# Supplementary material for: Histone H3 lysine 36 methylation affects temperature-induced alternative splicing and flowering in plants
Source: Genome Biol. 2017 Jun 1;18:102. doi: 10.1186/s13059-017-1235-x (PMC5452352; doi:10.1186/s13059-017-1235-x)
Supplement: Supplementary file 1 — List of significant (see Methods) DiS events in at least one 25 °C time point (day 1, 3, or 5) compared to the 16 °C. (XLSX 75 kb) [file 13059_2017_1235_MOESM1_ESM.xlsx]

## Sheet: MISO
Event	PSI 16 °C	PSI 25 °C day 1	PSI 25 °C day 3	PSI 25 °C day 5	Significant	Gene	annotation
RI-AT5G60100-XLOC_032144-7401	0.43	0.23	0.29	0.27	day1-day3-day5	AT5G60100	Symbols: PRR3 | pseudo-response regulator 3 | chr5:24198215-24200502 REVERSE LENGTH=522
RI-AT3G13300-XLOC_014239-7407	0.76	0.6	0.62	0.65	day1-day3-day5	AT3G13300	Symbols: VCS | Transducin/WD40 repeat-like superfamily protein | chr3:4304085-4309949 FORWARD LENGTH=1309
RI-AT1G10890-XLOC_000524-8463	0.44	0.33	0.35	0.34	day1-day3-day5	AT1G10890	Symbols: | unknown protein; FUNCTIONS IN: molecular_function unknown; INVOLVED IN: biological_process unknown; LOCATED IN: chloroplast; EXPRESSED IN: petal, flower, leaf; EXPRESSED DURING: LP.04 four leaves visible, 4 anthesis, petal differentiation and expansion stage; BEST Arabidopsis thaliana protein match is: unknown protein (TAIR:AT5G13340.1); Has 11769 Blast hits to 8435 proteins in 698 spe…
A3-AT3G18380-XLOC_017843-7855	0.37	0.57	0.52	0.52	day3-day5	AT3G18380	Symbols: | sequence-specific DNA binding transcription factors;sequence-specific DNA binding | chr3:6311002-6313181 REVERSE LENGTH=346
A5-AT4G18270-XLOC_023994-14381	0.6	0.73	0.7	0.65	day1	AT4G18270	Symbols: ATTRANS11, TRANS11 | translocase 11 | chr4:10099364-10101897 REVERSE LENGTH=480
RI-AT2G30480-XLOC_012617-8765	0.68	0.41	0.59	0.46	day1	AT2G30480	Symbols: | unknown protein; FUNCTIONS IN: molecular_function unknown; INVOLVED IN: biological_process unknown; LOCATED IN: cellular_component unknown; EXPRESSED IN: 12 plant structures; EXPRESSED DURING: 4 anthesis, F mature embryo stage, petal differentiation and expansion stage, E expanded cotyledon stage, D bilateral stage; Has 30201 Blast hits to 17322 proteins in 780 species: Archae - 12; Ba…
A5-AT3G10260-XLOC_017377-2920	0.8	0.87	0.87	0.87	day3	AT3G10260	Symbols: | Reticulon family protein | chr3:3171413-3172568 REVERSE LENGTH=267
RI-AT1G71696-XLOC_003697-7123	0.33	0.51	0.57	0.55	day3	AT1G71696	Symbols: SOL1 | carboxypeptidase D, putative | chr1:26966996-26970364 FORWARD LENGTH=491
SE-AT2G30600-XLOC_009923-3794	0.58	0.37	0.45	0.45	day1-day3-day5	AT2G30600	Symbols: | BTB/POZ domain-containing protein | chr2:13037410-13041475 FORWARD LENGTH=855
SE-AT2G30600-XLOC_009923-3795	0.86	0.93	0.91	0.91	day1	AT2G30600	Symbols: | BTB/POZ domain-containing protein | chr2:13037410-13041475 FORWARD LENGTH=855
A3-AT1G28320-XLOC_005654-1796	0.48	0.69	0.75	0.75	day1-day3-day5	AT1G28320	Symbols: DEG15 | protease-related | chr1:9920673-9924347 REVERSE LENGTH=709
SE-AT1G79950-XLOC_004127-7684	0.04	0.08	0.14	0.09	day3	AT1G79950	Symbols: | RAD3-like DNA-binding helicase protein | chr1:30073580-30079537 FORWARD LENGTH=1040
A3-AT1G22750-XLOC_001208-2129	0.51	0.4	0.5	0.49	day1	AT1G22750	Symbols: | unknown protein; CONTAINS InterPro DOMAIN/s: Protein of unknown function DUF1475 (InterPro:IPR009943); Has 186 Blast hits to 155 proteins in 21 species: Archae - 0; Bacteria - 8; Metazoa - 3; Fungi - 0; Plants - 65; Viruses - 0; Other Eukaryotes - 110 (source: NCBI BLink). | chr1:8050911-8052714 FORWARD LENGTH=257
RI-AT1G23360-XLOC_005415-10791	0.38	0.28	0.24	0.32	day1-day3	AT1G23360	Symbols: MENG | S-adenosyl-L-methionine-dependent methyltransferases superfamily protein | chr1:8295421-8296339 REVERSE LENGTH=160
RI-AT5G45610-XLOC_031348-6461	0.1	0.2	0.25	0.21	day3	AT5G45610	Symbols: SUV2 | protein dimerizations | chr5:18496397-18499673 REVERSE LENGTH=646
RI-AT4G14910-XLOC_023788-6319	0.02	0.06	0.07	0.08	day5	AT4G14910	Symbols: HISN5B | HISTIDINE BIOSYNTHESIS 5B | chr4:8528441-8530105 REVERSE LENGTH=282
RI-AT3G61010-XLOC_020032-10361	0.63	0.91	0.79	0.86	day1-day3	AT3G61010	Symbols: | Ferritin/ribonucleotide reductase-like family protein | chr3:22571352-22574179 REVERSE LENGTH=460
A3-AT4G31550-XLOC_024737-2219	0.65	0.78	0.79	0.74	day1-day3	AT4G31550	Symbols: WRKY11, ATWRKY11 | WRKY DNA-binding protein 11 | chr4:15290065-15291458 REVERSE LENGTH=324
A3-AT3G01480-XLOC_013623-6874	0.17	0.27	0.27	0.25	day1-day5	AT3G01480	Symbols: CYP38, ATCYP38 | cyclophilin 38 | chr3:188569-190252 FORWARD LENGTH=355
RI-AT2G30990-XLOC_012649-1438	0.83	0.7	0.73	0.73	day1-day5	AT2G30990	Symbols: | Protein of unknown function (DUF688) | chr2:13187776-13189761 REVERSE LENGTH=563
A3-AT1G01790-XLOC_000048-11524	0.05	0.09	0.17	0.14	day3-day5	AT1G01790	Symbols: KEA1, ATKEA1 | K+ efflux antiporter 1 | chr1:284781-290869 FORWARD LENGTH=1193
RI-AT3G13570-XLOC_017582-771	0.5	0.63	0.63	0.58	day1-day3	AT3G13570	Symbols: SCL30A, At-SCL30A | SC35-like splicing factor 30A | chr3:4429564-4431602 REVERSE LENGTH=262
A3-AT3G19780-XLOC_014640-7432	0.31	0.17	0.25	0.29	day1	AT3G19780	Symbols: | LOCATED IN: endomembrane system; CONTAINS InterPro DOMAIN/s: Protein of unknown function DUF179 (InterPro:IPR003774), Thioredoxin fold (InterPro:IPR012335), Thioredoxin-like fold (InterPro:IPR012336); BEST Arabidopsis thaliana protein match is: Protein of unknown function (DUF179) (TAIR:AT1G33780.1). | chr3:6870238-6874677 FORWARD LENGTH=1058
RI-AT3G56160-XLOC_019759-6122	0.79	0.51	0.6	0.58	day1-day3-day5	AT3G56160	Symbols: | Sodium Bile acid symporter family | chr3:20837733-20841541 REVERSE LENGTH=436
RI-AT3G47350-XLOC_015976-3072	0.02	0.09	0.11	0.1	day1-day3-day5	AT3G47350	Symbols: ATHSD2, HSD2 | hydroxysteroid dehydrogenase 2 | chr3:17446848-17449703 FORWARD LENGTH=321
RI-AT3G47350-XLOC_015976-3074	0.02	0.08	0.1	0.09	day1-day3-day5	AT3G47350	Symbols: ATHSD2, HSD2 | hydroxysteroid dehydrogenase 2 | chr3:17446848-17449703 FORWARD LENGTH=321
RI-AT5G27730-XLOC_026600-11365	0.27	0.14	0.17	0.18	day1-day3-day5	AT5G27730	Symbols: | Protein of unknown function (DUF1624) | chr5:9820311-9822868 FORWARD LENGTH=472
A3-AT2G04270-XLOC_008402-26	0.96	0.91	0.89	0.92	day3	AT2G04270	Symbols: RNEE/G | RNAse E/G-like | chr2:1474961-1480014 FORWARD LENGTH=1001
A5-AT2G44090-XLOC_013397-4113	0.41	0.2	0.28	0.22	day1	AT2G44090	Symbols: | Ankyrin repeat family protein | chr2:18238682-18240828 REVERSE LENGTH=582
RI-AT3G59950-XLOC_019973-14434	0.38	0.28	0.32	0.27	day5	AT3G59950	Symbols: | Peptidase family C54 protein | chr3:22145559-22146629 REVERSE LENGTH=267
A3-AT4G25080-XLOC_021866-1621	0.77	0.88	0.89	0.88	day1-day3-day5	AT4G25080	Symbols: CHLM | magnesium-protoporphyrin IX methyltransferase | chr4:12877015-12878128 FORWARD LENGTH=312
A3-AT2G37480-XLOC_010320-5483	0.83	0.76	0.76	0.77	day1-day5	AT2G37480	Symbols: | unknown protein; BEST Arabidopsis thaliana protein match is: unknown protein (TAIR:AT3G53670.2); Has 35333 Blast hits to 34131 proteins in 2444 species: Archae - 798; Bacteria - 22429; Metazoa - 974; Fungi - 991; Plants - 531; Viruses - 0; Other Eukaryotes - 9610 (source: NCBI BLink). | chr2:15738645-15739579 FORWARD LENGTH=193
RI-AT1G75420-XLOC_003894-10585	0.71	0.83	0.84	0.84	day1-day3-day5	AT1G75420	Symbols: | UDP-Glycosyltransferase superfamily protein | chr1:28305469-28307317 FORWARD LENGTH=463
SE-AT3G16700-XLOC_014452-8693	0.19	0.44	0.39	0.36	day1-day3-day5	AT3G16700	Symbols: | Fumarylacetoacetate (FAA) hydrolase family | chr3:5687809-5689338 FORWARD LENGTH=170
RI-AT1G54770-XLOC_002780-4031	0.9	0.59	0.69	0.73	day1	AT1G54770	Symbols: | Fcf2 pre-rRNA processing protein | chr1:20434803-20435815 FORWARD LENGTH=189
RI-AT2G47250-XLOC_013559-11926	0.32	0.26	0.29	0.25	day1	AT2G47250	Symbols: | RNA helicase family protein | chr2:19399923-19402981 REVERSE LENGTH=729
A3-AT1G53570-XLOC_002715-13378	0.94	0.86	0.86	0.87	day3	AT1G53570	Symbols: MAP3KA | mitogen-activated protein kinase kinase kinase 3 | chr1:19987391-19990733 FORWARD LENGTH=583
SE-AT4G21660-XLOC_024174-9209	0.84	0.83	0.86	0.89	day5	AT4G21660	Symbols: | proline-rich spliceosome-associated (PSP) family protein | chr4:11506259-11509772 REVERSE LENGTH=598
SE-AT5G18245-XLOC_026114-5565	0.47	0.83	0.65	0.68	day1-day5	AT5G18245
A3-AT2G32250-XLOC_010014-9689	0.79	0.66	0.77	0.57	day5	AT2G32250	Symbols: FRS2 | FAR1-related sequence 2 | chr2:13693518-13696783 FORWARD LENGTH=805
A3-AT3G63070-XLOC_016827-11768	0.25	0.1	0.11	0.11	day1-day3-day5	AT3G63070	Symbols: | Tudor/PWWP/MBT domain-containing protein | chr3:23302667-23309575 FORWARD LENGTH=1347
RI-AT1G61490-XLOC_007138-3748	0.82	0.74	0.55	0.73	day3	AT1G61490	Symbols: | S-locus lectin protein kinase family protein | chr1:22685154-22688267 REVERSE LENGTH=804
A3-AT1G28090-XLOC_001478-10983	0.98	0.97	0.95	0.89	day5	AT1G28090	Symbols: | Polynucleotide adenylyltransferase family protein | chr1:9796236-9798891 FORWARD LENGTH=478
A3-AT5G26742-XLOC_030241-1690	0.36	0.22	0.22	0.21	day1-day3-day5	AT5G26742	Symbols: emb1138 | DEAD box RNA helicase (RH3) | chr5:9285540-9288618 REVERSE LENGTH=655
RI-AT1G72740-XLOC_007755-13454	0.12	0.06	0.07	0.07	day3	AT1G72740	Symbols: | Homeodomain-like/winged-helix DNA-binding family protein | chr1:27380499-27382687 REVERSE LENGTH=281
A5-AT4G35300-XLOC_024948-3957	0.23	0.32	0.28	0.25	day1	AT4G35300	Symbols: TMT2 | tonoplast monosaccharide transporter2 | chr4:16796432-16799071 REVERSE LENGTH=739
A3-AT4G24610-XLOC_024346-387	0.72	0.81	0.81	0.82	day5	AT4G24610	Symbols: | unknown protein; FUNCTIONS IN: molecular_function unknown; INVOLVED IN: biological_process unknown; EXPRESSED IN: 20 plant structures; EXPRESSED DURING: 12 growth stages; BEST Arabidopsis thaliana protein match is: unknown protein (TAIR:AT5G65440.1). | chr4:12700837-12707899 REVERSE LENGTH=1155
A5-AT4G35300-XLOC_024948-3958	0.44	0.6	0.57	0.53	day1	AT4G35300	Symbols: TMT2 | tonoplast monosaccharide transporter2 | chr4:16796432-16799071 REVERSE LENGTH=739
A5-AT4G13040-XLOC_021150-4842	0.03	0.1	0.11	0.14	day3-day5	AT4G13040	Symbols: | Integrase-type DNA-binding superfamily protein | chr4:7613720-7615310 FORWARD LENGTH=246
A3-AT1G07110-XLOC_004522-1708	0.92	0.82	0.79	0.78	day1-day3-day5	AT1G07110	Symbols: F2KP, ATF2KP, FKFBP | fructose-2,6-bisphosphatase | chr1:2178363-2183980 REVERSE LENGTH=744
SE-AT5G01720-XLOC_028935-8674	0.88	0.78	0.83	0.83	day1	AT5G01720	Symbols: | RNI-like superfamily protein | chr5:267118-270391 REVERSE LENGTH=665
RI-AT2G28305-XLOC_009809-5071	0.13	0.18	0.2	0.19	day1-day3-day5	AT2G28305	Symbols: LOG1, ATLOG1 | Putative lysine decarboxylase family protein | chr2:12081186-12084307 FORWARD LENGTH=213
RI-AT4G31240-XLOC_024721-6199	0.24	0.54	0.51	0.57	day1-day3-day5	AT4G31240	Symbols: | protein kinase C-like zinc finger protein | chr4:15176637-15177986 REVERSE LENGTH=392
RI-AT3G46180-XLOC_019172-2027	0.08	0.13	0.14	0.13	day1-day5	AT3G46180	Symbols: UTR5, ATUTR5 | UDP-galactose transporter 5 | chr3:16954671-16956800 REVERSE LENGTH=347
SE-AT5G02810-XLOC_028988-6569	0.96	0.86	0.86	0.86	day1-day3-day5	AT5G02810	Symbols: PRR7, APRR7 | pseudo-response regulator 7 | chr5:638283-641461 REVERSE LENGTH=727
A3-AT4G36690-XLOC_025018-6208	0.64	0.4	0.49	0.52	day1-day3	AT4G36690	Symbols: ATU2AF65A | U2 snRNP auxilliary factor, large subunit, splicing factor | chr4:17294139-17297609 REVERSE LENGTH=551
SE-AT1G19860-XLOC_005217-11873	0.88	0.81	0.83	0.82	day1	AT1G19860	Symbols: | Zinc finger C-x8-C-x5-C-x3-H type family protein | chr1:6891654-6894400 REVERSE LENGTH=413
RI-AT5G55100-XLOC_031870-13990	0.18	0.28	0.29	0.27	day1	AT5G55100	Symbols: | SWAP (Suppressor-of-White-APricot)/surp domain-containing protein | chr5:22361401-22364664 REVERSE LENGTH=844
A3-AT3G63340-XLOC_020185-2543	0.45	0.78	0.72	0.72	day1-day5	AT3G63340	Symbols: | Protein phosphatase 2C family protein | chr3:23392181-23397999 REVERSE LENGTH=1075
A3-AT4G38760-XLOC_025137-12986	0.89	0.93	0.97	0.95	day3-day5	AT4G38760	Symbols: | Protein of unknown function (DUF3414) | chr4:18085033-18096166 REVERSE LENGTH=1965
SE-AT1G62920-XLOC_003207-8593	0.53	0.89	0.9	0.86	day1-day3-day5	AT1G62920	Symbols: | CONTAINS InterPro DOMAIN/s: Proteasome maturation factor UMP1 (InterPro:IPR008012); BEST Arabidopsis thaliana protein match is: Proteasome maturation factor UMP1 (TAIR:AT1G67250.1); Has 70 Blast hits to 70 proteins in 15 species: Archae - 0; Bacteria - 0; Metazoa - 0; Fungi - 0; Plants - 70; Viruses - 0; Other Eukaryotes - 0 (source: NCBI BLink). | chr1:23304313-23306374 FORWARD LENGTH…
A3-AT1G01910-XLOC_004224-1547	0.5	0.15	0.13	0.09	day1-day3-day5	AT1G01910	Symbols: | P-loop containing nucleoside triphosphate hydrolases superfamily protein | chr1:313595-315644 REVERSE LENGTH=249
A3-AT2G46730-XLOC_010841-4836	0.17	0.57	0.52	0.53	day5	AT2G46730
RI-AT1G11730-XLOC_000578-6083	0.54	0.74	0.82	0.82	day3	AT1G11730	Symbols: | Galactosyltransferase family protein | chr1:3957473-3960113 FORWARD LENGTH=384
A3-AT1G70620-XLOC_003646-2917	0.35	0.57	0.61	0.61	day1-day3-day5	AT1G70620	Symbols: | cyclin-related | chr1:26626634-26630777 FORWARD LENGTH=957
RI-AT5G65170-XLOC_028759-763	0.57	0.88	0.86	0.91	day1-day3-day5	AT5G65170	Symbols: | VQ motif-containing protein | chr5:26041218-26042306 FORWARD LENGTH=362
A3-AT1G49730-XLOC_006537-3231	0.51	0.66	0.74	0.7	day3-day5	AT1G49730	Symbols: | Protein kinase superfamily protein | chr1:18402618-18405548 REVERSE LENGTH=623
A3-AT5G47080-XLOC_031434-13467	0.05	0.15	0.1	0.09	day1	AT5G47080	Symbols: CKB1 | casein kinase II beta chain 1 | chr5:19124969-19126397 REVERSE LENGTH=282
RI-AT1G58470-XLOC_003013-8359	0.28	0.23	0.24	0.17	day5	AT1G58470	Symbols: ATRBP1, RBP1 | RNA-binding protein 1 | chr1:21727374-21728539 FORWARD LENGTH=360
SE-AT5G26680-XLOC_030243-13836	0.83	0.74	0.78	0.77	day1	AT5G26680	Symbols: | 5'-3' exonuclease family protein | chr5:9311882-9315458 REVERSE LENGTH=383
RI-AT5G02810-XLOC_028988-6568	0.27	0.37	0.38	0.35	day1-day3-day5	AT5G02810	Symbols: PRR7, APRR7 | pseudo-response regulator 7 | chr5:638283-641461 REVERSE LENGTH=727
A3-AT5G27930-XLOC_030311-10705	0.87	0.85	0.81	0.81	day3	AT5G27930	Symbols: | Protein phosphatase 2C family protein | chr5:9958199-9960219 REVERSE LENGTH=373
SE-AT5G51100-XLOC_031667-10300	0.09	0.03	0.04	0.04	day3-day5	AT5G51100	Symbols: FSD2 | Fe superoxide dismutase 2 | chr5:20773357-20775635 REVERSE LENGTH=305
A3-AT3G62840-XLOC_020151-3856	0.26	0.4	0.37	0.38	day1-day3-day5	AT3G62840	Symbols: | Small nuclear ribonucleoprotein family protein | chr3:23235727-23236615 REVERSE LENGTH=108
SE-AT5G06160-XLOC_029166-14690	0.88	0.92	0.89	0.94	day5	AT5G06160	Symbols: ATO | splicing factor-related | chr5:1862623-1866298 REVERSE LENGTH=504
A3-AT4G12460-XLOC_021122-9924	0.06	0.19	0.17	0.12	day1	AT4G12460	Symbols: ORP2B | OSBP(oxysterol binding protein)-related protein 2B | chr4:7394033-7396056 FORWARD LENGTH=365
RI-AT1G48430-XLOC_006472-6991	0.6	0.29	0.3	0.34	day1-day3-day5	AT1G48430	Symbols: | Dihydroxyacetone kinase | chr1:17902874-17906689 REVERSE LENGTH=593
RI-AT1G60270-XLOC_007058-14292	0.19	0.3	0.32	0.26	day3	AT1G60270	Symbols: BGLU6 | beta glucosidase 6 | chr1:22222266-22224257 REVERSE LENGTH=379
A3-AT5G26610-XLOC_026527-2852	0.42	0.33	0.34	0.25	day5	AT5G26610	Symbols: | D111/G-patch domain-containing protein | chr5:9375456-9376991 FORWARD LENGTH=301
A5-AT3G13800-XLOC_014276-2225	0.84	0.76	0.78	0.73	day5	AT3G13800	Symbols: | Metallo-hydrolase/oxidoreductase superfamily protein | chr3:4539372-4541366 FORWARD LENGTH=279
A3-AT4G03110-XLOC_022910-253	0.19	0.3	0.3	0.3	day3	AT4G03110	Symbols: AtRBP-DR1, RBP-DR1 | RNA-binding protein-defense related 1 | chr4:1376710-1379275 REVERSE LENGTH=439
A3-AT4G32330-XLOC_022277-5459	0.88	0.76	0.78	0.82	day1-day3-day5	AT4G32330	Symbols: | TPX2 (targeting protein for Xklp2) protein family | chr4:15609801-15611867 FORWARD LENGTH=437
A3-AT1G27450-XLOC_001441-5461	0.71	0.77	0.81	0.8	day3-day5	AT1G27450	Symbols: APT1 | adenine phosphoribosyl transferase 1 | chr1:9532042-9533807 FORWARD LENGTH=284
A3-AT5G20090-XLOC_029904-7557	0.17	0.21	0.22	0.21	day3	AT5G20090	Symbols: | Uncharacterised protein family (UPF0041) | chr5:6787543-6788000 REVERSE LENGTH=97
A3-AT5G02410-XLOC_028971-2569	0.01	0.08	0.05	0.05	day1	AT5G02410	Symbols: | DIE2/ALG10 family | chr5:517319-519634 REVERSE LENGTH=509
RI-AT4G08540-XLOC_020858-3196	0.25	0.14	0.17	0.18	day1	AT4G08540	Symbols: | DNA-directed RNA polymerase II protein | chr4:5433760-5436326 FORWARD LENGTH=473
RI-AT5G63870-XLOC_032339-1746	0.09	0.04	0.03	0.03	day1-day3-day5	AT5G63870	Symbols: PP7, ATPP7 | serine/threonine phosphatase 7 | chr5:25561336-25562908 REVERSE LENGTH=413
RI-AT1G62130-XLOC_007181-10872	0.48	0.68	0.74	0.79	day1-day5	AT1G62130	Symbols: | AAA-type ATPase family protein | chr1:22962365-22968920 REVERSE LENGTH=1043
RI-AT1G62130-XLOC_007181-10871	0.27	0.5	0.49	0.54	day3-day5	AT1G62130	Symbols: | AAA-type ATPase family protein | chr1:22962365-22968920 REVERSE LENGTH=1043
RI-AT1G62130-XLOC_007181-10875	0.5	0.7	0.76	0.8	day5	AT1G62130	Symbols: | AAA-type ATPase family protein | chr1:22962365-22968920 REVERSE LENGTH=1043
RI-AT4G04692-XLOC_023024-12447	0.96	0.9	0.9	0.89	day1-day3	AT4G04692
A3-AT3G62310-XLOC_020119-10445	0.46	0.27	0.26	0.3	day1	AT3G62310	Symbols: | RNA helicase family protein | chr3:23057516-23060561 REVERSE LENGTH=726
RI-AT3G19820-XLOC_017925-7097	0.13	0.12	0.11	0.08	day5	AT3G19820	Symbols: DWF1 | cell elongation protein / DWARF1 / DIMINUTO (DIM) | chr3:6879835-6881616 REVERSE LENGTH=561
A3-AT1G72640-XLOC_007750-8766	0.59	0.76	0.73	0.76	day1-day3-day5	AT1G72640	Symbols: | NAD(P)-binding Rossmann-fold superfamily protein | chr1:27346409-27348147 REVERSE LENGTH=311
RI-AT4G16765-XLOC_023898-9298	0.43	0.29	0.3	0.28	day1-day3	AT4G16765	Symbols: | 2-oxoglutarate (2OG) and Fe(II)-dependent oxygenase superfamily protein | chr4:9430467-9431791 REVERSE LENGTH=184
A3-AT3G26430-XLOC_015052-5427	0.74	0.99	0.99	0.9	day1-day3	AT3G26430	Symbols: | GDSL-like Lipase/Acylhydrolase superfamily protein | chr3:9674419-9675889 FORWARD LENGTH=380
A3-AT2G04560-XLOC_011130-9501	0.51	0.31	0.36	0.26	day5	AT2G04560	Symbols: | transferases, transferring glycosyl groups | chr2:1590341-1592667 REVERSE LENGTH=460
A3-AT4G22990-XLOC_024265-9039	0.33	0.24	0.19	0.26	day3	AT4G22990	Symbols: | Major Facilitator Superfamily with SPX (SYG1/Pho81/XPR1) domain-containing protein | chr4:12048240-12050984 REVERSE LENGTH=700
RI-AT4G03410-XLOC_020400-12248	0.03	0.08	0.09	0.1	day5	AT4G03410	Symbols: | Peroxisomal membrane 22 kDa (Mpv17/PMP22) family protein | chr4:1501907-1503503 FORWARD LENGTH=361
RI-AT2G02770-XLOC_011024-3909	0.43	0.25	0.29	0.32	day1-day3	AT2G02770	Symbols: | 4'-phosphopantetheinyl transferase superfamily | chr2:775657-779786 REVERSE LENGTH=661
A3-AT1G55040-XLOC_002798-4985	0.06	0.16	0.26	0.13	day3	AT1G55040	Symbols: | zinc finger (Ran-binding) family protein | chr1:20534895-20538901 FORWARD LENGTH=849
A5-AT1G45248-XLOC_006386-12266	0.48	0.34	0.31	0.29	day5	AT1G45248	Symbols: | Nucleolar histone methyltransferase-related protein | chr1:17163240-17164229 REVERSE LENGTH=122
A5-AT1G71810-XLOC_007712-7125	0.12	0.15	0.2	0.2	day3	AT1G71810	Symbols: | Protein kinase superfamily protein | chr1:27002602-27007964 REVERSE LENGTH=692
A3-AT4G30340-XLOC_024669-4893	0.86	0.94	0.92	0.94	day1-day5	AT4G30340	Symbols: ATDGK7, DGK7 | diacylglycerol kinase 7 | chr4:14838465-14840941 REVERSE LENGTH=492
RI-AT5G36002-XLOC_030746-905	0.94	0.77	0.81	0.92	day1	AT5G36002
A5-AT5G10940-XLOC_029413-11497	0.82	0.91	0.92	0.9	day3	AT5G10940	Symbols: | transducin family protein / WD-40 repeat family protein | chr5:3448890-3454127 REVERSE LENGTH=754
RI-AT1G49180-XLOC_006513-12769	0.73	0.82	0.85	0.84	day3	AT1G49180	Symbols: | protein kinase family protein | chr1:18184814-18187444 REVERSE LENGTH=376
A5-AT2G26770-XLOC_012395-10069	0.24	0.5	0.4	0.47	day5	AT2G26770	Symbols: | plectin-related | chr2:11404257-11407743 REVERSE LENGTH=496
A5-AT5G52100-XLOC_028017-9831	0.73	0.63	0.63	0.65	day1-day3-day5	AT5G52100	Symbols: crr1 | Dihydrodipicolinate reductase, bacterial/plant | chr5:21170203-21172107 FORWARD LENGTH=298
A3-AT5G13730-XLOC_029549-2777	0.53	0.7	0.64	0.65	day1	AT5G13730	Symbols: SIG4, SIGD | sigma factor 4 | chr5:4429132-4430744 REVERSE LENGTH=419
A3-AT1G50300-XLOC_006564-9764	0.58	0.24	0.35	0.54	day1	AT1G50300	Symbols: TAF15 | TBP-associated factor 15 | chr1:18628818-18631662 REVERSE LENGTH=372
RI-AT4G23330-XLOC_021766-14515	0.4	0.57	0.62	0.59	day1	AT4G23330	Symbols: | unknown protein; FUNCTIONS IN: molecular_function unknown; INVOLVED IN: biological_process unknown; LOCATED IN: cellular_component unknown; EXPRESSED IN: 17 plant structures; EXPRESSED DURING: 9 growth stages; CONTAINS InterPro DOMAIN/s: Protein of unknown function DUF2365 (InterPro:IPR019314). | chr4:12192136-12193383 FORWARD LENGTH=147
RI-AT5G49230-XLOC_031559-5234	0.26	0.14	0.19	0.23	day1	AT5G49230	Symbols: HRB1 | Drought-responsive family protein | chr5:19959048-19960422 REVERSE LENGTH=211
SE-AT1G55310-XLOC_002819-10404	0.52	0.78	0.78	0.78	day1-day3-day5	AT1G55310	Symbols: SR33, SCL33, At-SCL33 | SC35-like splicing factor 33 | chr1:20630676-20632695 FORWARD LENGTH=300
SE-AT1G55310-XLOC_002819-10405	0.66	0.9	0.86	0.86	day1-day3-day5	AT1G55310	Symbols: SR33, SCL33, At-SCL33 | SC35-like splicing factor 33 | chr1:20630676-20632695 FORWARD LENGTH=300
A5-AT4G28860-XLOC_022089-3597	0.02	0.1	0.13	0.1	day1	AT4G28860	Symbols: ckl4 | casein kinase I-like 4 | chr4:14246359-14248823 FORWARD LENGTH=378
A5-AT5G08370-XLOC_029281-7130	0.91	0.98	0.96	0.94	day1	AT5G08370	Symbols: AtAGAL2, AGAL2 | alpha-galactosidase 2 | chr5:2691116-2693441 REVERSE LENGTH=370
A3-AT1G32230-XLOC_001727-6485	0.45	0.29	0.25	0.27	day1-day3-day5	AT1G32230	Symbols: AtRCD1 | WWE protein-protein interaction domain protein family | chr1:11613427-11615748 FORWARD LENGTH=570
A3-AT1G32230-XLOC_001727-6484	0.46	0.29	0.25	0.28	day1-day3-day5	AT1G32230	Symbols: AtRCD1 | WWE protein-protein interaction domain protein family | chr1:11613427-11615748 FORWARD LENGTH=570
SE-AT1G73480-XLOC_003794-13501	0.74	0.79	0.87	0.9	day5	AT1G73480	Symbols: | alpha/beta-Hydrolases superfamily protein | chr1:27629266-27632486 FORWARD LENGTH=463
RI-AT1G77080-XLOC_003981-12282	0.15	0.31	0.32	0.3	day1-day3-day5	AT1G77080	Symbols: MAF1, FLM, AGL27 | K-box region and MADS-box transcription factor family protein | chr1:28955679-28959845 FORWARD LENGTH=196
RI-AT3G20270-XLOC_014672-11550	0.17	0.1	0.07	0.05	day5	AT3G20270	Symbols: | lipid-binding serum glycoprotein family protein | chr3:7067779-7070866 FORWARD LENGTH=722
RI-AT3G22190-XLOC_018054-1243	0.12	0.2	0.18	0.17	day1	AT3G22190	Symbols: IQD5 | IQ-domain 5 | chr3:7831280-7833512 REVERSE LENGTH=422
SE-AT5G25520-XLOC_026468-6009	0.72	0.59	0.65	0.69	day1	AT5G25520	Symbols: | SPOC domain / Transcription elongation factor S-II protein | chr5:8885550-8889484 FORWARD LENGTH=997
RI-AT1G53440-XLOC_002707-11192	0.17	0.24	0.32	0.3	day5	AT1G53440	Symbols: | Leucine-rich repeat transmembrane protein kinase | chr1:19945959-19951562 FORWARD LENGTH=1035
A5-AT5G60022-XLOC_032138-13663	0.67	0.47	0.5	0.55	day1	AT5G60022
A3-AT1G12750-XLOC_004843-4308	0.13	0.21	0.24	0.26	day1-day3-day5	AT1G12750	Symbols: RBL6 | RHOMBOID-like protein 6 | chr1:4345100-4346688 REVERSE LENGTH=307
A3-AT1G10890-XLOC_000524-8470	0.38	0.29	0.3	0.29	day1-day5	AT1G10890	Symbols: | unknown protein; FUNCTIONS IN: molecular_function unknown; INVOLVED IN: biological_process unknown; LOCATED IN: chloroplast; EXPRESSED IN: petal, flower, leaf; EXPRESSED DURING: LP.04 four leaves visible, 4 anthesis, petal differentiation and expansion stage; BEST Arabidopsis thaliana protein match is: unknown protein (TAIR:AT5G13340.1); Has 11769 Blast hits to 8435 proteins in 698 spe…
A3-AT3G19180-XLOC_014605-5516	0.08	0.15	0.15	0.15	day3	AT3G19180	Symbols: ARC6H, PARC6, ATCDP1, CDP1 | paralog of ARC6 | chr3:6632810-6636547 FORWARD LENGTH=748
RI-AT1G77600-XLOC_008017-5346	0.19	0.12	0.12	0.12	day1	AT1G77600	Symbols: | ARM repeat superfamily protein | chr1:29152890-29162156 REVERSE LENGTH=1424
A5-AT1G55810-XLOC_002839-14197	0.35	0.62	0.58	0.63	day3-day5	AT1G55810	Symbols: UKL3 | uridine kinase-like 3 | chr1:20861273-20864003 FORWARD LENGTH=461
A3-AT5G26240-XLOC_026499-2768	0.16	0.13	0.3	0.23	day3	AT5G26240	Symbols: CLC-D, ATCLC-D | chloride channel D | chr5:9189622-9194347 FORWARD LENGTH=792
RI-AT1G43620-XLOC_006298-2207	0.44	0.3	0.37	0.34	day5	AT1G43620	Symbols: UGT80B1 | UDP-Glycosyltransferase superfamily protein | chr1:16425654-16429500 REVERSE LENGTH=615
A3-AT1G14660-XLOC_004952-9404	0.81	0.94	0.96	0.94	day1-day3	AT1G14660	Symbols: NHX8 | Na+/H+ exchanger 8 | chr1:5032163-5036439 REVERSE LENGTH=733
RI-AT2G45990-XLOC_010794-3611	0.09	0.14	0.14	0.11	day1-day3	AT2G45990	Symbols: | unknown protein; FUNCTIONS IN: molecular_function unknown; INVOLVED IN: biological_process unknown; LOCATED IN: chloroplast; EXPRESSED IN: 22 plant structures; EXPRESSED DURING: 13 growth stages; Has 35333 Blast hits to 34131 proteins in 2444 species: Archae - 798; Bacteria - 22429; Metazoa - 974; Fungi - 991; Plants - 531; Viruses - 0; Other Eukaryotes - 9610 (source: NCBI BLink). | c…
A5-AT1G07890-XLOC_000360-8154	0.86	0.89	0.91	0.9	day3	AT1G07890	Symbols: APX1, MEE6, CS1, ATAPX1, ATAPX01 | ascorbate peroxidase 1 | chr1:2438005-2439435 FORWARD LENGTH=250
A5-AT1G07890-XLOC_000360-8156	0.86	0.89	0.91	0.89	day3	AT1G07890	Symbols: APX1, MEE6, CS1, ATAPX1, ATAPX01 | ascorbate peroxidase 1 | chr1:2438005-2439435 FORWARD LENGTH=250
SE-AT1G54180-XLOC_002751-9661	0.84	0.72	0.82	0.72	day1	AT1G54180	Symbols: ATBRXL3, BRX-LIKE3 | BREVIS RADIX-like 3 | chr1:20227697-20229728 FORWARD LENGTH=344
A3-AT2G24270-XLOC_012248-13222	0.12	0.17	0.2	0.2	day3-day5	AT2G24270	Symbols: ALDH11A3 | aldehyde dehydrogenase 11A3 | chr2:10327109-10329601 REVERSE LENGTH=503
A3-AT2G26210-XLOC_009703-7576	0.7	0.8	0.76	0.81	day5	AT2G26210	Symbols: | Ankyrin repeat family protein | chr2:11157723-11159016 FORWARD LENGTH=167
A3-AT2G26210-XLOC_009703-7577	0.55	0.7	0.66	0.71	day1-day3-day5	AT2G26210	Symbols: | Ankyrin repeat family protein | chr2:11157723-11159016 FORWARD LENGTH=167
RI-AT2G19250-XLOC_009287-11139	0.88	0.53	0.59	0.55	day1-day3-day5	AT2G19250
RI-AT3G19720-XLOC_017922-9089	0.87	0.77	0.85	0.83	day1	AT3G19720	Symbols: ARC5 | P-loop containing nucleoside triphosphate hydrolases superfamily protein | chr3:6850591-6855389 REVERSE LENGTH=777
RI-AT5G62000-XLOC_028585-13038	0.13	0.08	0.07	0.07	day1-day3-day5	AT5G62000	Symbols: ARF2 | auxin response factor 2 | chr5:24910859-24914873 FORWARD LENGTH=853
RI-AT1G01448-XLOC_000026-8815	0.84	0.74	0.71	0.68	day5	AT1G01448
RI-AT2G16990-XLOC_009149-1057	0.9	0.81	0.71	0.58	day3	AT2G16990	Symbols: | Major facilitator superfamily protein | chr2:7383194-7387783 FORWARD LENGTH=456
A3-AT5G60990-XLOC_032187-7696	0.03	0.07	0.08	0.06	day3	AT5G60990	Symbols: | DEA(D/H)-box RNA helicase family protein | chr5:24546601-24549148 REVERSE LENGTH=456
RI-AT3G59310-XLOC_019937-5633	0.1	0.18	0.22	0.17	day1	AT3G59310	Symbols: | Eukaryotic protein of unknown function (DUF914) | chr3:21922316-21924313 REVERSE LENGTH=363
A3-AT1G30420-XLOC_001625-1175	0.8	0.76	0.57	0.52	day3-day5	AT1G30420	Symbols: ATMRP12, MRP12, ABCC11 | multidrug resistance-associated protein 12 | chr1:10748816-10756316 FORWARD LENGTH=1495
RI-AT2G45000-XLOC_010738-6871	0.2	0.31	0.3	0.25	day1	AT2G45000	Symbols: EMB2766 | structural constituent of nuclear pore | chr2:18564156-18567632 FORWARD LENGTH=739
RI-AT2G32000-XLOC_012709-4184	0.17	0.09	0.08	0.06	day1-day3-day5	AT2G32000	Symbols: | DNA topoisomerase, type IA, core | chr2:13615999-13621397 REVERSE LENGTH=838
A3-AT4G07510.1-XLOC_020723-3660	0.68	0.55	0.53	0.51	day1-day3-day5	AT4G07510.1
RI-AT5G24620-XLOC_026417-4262	0.9	0.75	0.73	0.72	day1-day3-day5	AT5G24620	Symbols: | Pathogenesis-related thaumatin superfamily protein | chr5:8431187-8432289 FORWARD LENGTH=303
RI-AT5G63920-XLOC_028684-12323	0.22	0.32	0.4	0.32	day3	AT5G63920	Symbols: TOP3A, AtTOP3alpha | topoisomerase 3alpha | chr5:25574533-25581230 FORWARD LENGTH=926
SE-AT3G59300-XLOC_016620-9975	0.04	0.09	0.09	0.1	day1	AT3G59300	Symbols: | Pentatricopeptide repeat (PPR) superfamily protein | chr3:21918667-21921877 FORWARD LENGTH=459
A5-AT1G34460-XLOC_001872-14399	0.75	0.57	0.69	0.63	day1	AT1G34460	Symbols: CYCB1;5 | CYCLIN B1;5 | chr1:12595110-12599354 FORWARD LENGTH=483
A3-AT4G13590-XLOC_023690-10763	0.06	0.12	0.11	0.09	day1-day3	AT4G13590	Symbols: | Uncharacterized protein family (UPF0016) | chr4:7901369-7903792 REVERSE LENGTH=359
A5-AT5G53850-XLOC_031799-13758	0.13	0.44	0.47	0.38	day1-day3-day5	AT5G53850	Symbols: | haloacid dehalogenase-like hydrolase family protein | chr5:21861617-21864817 REVERSE LENGTH=402
RI-AT5G55390-XLOC_031887-3428	0.24	0.42	0.28	0.35	day1	AT5G55390	Symbols: EDM2 | ENHANCED DOWNY MILDEW 2 | chr5:22448152-22454414 REVERSE LENGTH=1297
A3-AT3G17830-XLOC_014521-6564	0.11	0.19	0.28	0.22	day3	AT3G17830	Symbols: | Molecular chaperone Hsp40/DnaJ family protein | chr3:6101868-6104503 FORWARD LENGTH=517
A3-AT4G26795-XLOC_024472-2091	0.57	0.74	0.66	0.7	day1-day5	AT4G26795
RI-AT1G33110-XLOC_001789-3186	0.12	0.08	0.07	0.06	day5	AT1G33110	Symbols: | MATE efflux family protein | chr1:12005084-12008040 FORWARD LENGTH=404
RI-AT5G57050-XLOC_028329-11297	0.9	0.94	0.96	0.94	day3	AT5G57050	Symbols: ABI2, AtABI2 | Protein phosphatase 2C family protein | chr5:23087720-23089303 FORWARD LENGTH=383
A3-AT1G08680-XLOC_000399-3606	0.8	0.68	0.68	0.68	day3-day5	AT1G08680	Symbols: ZIGA4 | ARF GAP-like zinc finger-containing protein ZIGA4 | chr1:2762820-2768387 FORWARD LENGTH=651
A5-AT1G13450-XLOC_004880-13483	0.24	0.34	0.34	0.33	day5	AT1G13450	Symbols: GT-1 | Homeodomain-like superfamily protein | chr1:4613708-4615115 REVERSE LENGTH=278
A3-AT4G25500-XLOC_021886-9510	0.09	0.22	0.26	0.21	day1-day3-day5	AT4G25500	Symbols: RSP35, RS40, At-RS40 | arginine/serine-rich splicing factor 35 | chr4:13025168-13027243 FORWARD LENGTH=350
RI-AT3G29390-XLOC_015245-6498	0.42	0.23	0.32	0.33	day1-day3	AT3G29390	Symbols: RIK | RS2-interacting KH protein | chr3:11289675-11294524 FORWARD LENGTH=578
RI-AT3G29390-XLOC_015245-6497	0.33	0.23	0.32	0.31	day1	AT3G29390	Symbols: RIK | RS2-interacting KH protein | chr3:11289675-11294524 FORWARD LENGTH=578
RI-AT3G29390-XLOC_015245-6495	0.46	0.26	0.33	0.34	day1-day3-day5	AT3G29390	Symbols: RIK | RS2-interacting KH protein | chr3:11289675-11294524 FORWARD LENGTH=578
SE-AT1G03905-XLOC_000162-1647	0.79	0.58	0.41	0.68	day3	AT1G03905	Symbols: | P-loop containing nucleoside triphosphate hydrolases superfamily protein | chr1:993478-995594 FORWARD LENGTH=290
SE-AT1G65950-XLOC_007389-4583	0.4	0.67	0.67	0.61	day1-day3	AT1G65950	Symbols: | Protein kinase superfamily protein | chr1:24546860-24551119 REVERSE LENGTH=551
RI-AT1G17680-XLOC_000925-8727	0.17	0.37	0.37	0.36	day1	AT1G17680	Symbols: | tetratricopeptide repeat (TPR)-containing protein | chr1:6076388-6082160 FORWARD LENGTH=896
A3-AT5G51460-XLOC_027979-6970	0.71	0.46	0.49	0.47	day1-day3-day5	AT5G51460	Symbols: ATTPPA | Haloacid dehalogenase-like hydrolase (HAD) superfamily protein | chr5:20902266-20904292 FORWARD LENGTH=385
RI-AT3G05750-XLOC_013857-3572	0.91	0.98	0.95	0.96	day1	AT3G05750	Symbols: | unknown protein; FUNCTIONS IN: molecular_function unknown; INVOLVED IN: biological_process unknown; LOCATED IN: membrane; EXPRESSED IN: 17 plant structures; EXPRESSED DURING: 10 growth stages; BEST Arabidopsis thaliana protein match is: unknown protein (TAIR:AT5G26910.3); Has 35333 Blast hits to 34131 proteins in 2444 species: Archae - 798; Bacteria - 22429; Metazoa - 974; Fungi - 991;…
RI-AT1G11735-XLOC_004788-5659	0.62	0.39	0.52	0.52	day1	AT1G11735
SE-AT1G19396-XLOC_001020-13853	0.13	0.43	0.44	0.38	day1-day3-day5	AT1G19396	Symbols: | unknown protein. | chr1:6709873-6711480 FORWARD LENGTH=50
RI-AT2G38980-XLOC_013103-12929	0.21	0.29	0.34	0.39	day3-day5	AT2G38980
A3-AT5G20380-XLOC_029918-578	0.8	0.6	0.6	0.62	day1-day3-day5	AT5G20380	Symbols: PHT4;5 | phosphate transporter 4;5 | chr5:6887936-6892358 REVERSE LENGTH=517
A3-AT5G58330-XLOC_032040-6117	0.21	0.28	0.26	0.27	day1-day3-day5	AT5G58330	Symbols: | lactate/malate dehydrogenase family protein | chr5:23580010-23582287 REVERSE LENGTH=443
A3-AT1G29850-XLOC_001591-5879	0.26	0.18	0.17	0.17	day1-day3-day5	AT1G29850	Symbols: | double-stranded DNA-binding family protein | chr1:10447866-10449691 FORWARD LENGTH=151
A3-AT1G63640-XLOC_007265-546	0.57	0.84	0.8	0.84	day1-day3-day5	AT1G63640	Symbols: | P-loop nucleoside triphosphate hydrolases superfamily protein with CH (Calponin Homology) domain | chr1:23589234-23595139 REVERSE LENGTH=1065
RI-AT2G31510-XLOC_012679-5801	0.28	0.22	0.21	0.25	day3	AT2G31510	Symbols: ARI7, ATARI7 | IBR domain-containing protein | chr2:13416991-13421170 REVERSE LENGTH=562
A3-AT5G39790-XLOC_030999-6732	0.88	0.84	0.82	0.82	day3	AT5G39790	Symbols: | 5'-AMP-activated protein kinase-related | chr5:15932884-15935121 REVERSE LENGTH=273
SE-AT2G13650-XLOC_011628-6847	0.94	0.73	0.8	0.85	day1-day3	AT2G13650	Symbols: GONST1 | golgi nucleotide sugar transporter 1 | chr2:5687584-5690303 REVERSE LENGTH=333
RI-AT1G61430-XLOC_007133-14677	0.63	0.41	0.4	0.37	day5	AT1G61430	Symbols: | S-locus lectin protein kinase family protein | chr1:22664669-22667769 REVERSE LENGTH=806
A3-AT2G35660-XLOC_010217-10775	0.15	0.37	0.29	0.45	day1-day5	AT2G35660	Symbols: CTF2A | FAD/NAD(P)-binding oxidoreductase family protein | chr2:14989011-14990320 FORWARD LENGTH=325
RI-AT4G11840-XLOC_023565-4135	0.84	0.67	0.68	0.58	day1-day5	AT4G11840	Symbols: PLDGAMMA3 | phospholipase D gamma 3 | chr4:7122152-7125882 REVERSE LENGTH=866
RI-AT4G11840-XLOC_023565-4134	0.4	0.79	0.88	0.95	day1-day3-day5	AT4G11840	Symbols: PLDGAMMA3 | phospholipase D gamma 3 | chr4:7122152-7125882 REVERSE LENGTH=866
A3-AT1G73350-XLOC_007788-4117	0.87	0.7	0.69	0.73	day1-day3-day5	AT1G73350	Symbols: | unknown protein; FUNCTIONS IN: molecular_function unknown; INVOLVED IN: biological_process unknown; EXPRESSED IN: 25 plant structures; EXPRESSED DURING: 15 growth stages; Has 30201 Blast hits to 17322 proteins in 780 species: Archae - 12; Bacteria - 1396; Metazoa - 17338; Fungi - 3422; Plants - 5037; Viruses - 0; Other Eukaryotes - 2996 (source: NCBI BLink). | chr1:27575683-27576479 RE…
A3-AT3G07300-XLOC_017236-1373	0.69	0.58	0.6	0.58	day1	AT3G07300	Symbols: | NagB/RpiA/CoA transferase-like superfamily protein | chr3:2324967-2327380 REVERSE LENGTH=409
RI-AT4G21560-XLOC_024168-6810	0.12	0.21	0.19	0.19	day3-day5	AT4G21560	Symbols: VPS28-1 | vacuolar protein sorting-associated protein 28 homolog 1 | chr4:11469037-11469666 REVERSE LENGTH=209
RI-AT4G21560-XLOC_024168-6811	0.12	0.21	0.18	0.18	day3	AT4G21560	Symbols: VPS28-1 | vacuolar protein sorting-associated protein 28 homolog 1 | chr4:11469037-11469666 REVERSE LENGTH=209
RI-AT3G25495-XLOC_014998-1341	0.96	0.81	0.82	0.83	day1	AT3G25495
A5-AT1G77080-XLOC_003981-12283	0.89	0.63	0.6	0.59	day1-day3-day5	AT1G77080	Symbols: MAF1, FLM, AGL27 | K-box region and MADS-box transcription factor family protein | chr1:28955679-28959845 FORWARD LENGTH=196
A3-AT5G27950-XLOC_026620-8925	0.55	0.42	0.41	0.4	day1-day3-day5	AT5G27950	Symbols: | P-loop containing nucleoside triphosphate hydrolases superfamily protein | chr5:9984774-9987493 FORWARD LENGTH=625
RI-AT2G35130-XLOC_012886-13571	0.5	0.51	0.61	0.63	day3	AT2G35130	Symbols: | Tetratricopeptide repeat (TPR)-like superfamily protein | chr2:14807589-14810072 REVERSE LENGTH=613
RI-AT1G20720-XLOC_005266-2934	0.98	0.91	0.91	0.89	day3	AT1G20720	Symbols: | RAD3-like DNA-binding helicase protein | chr1:7185658-7192794 REVERSE LENGTH=1175
A5-AT4G38090-XLOC_025101-3735	0.84	0.71	0.76	0.68	day1-day5	AT4G38090	Symbols: | Ribosomal protein S5 domain 2-like superfamily protein | chr4:17883757-17884702 REVERSE LENGTH=230
RI-AT5G35210-XLOC_030672-7800	0.2	0.11	0.12	0.12	day3-day5	AT5G35210	Symbols: | metalloendopeptidases;zinc ion binding;DNA binding | chr5:13476213-13482238 REVERSE LENGTH=1539
RI-AT2G28470-XLOC_012498-13655	0.93	0.87	0.91	0.88	day1	AT2G28470	Symbols: BGAL8 | beta-galactosidase 8 | chr2:12169047-12173146 REVERSE LENGTH=846
A3-AT1G16180-XLOC_000830-5577	0.19	0.12	0.09	0.09	day3-day5	AT1G16180	Symbols: | Serinc-domain containing serine and sphingolipid biosynthesis protein | chr1:5540905-5542670 FORWARD LENGTH=412
A3-AT4G39100-XLOC_025159-14156	0.42	0.24	0.21	0.24	day3	AT4G39100	Symbols: SHL1 | PHD finger family protein / bromo-adjacent homology (BAH) domain-containing protein | chr4:18218712-18220134 REVERSE LENGTH=169
RI-AT3G55480-XLOC_019723-81	0.32	0.13	0.14	0.14	day1-day3-day5	AT3G55480	Symbols: PAT2 | protein affected traf&#64257;cking 2 | chr3:20566372-20571171 REVERSE LENGTH=1115
RI-AT2G41870-XLOC_013274-14380	0.21	0.54	0.72	0.58	day1-day3-day5	AT2G41870	Symbols: | Remorin family protein | chr2:17471119-17472519 REVERSE LENGTH=274
A5-AT1G28330-XLOC_005655-6036	0.23	0.16	0.19	0.2	day1	AT1G28330	Symbols: DYL1 | dormancy-associated protein-like 1 | chr1:9934252-9935216 REVERSE LENGTH=159
RI-AT4G27960-XLOC_024540-4093	0.17	0.27	0.32	0.28	day1-day3-day5	AT4G27960	Symbols: UBC9 | ubiquitin conjugating enzyme 9 | chr4:13916065-13917293 REVERSE LENGTH=178
SE-AT5G43270-XLOC_031201-6135	0.83	0.93	0.9	0.94	day1	AT5G43270	Symbols: SPL2 | squamosa promoter binding protein-like 2 | chr5:17360527-17362143 REVERSE LENGTH=419
A5-AT2G45380-XLOC_013456-7220	0.78	0.64	0.66	0.59	day1-day3	AT2G45380	Symbols: | FUNCTIONS IN: molecular_function unknown; INVOLVED IN: biological_process unknown; LOCATED IN: cellular_component unknown; EXPRESSED IN: inflorescence meristem, flower, cultured cell; EXPRESSED DURING: petal differentiation and expansion stage; BEST Arabidopsis thaliana protein match is: glycine-rich protein (TAIR:AT4G22740.2); Has 35333 Blast hits to 34131 proteins in 2444 species: Ar…
RI-AT5G64960-XLOC_028746-11567	0.04	0.1	0.11	0.09	day1-day5	AT5G64960	Symbols: CDKC2, CDKC;2 | cyclin dependent kinase group C2 | chr5:25956150-25958427 FORWARD LENGTH=460
A5-AT5G44290-XLOC_031258-9316	0.14	0.26	0.23	0.32	day5	AT5G44290	Symbols: | Protein kinase superfamily protein | chr5:17840750-17843190 REVERSE LENGTH=644
RI-AT4G01800-XLOC_022825-11682	0.24	0.28	0.39	0.29	day5	AT4G01800	Symbols: AGY1, SECA1 | Albino or Glassy Yellow 1 | chr4:770926-776134 REVERSE LENGTH=1042
A5-AT2G40935-XLOC_010507-5548	0.7	0.59	0.57	0.57	day3	AT2G40935	Symbols: | PLAC8 family protein | chr2:17083199-17084216 FORWARD LENGTH=179
RI-AT5G63370-XLOC_032312-1215	0.83	0.71	0.7	0.7	day1-day3-day5	AT5G63370	Symbols: | Protein kinase superfamily protein | chr5:25384954-25386792 REVERSE LENGTH=612
RI-AT5G63370-XLOC_032312-1214	0.76	0.65	0.64	0.64	day1-day3	AT5G63370	Symbols: | Protein kinase superfamily protein | chr5:25384954-25386792 REVERSE LENGTH=612
A3-AT1G62130-XLOC_007181-10880	0.93	0.68	0.76	0.85	day1-day3	AT1G62130	Symbols: | AAA-type ATPase family protein | chr1:22962365-22968920 REVERSE LENGTH=1043
RI-AT5G63370-XLOC_032312-1212	0.85	0.69	0.7	0.72	day1-day3	AT5G63370	Symbols: | Protein kinase superfamily protein | chr5:25384954-25386792 REVERSE LENGTH=612
A5-AT3G57470-XLOC_019828-4179	0.61	0.76	0.73	0.69	day1	AT3G57470	Symbols: | Insulinase (Peptidase family M16) family protein | chr3:21269428-21275400 REVERSE LENGTH=881
SE-AT5G63120-XLOC_032295-162	0.91	0.82	0.82	0.85	day1-day3	AT5G63120	Symbols: | P-loop containing nucleoside triphosphate hydrolases superfamily protein | chr5:25319798-25322071 REVERSE LENGTH=484
A3-AT4G25080-XLOC_021866-1622	0.57	0.6	0.62	0.63	day5	AT4G25080	Symbols: CHLM | magnesium-protoporphyrin IX methyltransferase | chr4:12877015-12878128 FORWARD LENGTH=312
A5-AT1G13350-XLOC_004874-6190	0.1	0.34	0.3	0.33	day1-day3-day5	AT1G13350	Symbols: | Protein kinase superfamily protein | chr1:4572502-4576547 REVERSE LENGTH=788
A3-AT5G53490-XLOC_031785-14444	0.22	0.31	0.31	0.31	day1-day3-day5	AT5G53490	Symbols: | Tetratricopeptide repeat (TPR)-like superfamily protein | chr5:21723488-21724621 REVERSE LENGTH=250
A5-AT3G01310-XLOC_016865-4306	0.31	0.18	0.21	0.21	day1	AT3G01310	Symbols: | Phosphoglycerate mutase-like family protein | chr3:94343-101603 REVERSE LENGTH=1050
A3-AT3G59780-XLOC_016646-13479	0.26	0.26	0.32	0.31	day3	AT3G59780	Symbols: | Rhodanese/Cell cycle control phosphatase superfamily protein | chr3:22086906-22090324 FORWARD LENGTH=686
A3-AT4G34900-XLOC_024926-6830	0.3	0.58	0.55	0.56	day1-day3-day5	AT4G34900	Symbols: ATXDH2, XDH2 | xanthine dehydrogenase 2 | chr4:16625688-16631306 REVERSE LENGTH=1353
A3-AT5G65060-XLOC_028752-2761	0.97	0.84	0.77	0.81	day3	AT5G65060	Symbols: MAF3, FCL3 | K-box region and MADS-box transcription factor family protein | chr5:25987527-25991065 FORWARD LENGTH=185
RI-AT4G19990-XLOC_021570-3988	0.59	0.44	0.46	0.41	day5	AT4G19990	Symbols: FRS1 | FAR1-related sequence 1 | chr4:10832848-10835559 FORWARD LENGTH=774
SE-AT5G18250-XLOC_026114-12566	0.46	0.83	0.65	0.69	day1-day5	AT5G18250	Symbols: | unknown protein; FUNCTIONS IN: molecular_function unknown; INVOLVED IN: biological_process unknown; LOCATED IN: mitochondrion; EXPRESSED IN: 23 plant structures; EXPRESSED DURING: 13 growth stages; BEST Arabidopsis thaliana protein match is: unknown protein (TAIR:AT3G04040.1); Has 1807 Blast hits to 1807 proteins in 277 species: Archae - 0; Bacteria - 0; Metazoa - 736; Fungi - 347; Pla…
RI-AT5G48230-XLOC_031497-11932	0.09	0.08	0.06	0.04	day5	AT5G48230	Symbols: EMB1276, ACAT2 | acetoacetyl-CoA thiolase 2 | chr5:19552570-19555030 REVERSE LENGTH=398
RI-AT5G18245-XLOC_026114-5562	0.93	0.92	0.82	0.76	day3-day5	AT5G18245
A3-AT2G22720-XLOC_009493-13046	0.46	0.4	0.37	0.36	day5	AT2G22720	Symbols: | SPT2 chromatin protein | chr2:9658182-9660532 FORWARD LENGTH=569
A3-AT1G15280-XLOC_000775-10967	0.66	0.55	0.54	0.56	day3	AT1G15280	Symbols: | CASC3/Barentsz eIF4AIII binding | chr1:5252538-5256214 FORWARD LENGTH=585
RI-AT4G12990-XLOC_023638-3119	0.11	0.18	0.19	0.19	day1-day5	AT4G12990	Symbols: | unknown protein; FUNCTIONS IN: molecular_function unknown; INVOLVED IN: biological_process unknown; LOCATED IN: plant-type cell wall; EXPRESSED IN: 23 plant structures; EXPRESSED DURING: 13 growth stages; Has 4 Blast hits to 4 proteins in 1 species: Archae - 0; Bacteria - 0; Metazoa - 0; Fungi - 0; Plants - 4; Viruses - 0; Other Eukaryotes - 0 (source: NCBI BLink). | chr4:7595044-75953…
A5-AT1G07890-XLOC_000360-8155	0.82	0.86	0.89	0.87	day3	AT1G07890	Symbols: APX1, MEE6, CS1, ATAPX1, ATAPX01 | ascorbate peroxidase 1 | chr1:2438005-2439435 FORWARD LENGTH=250
RI-AT4G16860-XLOC_023903-10995	0.98	0.88	0.91	0.89	day1-day5	AT4G16860	Symbols: RPP4 | Disease resistance protein (TIR-NBS-LRR class) family | chr4:9488584-9495700 REVERSE LENGTH=1147
RI-AT4G16860-XLOC_023903-10997	0.3	0.47	0.47	0.44	day1-day3	AT4G16860	Symbols: RPP4 | Disease resistance protein (TIR-NBS-LRR class) family | chr4:9488584-9495700 REVERSE LENGTH=1147
RI-AT4G16860-XLOC_023903-10998	0.34	0.51	0.52	0.48	day1-day3-day5	AT4G16860	Symbols: RPP4 | Disease resistance protein (TIR-NBS-LRR class) family | chr4:9488584-9495700 REVERSE LENGTH=1147
A3-AT5G64940-XLOC_028745-12029	0.74	0.83	0.84	0.83	day1-day3-day5	AT5G64940	Symbols: ATATH13, ATH13 | ABC2 homolog 13 | chr5:25949116-25953326 FORWARD LENGTH=761
SE-AT5G65890-XLOC_028800-7096	0.04	0.08	0.14	0.05	day3	AT5G65890	Symbols: ACR1 | ACT domain repeat 1 | chr5:26356047-26357721 FORWARD LENGTH=425
A5-AT2G43465-XLOC_013363-5374	0.24	0.45	0.45	0.45	day1-day3	AT2G43465	Symbols: | RNA-binding ASCH domain protein | chr2:18047732-18049709 REVERSE LENGTH=388
A5-AT3G52340-XLOC_016254-6678	0.83	0.62	0.67	0.71	day1	AT3G52340	Symbols: SPP2 | sucrose-6F-phosphate phosphohydrolase 2 | chr3:19407412-19409182 FORWARD LENGTH=423
SE-AT2G42670-XLOC_013320-1911	0.84	0.95	0.94	0.92	day1	AT2G42670	Symbols: | Protein of unknown function (DUF1637) | chr2:17772004-17773700 REVERSE LENGTH=242
A3-AT3G53170-XLOC_019590-448	0.3	0.11	0.19	0.1	day1-day5	AT3G53170	Symbols: | Tetratricopeptide repeat (TPR)-like superfamily protein | chr3:19704600-19706417 REVERSE LENGTH=499
RI-AT2G27340-XLOC_009760-3409	0.44	0.54	0.62	0.57	day3-day5	AT2G27340	Symbols: | N-acetylglucosaminylphosphatidylinositol de-N-acetylase family protein | chr2:11697449-11699120 FORWARD LENGTH=258
RI-AT5G45250-XLOC_031320-6353	0.16	0.06	0.11	0.11	day1	AT5G45250	Symbols: RPS4 | Disease resistance protein (TIR-NBS-LRR class) family | chr5:18321914-18326022 REVERSE LENGTH=1217
A3-AT4G23860-XLOC_021791-8228	0.7	0.48	0.48	0.45	day3-day5	AT4G23860	Symbols: | PHD finger protein-related | chr4:12409336-12411336 FORWARD LENGTH=452
RI-AT4G11830-XLOC_023564-8070	0.71	0.5	0.54	0.54	day1-day3-day5	AT4G11830	Symbols: PLDGAMMA2 | phospholipase D gamma 2 | chr4:7115985-7119683 REVERSE LENGTH=856
A3-AT1G56220-XLOC_002861-8215	0.34	0.27	0.25	0.27	day1-day3	AT1G56220	Symbols: | Dormancy/auxin associated family protein | chr1:21043414-21044381 FORWARD LENGTH=109
A3-AT2G19250-XLOC_009287-11149	0.18	0.62	0.7	0.68	day1-day3-day5	AT2G19250
A3-AT2G46450-XLOC_010824-8654	0.35	0.49	0.56	0.49	day3-day5	AT2G46450	Symbols: CNGC12 | cyclic nucleotide-gated channel 12 | chr2:19065845-19068364 FORWARD LENGTH=626
A3-AT5G08130-XLOC_029267-3169	0.32	0.46	0.45	0.45	day1-day3-day5	AT5G08130	Symbols: BIM1 | basic helix-loop-helix (bHLH) DNA-binding superfamily protein | chr5:2606655-2609571 REVERSE LENGTH=532
A5-AT5G10745-XLOC_025744-8002	0.06	0.16	0.21	0.18	day3-day5	AT5G10745	Symbols: | unknown protein; FUNCTIONS IN: molecular_function unknown; INVOLVED IN: biological_process unknown; LOCATED IN: endomembrane system; BEST Arabidopsis thaliana protein match is: unknown protein (TAIR:AT5G24980.1); Has 35333 Blast hits to 34131 proteins in 2444 species: Archae - 798; Bacteria - 22429; Metazoa - 974; Fungi - 991; Plants - 531; Viruses - 0; Other Eukaryotes - 9610 (source:…
A3-AT3G04500-XLOC_017047-4596	0.9	0.81	0.79	0.81	day3-day5	AT3G04500	Symbols: | RNA-binding (RRM/RBD/RNP motifs) family protein | chr3:1212065-1213795 REVERSE LENGTH=245
RI-AT3G54380-XLOC_019659-10484	0.36	0.21	0.22	0.23	day1-day3	AT3G54380	Symbols: | SAC3/GANP/Nin1/mts3/eIF-3 p25 family | chr3:20133985-20136378 REVERSE LENGTH=334
RI-AT4G02540-XLOC_020346-2611	0.74	0.52	0.48	0.47	day1-day3-day5	AT4G02540	Symbols: | Cysteine/Histidine-rich C1 domain family protein | chr4:1117202-1119146 FORWARD LENGTH=611
RI-AT4G16860-XLOC_023903-11000	0.18	0.34	0.31	0.34	day1-day3-day5	AT4G16860	Symbols: RPP4 | Disease resistance protein (TIR-NBS-LRR class) family | chr4:9488584-9495700 REVERSE LENGTH=1147
A3-AT5G04430-XLOC_029079-5936	0.78	0.69	0.71	0.7	day1-day3-day5	AT5G04430	Symbols: BTR1, BTR1S | binding to TOMV RNA 1L (long form) | chr5:1250602-1253523 REVERSE LENGTH=313
RI-AT2G07042-XLOC_011292-8253	0.36	0.2	0.21	0.2	day1-day3	AT2G07042
MXE-AT1G77080-XLOC_003981-12285	0.93	0.84	0.78	0.75	day1-day3-day5	AT1G77080	Symbols: MAF1, FLM, AGL27 | K-box region and MADS-box transcription factor family protein | chr1:28955679-28959845 FORWARD LENGTH=196
RI-AT4G03230-XLOC_022919-6437	0.28	0.51	0.47	0.46	day1-day3-day5	AT4G03230	Symbols: | S-locus lectin protein kinase family protein | chr4:1419278-1422828 REVERSE LENGTH=1010
RI-AT4G03230-XLOC_022919-6438	0.55	0.91	0.77	0.74	day1	AT4G03230	Symbols: | S-locus lectin protein kinase family protein | chr4:1419278-1422828 REVERSE LENGTH=1010
RI-AT4G03230-XLOC_022919-6439	0.44	0.79	0.63	0.72	day1-day5	AT4G03230	Symbols: | S-locus lectin protein kinase family protein | chr4:1419278-1422828 REVERSE LENGTH=1010
RI-AT3G17205-XLOC_014487-4952	0.49	0.46	0.48	0.38	day5	AT3G17205	Symbols: UPL6 | ubiquitin protein ligase 6 | chr3:5873528-5881132 FORWARD LENGTH=1029
RI-AT3G17205-XLOC_014487-4951	0.49	0.46	0.48	0.38	day5	AT3G17205	Symbols: UPL6 | ubiquitin protein ligase 6 | chr3:5873528-5881132 FORWARD LENGTH=1029
A3-AT5G51710-XLOC_031698-9586	0.18	0.36	0.27	0.3	day1	AT5G51710	Symbols: KEA5, ATKEA5 | K+ efflux antiporter 5 | chr5:21004566-21008580 REVERSE LENGTH=565
RI-AT5G28262-XLOC_026643-11270	0.84	0.65	0.52	0.7	day3	AT5G28262
RI-AT1G50970-XLOC_002564-7711	0.69	0.47	0.49	0.53	day1-day3	AT1G50970	Symbols: | Membrane trafficking VPS53 family protein | chr1:18896323-18900268 FORWARD LENGTH=569
A5-AT2G04845-XLOC_011148-1121	0.07	0.17	0.21	0.2	day5	AT2G04845	Symbols: | Acyl-CoA N-acyltransferases (NAT) superfamily protein | chr2:1702451-1703993 REVERSE LENGTH=191
A5-AT3G19630-XLOC_017917-5832	0.94	0.99	0.97	0.98	day1	AT3G19630	Symbols: | Radical SAM superfamily protein | chr3:6818676-6820674 REVERSE LENGTH=372
A3-AT5G67540-XLOC_032558-13091	0.43	0.63	0.63	0.69	day5	AT5G67540	Symbols: | Arabinanase/levansucrase/invertase | chr5:26944253-26946058 REVERSE LENGTH=466
A3-AT5G62000-XLOC_028585-13040	0.42	0.46	0.47	0.48	day3-day5	AT5G62000	Symbols: ARF2 | auxin response factor 2 | chr5:24910859-24914873 FORWARD LENGTH=853
RI-AT5G47900-XLOC_027788-12912	0.92	0.77	0.83	0.75	day5	AT5G47900	Symbols: | Protein of unknown function (DUF1624) | chr5:19392408-19394753 FORWARD LENGTH=435
A3-AT3G49550-XLOC_016103-720	0.87	0.82	0.81	0.75	day5	AT3G49550	Symbols: | unknown protein; FUNCTIONS IN: molecular_function unknown; INVOLVED IN: biological_process unknown; LOCATED IN: endomembrane system; BEST Arabidopsis thaliana protein match is: unknown protein (TAIR:AT5G24610.1); Has 55 Blast hits to 55 proteins in 14 species: Archae - 0; Bacteria - 0; Metazoa - 0; Fungi - 0; Plants - 55; Viruses - 0; Other Eukaryotes - 0 (source: NCBI BLink). | chr3:1…
RI-AT1G70100-XLOC_003618-13188	0.21	0.3	0.37	0.31	day3	AT1G70100	Symbols: | unknown protein; FUNCTIONS IN: molecular_function unknown; INVOLVED IN: biological_process unknown; LOCATED IN: cellular_component unknown; EXPRESSED IN: 22 plant structures; EXPRESSED DURING: 13 growth stages; BEST Arabidopsis thaliana protein match is: unknown protein (TAIR:AT1G24160.2); Has 3305 Blast hits to 2533 proteins in 359 species: Archae - 8; Bacteria - 641; Metazoa - 1288; …
A3-AT1G73490-XLOC_007793-9483	0.69	0.8	0.76	0.78	day1-day5	AT1G73490	Symbols: | RNA-binding (RRM/RBD/RNP motifs) family protein | chr1:27633496-27634867 REVERSE LENGTH=260
RI-AT4G34900-XLOC_024926-6827	0.36	0.54	0.59	0.62	day1-day3-day5	AT4G34900	Symbols: ATXDH2, XDH2 | xanthine dehydrogenase 2 | chr4:16625688-16631306 REVERSE LENGTH=1353
SE-AT1G06710-XLOC_004498-10828	0.59	0.25	0.24	0.33	day1-day3	AT1G06710	Symbols: | Tetratricopeptide repeat (TPR)-like superfamily protein | chr1:2056999-2060242 REVERSE LENGTH=997
A3-AT4G34100-XLOC_022370-6516	0.84	0.72	0.75	0.73	day1-day3	AT4G34100	Symbols: | RING/U-box superfamily protein | chr4:16330590-16334864 FORWARD LENGTH=1107
A5-AT5G05800-XLOC_029148-10955	0.61	0.47	0.46	0.46	day1-day3	AT5G05800	Symbols: | unknown protein; FUNCTIONS IN: molecular_function unknown; INVOLVED IN: biological_process unknown; LOCATED IN: cellular_component unknown; EXPRESSED IN: 24 plant structures; EXPRESSED DURING: 15 growth stages; BEST Arabidopsis thaliana protein match is: unknown protein (TAIR:AT3G11290.1); Has 881 Blast hits to 512 proteins in 30 species: Archae - 0; Bacteria - 2; Metazoa - 0; Fungi - …
A3-AT5G10490-XLOC_029387-3827	0.15	0.05	0.02	0.04	day1-day3	AT5G10490	Symbols: MSL2 | MSCS-like 2 | chr5:3300376-3304550 REVERSE LENGTH=671
RI-AT3G56860-XLOC_019796-2067	0.69	0.59	0.62	0.66	day3	AT3G56860	Symbols: UBA2A | UBP1-associated protein 2A | chr3:21050708-21052144 REVERSE LENGTH=478
RI-AT4G03935-XLOC_022978-10660	0.99	0.84	0.9	0.9	day1	AT4G03935
A5-AT3G02300-XLOC_013671-3944	0.71	0.57	0.59	0.61	day1-day3	AT3G02300	Symbols: | Regulator of chromosome condensation (RCC1) family protein | chr3:461551-463929 FORWARD LENGTH=471
RI-AT2G41540-XLOC_010546-13458	0.59	0.44	0.46	0.44	day1-day3-day5	AT2G41540	Symbols: GPDHC1 | 6-phosphogluconate dehydrogenase family protein | chr2:17326801-17328654 FORWARD LENGTH=462
A5-AT3G03560-XLOC_016989-4903	0.21	0.32	0.33	0.26	day1-day3	AT3G03560	Symbols: | unknown protein; LOCATED IN: plasma membrane; EXPRESSED IN: 22 plant structures; EXPRESSED DURING: 13 growth stages; BEST Arabidopsis thaliana protein match is: unknown protein (TAIR:AT5G23490.1); Has 157 Blast hits to 146 proteins in 38 species: Archae - 3; Bacteria - 14; Metazoa - 8; Fungi - 0; Plants - 120; Viruses - 0; Other Eukaryotes - 12 (source: NCBI BLink). | chr3:853153-85648…
RI-AT5G14610-XLOC_025918-1758	0.16	0.23	0.25	0.21	day5	AT5G14610	Symbols: | DEAD box RNA helicase family protein | chr5:4711271-4714713 FORWARD LENGTH=645
A3-AT1G08680-XLOC_000399-3608	0.8	0.68	0.69	0.68	day3	AT1G08680	Symbols: ZIGA4 | ARF GAP-like zinc finger-containing protein ZIGA4 | chr1:2762820-2768387 FORWARD LENGTH=651
A3-AT4G26555-XLOC_024458-11017	0.91	0.84	0.84	0.84	day3-day5	AT4G26555	Symbols: | FKBP-like peptidyl-prolyl cis-trans isomerase family protein | chr4:13404622-13406178 REVERSE LENGTH=207
A3-AT5G14440-XLOC_029591-13901	0.36	0.53	0.52	0.49	day1-day3-day5	AT5G14440	Symbols: | Surfeit locus protein 2 (SURF2) | chr5:4656065-4657807 REVERSE LENGTH=291
A3-AT5G25560-XLOC_026470-13951	0.92	0.87	0.86	0.84	day3-day5	AT5G25560	Symbols: | CHY-type/CTCHY-type/RING-type Zinc finger protein | chr5:8899486-8901391 FORWARD LENGTH=303
SE-AT1G78070-XLOC_004035-4643	0.57	0.72	0.74	0.82	day1-day3-day5	AT1G78070	Symbols: | Transducin/WD40 repeat-like superfamily protein | chr1:29355219-29358368 FORWARD LENGTH=449
RI-AT3G03550-XLOC_016988-10861	0.89	0.76	0.76	0.77	day1-day5	AT3G03550	Symbols: | RING/U-box superfamily protein | chr3:850391-851461 REVERSE LENGTH=356
A5-AT2G42920-XLOC_010612-7143	0.5	0.36	0.28	0.22	day3-day5	AT2G42920	Symbols: | Pentatricopeptide repeat (PPR-like) superfamily protein | chr2:17858705-17860384 FORWARD LENGTH=559
A3-AT4G28710-XLOC_022076-3895	0.56	0.49	0.5	0.47	day1	AT4G28710	Symbols: XIH, ATXIH | Myosin family protein with Dil domain | chr4:14172280-14181771 FORWARD LENGTH=1516
RI-AT1G14970-XLOC_004976-10209	0.35	0.62	0.52	0.72	day1-day5	AT1G14970	Symbols: | O-fucosyltransferase family protein | chr1:5162085-5164917 REVERSE LENGTH=562
RI-AT2G35660-XLOC_010217-10774	0.03	0.11	0.05	0.04	day1	AT2G35660	Symbols: CTF2A | FAD/NAD(P)-binding oxidoreductase family protein | chr2:14989011-14990320 FORWARD LENGTH=325
A3-AT1G64430-XLOC_003295-317	0.55	0.44	0.58	0.6	day1	AT1G64430	Symbols: | Pentatricopeptide repeat (PPR) superfamily protein | chr1:23933541-23936336 FORWARD LENGTH=559
A5-AT2G38880-XLOC_010394-1466	0.81	0.71	0.68	0.68	day1-day3-day5	AT2G38880	Symbols: NF-YB1 | nuclear factor Y, subunit B1 | chr2:16238685-16240316 FORWARD LENGTH=164
A3-AT5G21060-XLOC_029964-845	0.51	0.7	0.64	0.63	day1-day3	AT5G21060	Symbols: | Glyceraldehyde-3-phosphate dehydrogenase-like family protein | chr5:7149153-7152745 REVERSE LENGTH=378
A3-AT5G64360-XLOC_032366-7729	0.36	0.14	0.1	0.1	day3-day5	AT5G64360	Symbols: | Chaperone DnaJ-domain superfamily protein | chr5:25737208-25738602 REVERSE LENGTH=464
A3-AT1G09140-XLOC_004637-2222	0.08	0.18	0.21	0.26	day3-day5	AT1G09140	Symbols: ATSRP30, SR30, At-SR30 | SERINE-ARGININE PROTEIN 30 | chr1:2943528-2945818 REVERSE LENGTH=256
A3-AT5G19210-XLOC_026171-7702	0.9	0.73	0.7	0.71	day1-day3-day5	AT5G19210	Symbols: | P-loop containing nucleoside triphosphate hydrolases superfamily protein | chr5:6462100-6463687 FORWARD LENGTH=315
A3-AT4G22890-XLOC_021745-1533	0.43	0.58	0.62	0.62	day3	AT4G22890	Symbols: PGR5-LIKE A | PGR5-LIKE A | chr4:12007157-12009175 FORWARD LENGTH=322
A3-AT3G04630-XLOC_013795-7765	0.62	0.56	0.53	0.51	day3-day5	AT3G04630	Symbols: WDL1 | WVD2-like 1 | chr3:1259231-1260652 FORWARD LENGTH=286
A3-AT4G34430-XLOC_022396-218	0.08	0.02	0.06	0.07	day1	AT4G34430	Symbols: CHB3, ATSWI3D | DNA-binding family protein | chr4:16461069-16464993 FORWARD LENGTH=985
RI-AT3G04485-XLOC_013786-894	0.34	0.5	0.56	0.51	day3	AT3G04485
A3-AT1G58602-XLOC_003015-8913	0.15	0.1	0.11	0.09	day1-day5	AT1G58602	Symbols: | LRR and NB-ARC domains-containing disease resistance protein | chr1:21760167-21763765 FORWARD LENGTH=1138
A5-AT2G39730-XLOC_013151-11910	0.53	0.47	0.46	0.45	day1-day3-day5	AT2G39730	Symbols: RCA | rubisco activase | chr2:16571174-16573345 REVERSE LENGTH=441
A5-AT3G21175-XLOC_014727-11817	0.78	0.68	0.66	0.7	day1-day3-day5	AT3G21175	Symbols: ZML1, GATA24 | ZIM-like 1 | chr3:7422832-7423765 FORWARD LENGTH=216
A5-AT1G70570-XLOC_003642-6315	0.95	0.87	0.87	0.85	day5	AT1G70570	Symbols: | anthranilate phosphoribosyltransferase, putative | chr1:26608719-26612062 FORWARD LENGTH=632
A3-AT1G77800-XLOC_004018-8612	0.63	0.5	0.5	0.5	day1-day3-day5	AT1G77800	Symbols: | PHD finger family protein | chr1:29253800-29260190 FORWARD LENGTH=1374
RI-AT3G12550-XLOC_014201-3803	0.65	0.71	0.73	0.88	day5	AT3G12550	Symbols: | XH/XS domain-containing protein | chr3:3978669-3981372 FORWARD LENGTH=638
A5-AT3G63370-XLOC_016838-5284	0.26	0.54	0.44	0.39	day1-day3	AT3G63370	Symbols: OTP86 | Tetratricopeptide repeat (TPR)-like superfamily protein | chr3:23402080-23405180 FORWARD LENGTH=884
RI-AT2G44090-XLOC_013397-4112	0.11	0.19	0.21	0.16	day3	AT2G44090	Symbols: | Ankyrin repeat family protein | chr2:18238682-18240828 REVERSE LENGTH=582
RI-AT5G06180-XLOC_025525-11473	0.41	0.26	0.34	0.32	day1	AT5G06180	Symbols: | Protein of unknown function (DUF1022) | chr5:1873197-1875352 FORWARD LENGTH=404
RI-AT2G01918-XLOC_010986-13314	0.17	0.23	0.21	0.2	day1	AT2G01918	Symbols: PQL3 | PsbQ-like 3 | chr2:424254-425678 REVERSE LENGTH=187
SE-AT5G64170-XLOC_032357-9561	0.57	0.47	0.54	0.53	day1	AT5G64170	Symbols: | dentin sialophosphoprotein-related | chr5:25672904-25675934 REVERSE LENGTH=616
RI-AT1G51745-XLOC_002613-12339	0.99	0.86	0.93	0.93	day1	AT1G51745	Symbols: | Tudor/PWWP/MBT superfamily protein | chr1:19192236-19194375 FORWARD LENGTH=504
RI-AT1G51745-XLOC_002613-12337	0.99	0.86	0.93	0.93	day1	AT1G51745	Symbols: | Tudor/PWWP/MBT superfamily protein | chr1:19192236-19194375 FORWARD LENGTH=504
A5-AT4G24430-XLOC_021832-277	0.25	0.12	0.14	0.12	day1-day3-day5	AT4G24430	Symbols: | Rhamnogalacturonate lyase family protein | chr4:12630018-12632975 FORWARD LENGTH=646
A3-AT1G31410-XLOC_005821-3431	0.14	0.2	0.22	0.23	day5	AT1G31410	Symbols: | putrescine-binding periplasmic protein-related | chr1:11247094-11249345 REVERSE LENGTH=524
A3-AT1G58025-XLOC_006968-6334	0.36	0.51	0.45	0.53	day5	AT1G58025	Symbols: | DNA-binding bromodomain-containing protein | chr1:21458219-21461757 REVERSE LENGTH=573
RI-AT4G24415-XLOC_021830-11901	0.4	0.23	0.35	0.31	day1	AT4G24415
RI-AT4G24415-XLOC_021830-11903	0.4	0.23	0.35	0.31	day1	AT4G24415
A5-AT4G16280-XLOC_023865-3903	0.43	0.46	0.58	0.47	day3	AT4G16280	Symbols: | RNA binding;abscisic acid binding | chr4:9207164-9214187 REVERSE LENGTH=672
RI-AT1G02020-XLOC_004229-9195	0.85	0.88	0.91	0.95	day5	AT1G02020	Symbols: | nitroreductase family protein | chr1:353214-354845 REVERSE LENGTH=543
A3-AT2G31010-XLOC_009944-715	0.42	0.27	0.22	0.26	day3	AT2G31010	Symbols: | Protein kinase superfamily protein | chr2:13194939-13199642 FORWARD LENGTH=775
A5-AT2G36060-XLOC_012941-580	0.44	0.27	0.27	0.31	day1-day3-day5	AT2G36060	Symbols: MMZ3, UEV1C | MMS ZWEI homologue 3 | chr2:15143012-15143998 REVERSE LENGTH=144
RI-AT2G03140-XLOC_008322-11078	0.21	0.08	0.08	0.11	day1-day3-day5	AT2G03140	Symbols: | alpha/beta-Hydrolases superfamily protein | chr2:942000-950223 FORWARD LENGTH=1883
RI-AT1G70610-XLOC_003646-13389	0.75	0.85	0.86	0.83	day1-day3	AT1G70610	Symbols: ATTAP1, TAP1 | transporter associated with antigen processing protein 1 | chr1:26622086-26626331 FORWARD LENGTH=700
A3-AT5G43900-XLOC_031239-12522	0.26	0.52	0.42	0.43	day1	AT5G43900	Symbols: MYA2 | myosin 2 | chr5:17657241-17667413 REVERSE LENGTH=1562
RI-AT3G28130-XLOC_015154-10179	0.17	0.09	0.12	0.15	day1	AT3G28130	Symbols: | nodulin MtN21 /EamA-like transporter family protein | chr3:10465587-10468704 FORWARD LENGTH=355
RI-AT1G06820-XLOC_004504-4489	0.08	0.03	0.03	0.04	day1-day3	AT1G06820	Symbols: CRTISO, CCR2 | carotenoid isomerase | chr1:2093145-2096220 REVERSE LENGTH=595
A3-AT3G61860-XLOC_020090-6296	0.77	0.64	0.63	0.66	day1-day3	AT3G61860	Symbols: ATRSP31, RSP31, At-RS31, RS31 | RNA-binding (RRM/RBD/RNP motifs) family protein | chr3:22900311-22902159 REVERSE LENGTH=264
RI-AT4G23330-XLOC_021766-14514	0.51	0.72	0.82	0.8	day3	AT4G23330	Symbols: | unknown protein; FUNCTIONS IN: molecular_function unknown; INVOLVED IN: biological_process unknown; LOCATED IN: cellular_component unknown; EXPRESSED IN: 17 plant structures; EXPRESSED DURING: 9 growth stages; CONTAINS InterPro DOMAIN/s: Protein of unknown function DUF2365 (InterPro:IPR019314). | chr4:12192136-12193383 FORWARD LENGTH=147
A3-AT2G33560-XLOC_012794-8804	0.58	0.77	0.74	0.74	day1-day3-day5	AT2G33560	Symbols: BUBR1 | BUB1-related (BUB1: budding uninhibited by benzymidazol 1) | chr2:14213810-14215918 REVERSE LENGTH=396
A3-AT5G05435-XLOC_025475-3410	0.99	0.97	0.94	0.87	day5	AT5G05435
RI-AT3G53570-XLOC_019614-9425	0.31	0.52	0.49	0.49	day1-day3-day5	AT3G53570	Symbols: AFC1, AME2, FC1 | FUS3-complementing gene 1 | chr3:19861449-19864125 REVERSE LENGTH=467
A5-AT4G26700-XLOC_021960-7318	0.95	0.9	0.89	0.91	day1-day3	AT4G26700	Symbols: ATFIM1, FIM1 | fimbrin 1 | chr4:13463760-13466927 FORWARD LENGTH=579
RI-AT1G61970-XLOC_003153-10802	0.91	0.59	0.65	0.73	day1	AT1G61970	Symbols: | Mitochondrial transcription termination factor family protein | chr1:22904713-22905969 FORWARD LENGTH=418
A5-AT5G11170-XLOC_025765-11396	0.76	0.67	0.73	0.75	day1	AT5G11170	Symbols: | DEAD/DEAH box RNA helicase family protein | chr5:3553334-3556646 FORWARD LENGTH=427
A5-AT5G11170-XLOC_025765-11397	0.76	0.67	0.73	0.76	day1	AT5G11170	Symbols: | DEAD/DEAH box RNA helicase family protein | chr5:3553334-3556646 FORWARD LENGTH=427
A5-AT5G57270-XLOC_031984-8821	0.3	0.07	0.15	0.11	day1-day3-day5	AT5G57270	Symbols: | Core-2/I-branching beta-1,6-N-acetylglucosaminyltransferase family protein | chr5:23200984-23203105 REVERSE LENGTH=388
A3-AT3G53500-XLOC_019610-2298	0.78	0.73	0.73	0.73	day5	AT3G53500	Symbols: RSZ32, RS2Z32, At-RS2Z | RNA-binding (RRM/RBD/RNP motifs) family protein with retrovirus zinc finger-like domain | chr3:19834557-19836507 REVERSE LENGTH=284
A3-AT4G02260-XLOC_020330-2190	0.52	0.39	0.34	0.36	day1-day3-day5	AT4G02260	Symbols: RSH1, AT-RSH1, ATRSH1 | RELA/SPOT homolog 1 | chr4:985451-991178 FORWARD LENGTH=884
A3-AT4G00335-XLOC_020216-4212	0.13	0.05	0.08	0.04	day1-day5	AT4G00335	Symbols: RHB1A | RING-H2 finger B1A | chr4:146866-147957 FORWARD LENGTH=189
RI-AT5G04510-XLOC_025430-9041	0.06	0.13	0.14	0.12	day1-day3-day5	AT5G04510	Symbols: PDK1, ATPDK1 | 3'-phosphoinositide-dependent protein kinase 1 | chr5:1287235-1289681 FORWARD LENGTH=491
RI-AT1G60510-XLOC_003075-10921	0.78	0.64	0.63	0.64	day3	AT1G60510
SE-AT3G28956-XLOC_018474-6664	0.21	0.04	0.07	0.2	day1-day3	AT3G28956	Symbols: | RNA polymerase II, Rpb4, core protein | chr3:10980789-10981380 REVERSE LENGTH=137
SE-AT3G28956-XLOC_018474-6665	0.41	0.1	0.23	0.4	day1	AT3G28956	Symbols: | RNA polymerase II, Rpb4, core protein | chr3:10980789-10981380 REVERSE LENGTH=137
RI-AT5G50130-XLOC_027913-10390	0.52	0.48	0.73	0.81	day5	AT5G50130	Symbols: | NAD(P)-binding Rossmann-fold superfamily protein | chr5:20390066-20393053 FORWARD LENGTH=339
RI-AT5G50130-XLOC_027913-10391	0.41	0.42	0.58	0.62	day5	AT5G50130	Symbols: | NAD(P)-binding Rossmann-fold superfamily protein | chr5:20390066-20393053 FORWARD LENGTH=339
A3-AT5G03560-XLOC_029026-8334	0.73	0.64	0.52	0.52	day3-day5	AT5G03560	Symbols: | Tetratricopeptide repeat (TPR)-like superfamily protein | chr5:901452-902719 REVERSE LENGTH=363
RI-AT4G32440-XLOC_022286-915	0.78	0.55	0.57	0.55	day1-day3-day5	AT4G32440	Symbols: | Plant Tudor-like RNA-binding protein | chr4:15657295-15658573 FORWARD LENGTH=296
RI-AT4G16280-XLOC_023865-3901	0.28	0.18	0.15	0.13	day1-day3-day5	AT4G16280	Symbols: | RNA binding;abscisic acid binding | chr4:9207164-9214187 REVERSE LENGTH=672
RI-AT5G11610-XLOC_029452-5341	0.94	0.79	0.82	0.8	day1	AT5G11610	Symbols: | Exostosin family protein | chr5:3735736-3737952 REVERSE LENGTH=453
RI-AT1G59560-XLOC_003029-653	0.22	0.12	0.12	0.12	day1	AT1G59560	Symbols: ZCF61, DAL2 | E3 Ubiquitin ligase family protein | chr1:21881741-21883632 FORWARD LENGTH=338
A5-AT1G62540-XLOC_003184-1723	0.02	0.18	0.16	0.14	day1-day5	AT1G62540	Symbols: FMO GS-OX2 | flavin-monooxygenase glucosinolate S-oxygenase 2 | chr1:23151870-23155427 FORWARD LENGTH=457
RI-AT1G76720-XLOC_007961-4747	0.53	0.72	0.84	0.76	day3	AT1G76720	Symbols: | eukaryotic translation initiation factor 2 (eIF-2) family protein | chr1:28794144-28798780 REVERSE LENGTH=1191
A3-AT1G67500-XLOC_007486-374	0.28	0.03	0.1	0.07	day1	AT1G67500	Symbols: REV3 | recovery protein 3 | chr1:25287707-25296714 REVERSE LENGTH=1916
A5-AT4G35300-XLOC_024948-3961	0.37	0.53	0.5	0.45	day3	AT4G35300	Symbols: TMT2 | tonoplast monosaccharide transporter2 | chr4:16796432-16799071 REVERSE LENGTH=739
SE-AT5G06120-XLOC_025523-1577	0.13	0.23	0.29	0.3	day3	AT5G06120	Symbols: | ARM repeat superfamily protein | chr5:1845309-1852601 FORWARD LENGTH=1052
A3-AT2G37340-XLOC_013018-8562	0.76	0.89	0.91	0.92	day1-day3-day5	AT2G37340	Symbols: RSZ33, ATRSZ33, RS2Z33, AT-RS2Z33 | arginine/serine-rich zinc knuckle-containing protein 33 | chr2:15670372-15672331 REVERSE LENGTH=290
RI-AT4G28860-XLOC_022089-3596	0.99	0.92	0.9	0.93	day1	AT4G28860	Symbols: ckl4 | casein kinase I-like 4 | chr4:14246359-14248823 FORWARD LENGTH=378
A5-AT1G05230-XLOC_004418-4006	0.27	0.45	0.49	0.38	day3	AT1G05230	Symbols: HDG2 | homeodomain GLABROUS 2 | chr1:1513388-1517024 REVERSE LENGTH=721
A3-AT3G59210-XLOC_016616-2435	0.68	0.56	0.55	0.47	day5	AT3G59210	Symbols: | F-box/RNI-like superfamily protein | chr3:21889942-21891553 FORWARD LENGTH=484
A5-AT1G72740-XLOC_007755-13456	0.49	0.28	0.31	0.25	day1-day3-day5	AT1G72740	Symbols: | Homeodomain-like/winged-helix DNA-binding family protein | chr1:27380499-27382687 REVERSE LENGTH=281
A3-AT2G28290-XLOC_009808-3727	0.86	0.75	0.79	0.76	day5	AT2G28290	Symbols: SYD, CHR3 | P-loop containing nucleoside triphosphate hydrolases superfamily protein | chr2:12056771-12072950 FORWARD LENGTH=3543
RI-AT1G60700-XLOC_007088-4253	0.37	0.17	0.2	0.2	day1-day3-day5	AT1G60700	Symbols: | SMAD/FHA domain-containing protein | chr1:22352036-22354372 REVERSE LENGTH=525
RI-AT4G07507.1-XLOC_020723-5975	0.83	0.72	0.72	0.72	day1-day5	AT4G07507.1
A5-AT3G52560-XLOC_019554-13312	0.33	0.19	0.18	0.17	day1-day3-day5	AT3G52560	Symbols: UEV1D-4 | ubiquitin E2 variant 1D-4 | chr3:19494678-19495954 REVERSE LENGTH=164
RI-AT3G17040-XLOC_017777-3877	0.89	0.93	0.94	0.92	day3	AT3G17040	Symbols: HCF107 | high chlorophyll fluorescent 107 | chr3:5809378-5812605 REVERSE LENGTH=618
A5-AT3G45750-XLOC_019142-70	0.66	0.33	0.3	0.29	day3-day5	AT3G45750	Symbols: | Nucleotidyltransferase family protein | chr3:16793855-16796913 REVERSE LENGTH=614
RI-AT3G54350-XLOC_019656-11888	0.1	0.22	0.16	0.14	day1	AT3G54350	Symbols: emb1967 | Forkhead-associated (FHA) domain-containing protein | chr3:20122298-20126031 REVERSE LENGTH=702
RI-AT4G17310-XLOC_023927-47	0.63	0.58	0.64	0.79	day5	AT4G17310	Symbols: | unknown protein; LOCATED IN: chloroplast; EXPRESSED IN: 9 plant structures; EXPRESSED DURING: LP.04 four leaves visible, 4 anthesis, petal differentiation and expansion stage; BEST Arabidopsis thaliana protein match is: unknown protein (TAIR:AT5G47455.3); Has 35333 Blast hits to 34131 proteins in 2444 species: Archae - 798; Bacteria - 22429; Metazoa - 974; Fungi - 991; Plants - 531; Vi…
A5-AT4G35300-XLOC_024948-3962	0.49	0.65	0.5	0.57	day1	AT4G35300	Symbols: TMT2 | tonoplast monosaccharide transporter2 | chr4:16796432-16799071 REVERSE LENGTH=739
A3-AT5G06220-XLOC_025527-12168	0.73	0.7	0.67	0.64	day5	AT5G06220	Symbols: | LETM1-like protein | chr5:1880049-1885366 FORWARD LENGTH=909
SE-AT4G20440-XLOC_024120-8555	0.78	0.74	0.7	0.79	day3	AT4G20440	Symbols: | small nuclear ribonucleoprotein associated protein B | chr4:11022843-11023616 REVERSE LENGTH=257
A3-AT3G12640-XLOC_014205-12612	0.1	0.24	0.2	0.18	day1-day5	AT3G12640	Symbols: | RNA binding (RRM/RBD/RNP motifs) family protein | chr3:4014455-4017675 FORWARD LENGTH=638
RI-AT4G16860-XLOC_023903-11001	0.26	0.46	0.45	0.45	day1-day3-day5	AT4G16860	Symbols: RPP4 | Disease resistance protein (TIR-NBS-LRR class) family | chr4:9488584-9495700 REVERSE LENGTH=1147
A3-AT3G29390-XLOC_015245-6505	0.36	0.29	0.39	0.37	day1	AT3G29390	Symbols: RIK | RS2-interacting KH protein | chr3:11289675-11294524 FORWARD LENGTH=578
A3-AT3G29390-XLOC_015245-6504	0.37	0.3	0.39	0.36	day1	AT3G29390	Symbols: RIK | RS2-interacting KH protein | chr3:11289675-11294524 FORWARD LENGTH=578
A3-AT2G36960-XLOC_010291-4094	0.28	0.2	0.16	0.14	day3-day5	AT2G36960	Symbols: TKI1 | TSL-kinase interacting protein 1 | chr2:15523552-15527245 FORWARD LENGTH=744
A5-AT1G51690-XLOC_002609-1327	0.45	0.25	0.29	0.29	day1-day3-day5	AT1G51690	Symbols: B ALPHA | protein phosphatase 2A 55 kDa regulatory subunit B alpha isoform | chr1:19164124-19169974 FORWARD LENGTH=603
A5-AT1G54310-XLOC_002759-14028	0.83	0.76	0.77	0.73	day5	AT1G54310	Symbols: | S-adenosyl-L-methionine-dependent methyltransferases superfamily protein | chr1:20273567-20275449 FORWARD LENGTH=454
RI-AT1G62920-XLOC_003207-8581	0.51	0.68	0.67	0.6	day3	AT1G62920	Symbols: | CONTAINS InterPro DOMAIN/s: Proteasome maturation factor UMP1 (InterPro:IPR008012); BEST Arabidopsis thaliana protein match is: Proteasome maturation factor UMP1 (TAIR:AT1G67250.1); Has 70 Blast hits to 70 proteins in 15 species: Archae - 0; Bacteria - 0; Metazoa - 0; Fungi - 0; Plants - 70; Viruses - 0; Other Eukaryotes - 0 (source: NCBI BLink). | chr1:23304313-23306374 FORWARD LENGTH…
SE-AT3G13270-XLOC_014236-6006	0.68	0.62	0.55	0.53	day5	AT3G13270
RI-AT3G48050-XLOC_019279-6419	0.29	0.18	0.25	0.25	day1	AT3G48050	Symbols: | BAH domain ;TFIIS helical bundle-like domain | chr3:17734270-17739412 REVERSE LENGTH=1613
RI-AT4G19410-XLOC_024058-12966	0.89	0.82	0.73	0.59	day1-day3-day5	AT4G19410	Symbols: | Pectinacetylesterase family protein | chr4:10581037-10584766 REVERSE LENGTH=517
RI-AT1G50300-XLOC_006564-9759	0.44	0.62	0.6	0.48	day1	AT1G50300	Symbols: TAF15 | TBP-associated factor 15 | chr1:18628818-18631662 REVERSE LENGTH=372
RI-AT4G03230-XLOC_022919-6436	0.65	0.45	0.57	0.5	day1	AT4G03230	Symbols: | S-locus lectin protein kinase family protein | chr4:1419278-1422828 REVERSE LENGTH=1010
A5-AT3G50670-XLOC_019439-13577	0.46	0.54	0.47	0.46	day1	AT3G50670	Symbols: U1-70K, U1SNRNP | U1 small nuclear ribonucleoprotein-70K | chr3:18828232-18829492 REVERSE LENGTH=204
A3-AT2G43160-XLOC_010632-14340	0.63	0.51	0.54	0.56	day1	AT2G43160	Symbols: | ENTH/VHS family protein | chr2:17948884-17952920 FORWARD LENGTH=646
RI-AT3G26690-XLOC_018313-7701	0.19	0.47	0.53	0.49	day1-day3-day5	AT3G26690	Symbols: ATNUDT13, ATNUDX13, NUDX13 | nudix hydrolase homolog 13 | chr3:9804418-9805398 REVERSE LENGTH=202
SE-AT5G48220-XLOC_027803-8990	0.94	0.88	0.88	0.88	day1-day3	AT5G48220	Symbols: | Aldolase-type TIM barrel family protein | chr5:19550168-19552046 FORWARD LENGTH=364
A5-AT3G57050-XLOC_019807-11640	0.93	0.86	0.86	0.85	day1-day5	AT3G57050	Symbols: CBL | cystathionine beta-lyase | chr3:21111939-21114521 REVERSE LENGTH=449
RI-AT5G15270-XLOC_025954-4483	0.29	0.51	0.41	0.41	day1	AT5G15270	Symbols: | RNA-binding KH domain-containing protein | chr5:4958738-4960947 FORWARD LENGTH=548
A3-AT4G23940-XLOC_021798-7012	0.04	0.09	0.1	0.08	day3	AT4G23940	Symbols: | FtsH extracellular protease family | chr4:12437108-12441841 FORWARD LENGTH=946
RI-AT3G50240-XLOC_019416-5447	0.22	0.12	0.13	0.12	day3	AT3G50240	Symbols: KICP-02 | ATP binding microtubule motor family protein | chr3:18623380-18628784 REVERSE LENGTH=1051
A3-AT5G44530-XLOC_027588-733	0.98	0.89	0.82	0.84	day5	AT5G44530	Symbols: | Subtilase family protein | chr5:17937931-17941193 FORWARD LENGTH=840
A3-AT3G50240-XLOC_019416-5448	0.3	0.44	0.44	0.39	day1-day3	AT3G50240	Symbols: KICP-02 | ATP binding microtubule motor family protein | chr3:18623380-18628784 REVERSE LENGTH=1051
SE-AT2G33440-XLOC_010084-10250	0.51	0.23	0.36	0.34	day1-day3-day5	AT2G33440	Symbols: | RNA-binding (RRM/RBD/RNP motifs) family protein | chr2:14171619-14173226 FORWARD LENGTH=322
A3-AT5G01630-XLOC_028928-14351	0.04	0.15	0.09	0.07	day1	AT5G01630	Symbols: BRCA2B, BRCA2(V), ATBRCA2(V) | BRCA2-like B | chr5:235117-240911 REVERSE LENGTH=1155
RI-AT3G60540-XLOC_020008-4491	0.06	0.08	0.12	0.13	day5	AT3G60540	Symbols: | Preprotein translocase Sec, Sec61-beta subunit protein | chr3:22375132-22375377 REVERSE LENGTH=81
A3-AT1G80490-XLOC_008180-882	0.34	0.6	0.5	0.54	day1-day3-day5	AT1G80490	Symbols: TPR1 | TOPLESS-related 1 | chr1:30261094-30266446 REVERSE LENGTH=1120
RI-AT3G52050-XLOC_016237-6184	0.79	0.66	0.62	0.71	day3	AT3G52050	Symbols: | 5'-3' exonuclease family protein | chr3:19305159-19308931 FORWARD LENGTH=365
RI-AT1G52370-XLOC_002642-11010	0.24	0.26	0.33	0.37	day5	AT1G52370	Symbols: | Ribosomal protein L22p/L17e family protein | chr1:19507052-19508699 FORWARD LENGTH=269
RI-AT1G49730-XLOC_006537-3228	0.14	0.17	0.23	0.21	day3	AT1G49730	Symbols: | Protein kinase superfamily protein | chr1:18402618-18405548 REVERSE LENGTH=623
A5-AT5G42870-XLOC_031170-13195	0.63	0.78	0.79	0.78	day3	AT5G42870	Symbols: PAH2 | phosphatidic acid phosphohydrolase 2 | chr5:17185719-17189681 REVERSE LENGTH=925
A3-AT3G51100-XLOC_019471-14099	0.11	0.06	0.04	0.06	day3	AT3G51100	Symbols: | unknown protein; FUNCTIONS IN: molecular_function unknown; INVOLVED IN: biological_process unknown; LOCATED IN: cellular_component unknown; EXPRESSED IN: 24 plant structures; EXPRESSED DURING: 15 growth stages; Has 30201 Blast hits to 17322 proteins in 780 species: Archae - 12; Bacteria - 1396; Metazoa - 17338; Fungi - 3422; Plants - 5037; Viruses - 0; Other Eukaryotes - 2996 (source: …
A5-AT2G07042-XLOC_011292-8254	0.75	0.43	0.58	0.56	day1	AT2G07042
A3-AT4G35560-XLOC_022460-9377	0.44	0.22	0.29	0.23	day3-day5	AT4G35560	Symbols: | Transducin/WD40 repeat-like superfamily protein | chr4:16881562-16886878 FORWARD LENGTH=1050
RI-AT4G38090-XLOC_025101-3734	0.74	0.57	0.63	0.52	day1-day5	AT4G38090	Symbols: | Ribosomal protein S5 domain 2-like superfamily protein | chr4:17883757-17884702 REVERSE LENGTH=230
RI-AT1G02090-XLOC_004233-14031	0.17	0.14	0.15	0.12	day5	AT1G02090	Symbols: FUS5, CSN7, COP15, ATCSN7 | Proteasome component (PCI) domain protein | chr1:388223-389568 REVERSE LENGTH=237
A3-AT2G47020-XLOC_013545-925	0.55	0.65	0.62	0.69	day5	AT2G47020	Symbols: | Peptide chain release factor 1 | chr2:19320090-19322279 REVERSE LENGTH=413
A3-AT2G42580-XLOC_010597-3160	0.2	0.12	0.13	0.13	day1	AT2G42580	Symbols: TTL3, VIT | tetratricopetide-repeat thioredoxin-like 3 | chr2:17728855-17731461 FORWARD LENGTH=691
A3-AT5G06980-XLOC_025563-1097	0.79	0.53	0.53	0.67	day3	AT5G06980	Symbols: | unknown protein; FUNCTIONS IN: molecular_function unknown; INVOLVED IN: response to karrikin; LOCATED IN: cellular_component unknown; EXPRESSED IN: 21 plant structures; EXPRESSED DURING: 11 growth stages; BEST Arabidopsis thaliana protein match is: unknown protein (TAIR:AT3G12320.1). | chr5:2167799-2169110 FORWARD LENGTH=266
A3-AT5G06980-XLOC_025563-1098	0.95	0.79	0.85	0.89	day1-day3	AT5G06980	Symbols: | unknown protein; FUNCTIONS IN: molecular_function unknown; INVOLVED IN: response to karrikin; LOCATED IN: cellular_component unknown; EXPRESSED IN: 21 plant structures; EXPRESSED DURING: 11 growth stages; BEST Arabidopsis thaliana protein match is: unknown protein (TAIR:AT3G12320.1). | chr5:2167799-2169110 FORWARD LENGTH=266
RI-AT5G17010-XLOC_029730-7257	0.15	0.08	0.13	0.16	day1	AT5G17010	Symbols: | Major facilitator superfamily protein | chr5:5587851-5592332 REVERSE LENGTH=470
RI-AT5G46470-XLOC_027703-14571	0.64	0.46	0.58	0.56	day1	AT5G46470	Symbols: RPS6 | disease resistance protein (TIR-NBS-LRR class) family | chr5:18842701-18846809 FORWARD LENGTH=1127
SE-AT5G52070-XLOC_028015-4821	0.3	0.63	0.65	0.62	day1-day3-day5	AT5G52070	Symbols: | Agenet domain-containing protein | chr5:21162116-21164717 FORWARD LENGTH=271
RI-AT1G76320-XLOC_003940-7990	0.99	0.91	0.89	0.86	day1	AT1G76320	Symbols: FRS4 | FAR1-related sequence 4 | chr1:28631404-28633886 FORWARD LENGTH=730
RI-AT2G11240.1-XLOC_011491-4414	0.5	0.35	0.4	0.41	day1	AT2G11240.1
A5-AT1G23080-XLOC_005399-9872	0.21	0.28	0.24	0.29	day5	AT1G23080	Symbols: PIN7 | Auxin efflux carrier family protein | chr1:8180768-8183406 REVERSE LENGTH=615
A5-AT1G23080-XLOC_005399-9874	0.21	0.28	0.24	0.29	day5	AT1G23080	Symbols: PIN7 | Auxin efflux carrier family protein | chr1:8180768-8183406 REVERSE LENGTH=615
SE-AT1G05320-XLOC_000229-9366	0.81	0.75	0.7	0.72	day5	AT1G05320	Symbols: | FUNCTIONS IN: molecular_function unknown; INVOLVED IN: biological_process unknown; LOCATED IN: cellular_component unknown; EXPRESSED IN: fruit, egg cell; CONTAINS InterPro DOMAIN/s: Prefoldin (InterPro:IPR009053); BEST Arabidopsis thaliana protein match is: unknown protein (TAIR:AT2G32240.1); Has 267444 Blast hits to 119656 proteins in 3886 species: Archae - 3699; Bacteria - 62432; Met…
RI-AT2G40435-XLOC_010479-13942	0.69	0.88	0.81	0.73	day1	AT2G40435	Symbols: | BEST Arabidopsis thaliana protein match is: transcription regulators (TAIR:AT3G56220.1); Has 289 Blast hits to 289 proteins in 30 species: Archae - 0; Bacteria - 0; Metazoa - 0; Fungi - 0; Plants - 289; Viruses - 0; Other Eukaryotes - 0 (source: NCBI BLink). | chr2:16887048-16888407 FORWARD LENGTH=158
RI-AT2G41720-XLOC_013261-3537	0.28	0.42	0.42	0.42	day1-day5	AT2G41720	Symbols: EMB2654 | Tetratricopeptide repeat (TPR)-like superfamily protein | chr2:17403744-17407127 REVERSE LENGTH=822
RI-AT3G53850-XLOC_019628-7633	0.95	0.9	0.93	0.89	day1-day5	AT3G53850	Symbols: | Uncharacterised protein family (UPF0497) | chr3:19948262-19948994 REVERSE LENGTH=154
A5-AT1G11360-XLOC_004771-659	0.24	0.13	0.15	0.13	day1-day3-day5	AT1G11360	Symbols: | Adenine nucleotide alpha hydrolases-like superfamily protein | chr1:3822171-3822899 REVERSE LENGTH=242
RI-AT5G23150-XLOC_026341-12362	0.95	0.77	0.71	0.66	day1-day3	AT5G23150	Symbols: HUA2 | Tudor/PWWP/MBT domain-containing protein | chr5:7786173-7792080 FORWARD LENGTH=1392
A3-AT1G10890-XLOC_000524-8469	0.77	0.66	0.68	0.71	day1-day3	AT1G10890	Symbols: | unknown protein; FUNCTIONS IN: molecular_function unknown; INVOLVED IN: biological_process unknown; LOCATED IN: chloroplast; EXPRESSED IN: petal, flower, leaf; EXPRESSED DURING: LP.04 four leaves visible, 4 anthesis, petal differentiation and expansion stage; BEST Arabidopsis thaliana protein match is: unknown protein (TAIR:AT5G13340.1); Has 11769 Blast hits to 8435 proteins in 698 spe…
RI-AT4G38552-XLOC_025124-1747	0.13	0.28	0.36	0.41	day1-day3-day5	AT4G38552
SE-AT1G28395-XLOC_005659-1743	0.27	0.3	0.42	0.37	day3-day5	AT1G28395	Symbols: | unknown protein; FUNCTIONS IN: molecular_function unknown; INVOLVED IN: biological_process unknown; LOCATED IN: chloroplast; EXPRESSED IN: 22 plant structures; EXPRESSED DURING: 13 growth stages; BEST Arabidopsis thaliana protein match is: unknown protein (TAIR:AT2G33847.1). | chr1:9969580-9971433 REVERSE LENGTH=91
A5-AT2G03140-XLOC_008322-11085	0.8	0.95	0.94	0.93	day1-day3-day5	AT2G03140	Symbols: | alpha/beta-Hydrolases superfamily protein | chr2:942000-950223 FORWARD LENGTH=1883
A5-AT3G60250-XLOC_019992-163	0.25	0.4	0.41	0.36	day1-day3-day5	AT3G60250	Symbols: CKB3 | casein kinase II beta chain 3 | chr3:22270714-22271962 REVERSE LENGTH=275
A5-AT5G28400-XLOC_030355-11463	0.68	0.25	0.63	0.49	day1	AT5G28400	Symbols: | unknown protein; BEST Arabidopsis thaliana protein match is: unknown protein (TAIR:AT5G28320.1); Has 2580 Blast hits to 2028 proteins in 270 species: Archae - 20; Bacteria - 158; Metazoa - 939; Fungi - 198; Plants - 144; Viruses - 14; Other Eukaryotes - 1107 (source: NCBI BLink). | chr5:10344024-10348234 REVERSE LENGTH=973
RI-AT3G14660-XLOC_014322-4014	0.38	0.27	0.25	0.26	day1-day3-day5	AT3G14660	Symbols: CYP72A13 | cytochrome P450, family 72, subfamily A, polypeptide 13 | chr3:4924960-4926911 FORWARD LENGTH=512
A3-AT1G24265-XLOC_001282-8688	0.15	0.06	0.03	0.03	day3-day5	AT1G24265	Symbols: | Protein of unknown function (DUF1664) | chr1:8600613-8603630 FORWARD LENGTH=383
A5-AT5G26680-XLOC_030243-13834	0.41	0.59	0.66	0.68	day3-day5	AT5G26680	Symbols: | 5'-3' exonuclease family protein | chr5:9311882-9315458 REVERSE LENGTH=383
RI-AT1G80210-XLOC_008165-8989	0.29	0.21	0.2	0.15	day3-day5	AT1G80210	Symbols: BRCC36A, AtBRCC36A | Mov34/MPN/PAD-1 family protein | chr1:30163546-30165628 REVERSE LENGTH=371
A3-AT2G39000-XLOC_013104-4622	0.86	0.93	0.92	0.94	day1-day5	AT2G39000	Symbols: | Acyl-CoA N-acyltransferases (NAT) superfamily protein | chr2:16286647-16287941 REVERSE LENGTH=228
A3-AT1G02120-XLOC_000063-13681	0.96	0.92	0.86	0.88	day3	AT1G02120	Symbols: VAD1 | GRAM domain family protein | chr1:395761-399720 FORWARD LENGTH=598
A3-AT1G02120-XLOC_000063-13680	0.95	0.8	0.72	0.71	day1-day3-day5	AT1G02120	Symbols: VAD1 | GRAM domain family protein | chr1:395761-399720 FORWARD LENGTH=598
RI-AT1G08680-XLOC_000399-3602	0.92	0.91	0.94	0.98	day5	AT1G08680	Symbols: ZIGA4 | ARF GAP-like zinc finger-containing protein ZIGA4 | chr1:2762820-2768387 FORWARD LENGTH=651
A3-AT1G08300-XLOC_000377-8319	0.44	0.67	0.7	0.6	day1-day3	AT1G08300	Symbols: NVL | no vein-like | chr1:2614774-2618823 FORWARD LENGTH=746
A5-AT1G11730-XLOC_000578-6085	0.56	0.63	0.71	0.78	day5	AT1G11730	Symbols: | Galactosyltransferase family protein | chr1:3957473-3960113 FORWARD LENGTH=384
A3-AT3G55330-XLOC_019719-1437	0.06	0.09	0.11	0.1	day3	AT3G55330	Symbols: PPL1 | PsbP-like protein 1 | chr3:20514031-20515275 REVERSE LENGTH=230
A3-AT1G14270-XLOC_004927-635	0.82	0.66	0.67	0.7	day1-day5	AT1G14270	Symbols: | CAAX amino terminal protease family protein | chr1:4875099-4876443 REVERSE LENGTH=227
RI-AT1G13770-XLOC_000697-13929	0.26	0.5	0.62	0.4	day3	AT1G13770	Symbols: RUS3 | Protein of unknown function, DUF647 | chr1:4722243-4724345 FORWARD LENGTH=353
A3-AT1G06960-XLOC_000314-3442	0.96	0.95	0.9	0.91	day3	AT1G06960	Symbols: | RNA-binding (RRM/RBD/RNP motifs) family protein | chr1:2135982-2137533 FORWARD LENGTH=200
SE-AT5G18230-XLOC_029804-6891	0.5	0.7	0.72	0.71	day1-day3-day5	AT5G18230	Symbols: | transcription regulator NOT2/NOT3/NOT5 family protein | chr5:6021610-6027031 REVERSE LENGTH=845
RI-AT2G25970-XLOC_012352-6059	0.37	0.69	0.61	0.51	day1-day3	AT2G25970	Symbols: | KH domain-containing protein | chr2:11071844-11075604 REVERSE LENGTH=632
RI-AT2G19250-XLOC_009287-11143	0.86	0.52	0.57	0.53	day1-day3-day5	AT2G19250
RI-AT1G34320-XLOC_001862-2185	0.15	0.22	0.29	0.23	day3-day5	AT1G34320	Symbols: | Protein of unknown function (DUF668) | chr1:12520713-12524046 FORWARD LENGTH=657
SE-AT5G22620-XLOC_030012-4102	0.13	0.32	0.38	0.42	day1-day3-day5	AT5G22620	Symbols: | phosphoglycerate/bisphosphoglycerate mutase family protein | chr5:7517731-7520223 REVERSE LENGTH=460
RI-AT3G25740-XLOC_015016-7403	0.12	0.22	0.31	0.31	day3-day5	AT3G25740	Symbols: MAP1B, MAP1C | methionine aminopeptidase 1C | chr3:9397806-9399653 FORWARD LENGTH=344
RI-AT1G32230-XLOC_001727-6481	0.21	0.26	0.24	0.25	day1	AT1G32230	Symbols: AtRCD1 | WWE protein-protein interaction domain protein family | chr1:11613427-11615748 FORWARD LENGTH=570
RI-AT5G04430-XLOC_029079-5934	0.15	0.21	0.21	0.18	day1-day3	AT5G04430	Symbols: BTR1, BTR1S | binding to TOMV RNA 1L (long form) | chr5:1250602-1253523 REVERSE LENGTH=313
RI-AT5G04430-XLOC_029079-5935	0.1	0.16	0.15	0.14	day1-day3	AT5G04430	Symbols: BTR1, BTR1S | binding to TOMV RNA 1L (long form) | chr5:1250602-1253523 REVERSE LENGTH=313
A5-AT4G24440-XLOC_021832-9917	0.3	0.15	0.17	0.15	day1-day3-day5	AT4G24440	Symbols: | transcription initiation factor IIA gamma chain / TFIIA-gamma (TFIIA-S) | chr4:12633460-12634553 FORWARD LENGTH=106
A3-AT5G23610-XLOC_030075-13242	0.81	0.9	0.86	0.87	day1	AT5G23610	Symbols: | INVOLVED IN: biological_process unknown; EXPRESSED IN: 24 plant structures; EXPRESSED DURING: 15 growth stages; BEST Arabidopsis thaliana protein match is: SWITCH1 (TAIR:AT5G51330.1); Has 173 Blast hits to 168 proteins in 34 species: Archae - 3; Bacteria - 10; Metazoa - 6; Fungi - 2; Plants - 115; Viruses - 0; Other Eukaryotes - 37 (source: NCBI BLink). | chr5:7957641-7959968 REVERSE L…
A3-AT5G46410-XLOC_027698-2864	0.27	0.12	0.17	0.07	day5	AT5G46410	Symbols: SSP4 | SCP1-like small phosphatase 4 | chr5:18826007-18828156 FORWARD LENGTH=456
RI-AT4G21410-XLOC_024159-3456	0.29	0.14	0.15	0.17	day1-day3-day5	AT4G21410	Symbols: CRK29 | cysteine-rich RLK (RECEPTOR-like protein kinase) 29 | chr4:11402463-11405025 REVERSE LENGTH=679
A3-AT5G27730-XLOC_026600-11370	0.56	0.32	0.32	0.33	day1-day3	AT5G27730	Symbols: | Protein of unknown function (DUF1624) | chr5:9820311-9822868 FORWARD LENGTH=472
SE-AT2G26980-XLOC_012412-14499	0.84	0.74	0.77	0.76	day1-day3-day5	AT2G26980	Symbols: CIPK3 | CBL-interacting protein kinase 3 | chr2:11515458-11518205 REVERSE LENGTH=425
A3-AT1G07420-XLOC_000335-3540	0.2	0.13	0.17	0.16	day1	AT1G07420	Symbols: ATSMO2, SMO2-1 | sterol 4-alpha-methyl-oxidase 2-1 | chr1:2278918-2280033 FORWARD LENGTH=228
RI-AT1G79950-XLOC_004127-7680	0.08	0.09	0.13	0.11	day3	AT1G79950	Symbols: | RAD3-like DNA-binding helicase protein | chr1:30073580-30079537 FORWARD LENGTH=1040
RI-AT4G25690-XLOC_024407-8680	0.12	0.16	0.18	0.19	day3-day5	AT4G25690	Symbols: | unknown protein; BEST Arabidopsis thaliana protein match is: unknown protein (TAIR:AT4G25670.2); Has 35333 Blast hits to 34131 proteins in 2444 species: Archae - 798; Bacteria - 22429; Metazoa - 974; Fungi - 991; Plants - 531; Viruses - 0; Other Eukaryotes - 9610 (source: NCBI BLink). | chr4:13090421-13090996 REVERSE LENGTH=191
A5-AT5G42660-XLOC_031160-1529	0.33	0.26	0.26	0.2	day5	AT5G42660	Symbols: | Protein of unknown function (DUF616) | chr5:17103062-17105785 REVERSE LENGTH=463
RI-AT1G73490-XLOC_007793-9482	0.31	0.23	0.28	0.25	day1	AT1G73490	Symbols: | RNA-binding (RRM/RBD/RNP motifs) family protein | chr1:27633496-27634867 REVERSE LENGTH=260
A3-AT5G47690-XLOC_027775-11481	0.85	0.71	0.73	0.73	day1-day3-day5	AT5G47690	Symbols: | binding | chr5:19317899-19327014 FORWARD LENGTH=1607
A3-AT5G47690-XLOC_027775-11480	0.61	0.69	0.69	0.68	day1	AT5G47690	Symbols: | binding | chr5:19317899-19327014 FORWARD LENGTH=1607
A5-AT5G60410-XLOC_028502-8747	0.03	0.15	0.09	0.1	day1	AT5G60410	Symbols: ATSIZ1, SIZ1 | DNA-binding protein with MIZ/SP-RING zinc finger, PHD-finger and SAP domain | chr5:24295226-24300792 FORWARD LENGTH=885
RI-AT5G43630-XLOC_027540-8823	0.93	0.97	0.97	0.99	day5	AT5G43630	Symbols: TZP | zinc knuckle (CCHC-type) family protein | chr5:17527261-17530207 FORWARD LENGTH=831
A5-AT5G04880-XLOC_029101-14158	0.49	0.32	0.35	0.34	day5	AT5G04880
A5-AT3G56080-XLOC_019753-10398	0.25	0.38	0.42	0.39	day3	AT3G56080	Symbols: | S-adenosyl-L-methionine-dependent methyltransferases superfamily protein | chr3:20810526-20812988 REVERSE LENGTH=610
RI-AT3G26085-XLOC_015039-5882	0.3	0.45	0.44	0.4	day1-day3	AT3G26085	Symbols: | CAAX amino terminal protease family protein | chr3:9530616-9532397 FORWARD LENGTH=313
A3-AT4G26795-XLOC_024472-2089	0.6	0.76	0.69	0.72	day1-day5	AT4G26795
RI-AT4G35530-XLOC_024955-5122	0.19	0.11	0.15	0.12	day5	AT4G35530	Symbols: | phosphatidylinositolglycan-related | chr4:16871925-16873280 REVERSE LENGTH=195
A5-AT1G69280-XLOC_007584-1984	0.52	0.79	0.74	0.69	day1-day3	AT1G69280	Symbols: | unknown protein; BEST Arabidopsis thaliana protein match is: unknown protein (TAIR:AT2G03630.1); Has 885 Blast hits to 474 proteins in 40 species: Archae - 0; Bacteria - 4; Metazoa - 731; Fungi - 9; Plants - 68; Viruses - 0; Other Eukaryotes - 73 (source: NCBI BLink). | chr1:26045290-26046670 REVERSE LENGTH=400
RI-AT4G36690-XLOC_025018-6207	0.34	0.53	0.45	0.41	day1-day3	AT4G36690	Symbols: ATU2AF65A | U2 snRNP auxilliary factor, large subunit, splicing factor | chr4:17294139-17297609 REVERSE LENGTH=551
A3-AT1G50910-XLOC_006602-10850	0.74	0.88	0.76	0.76	day1	AT1G50910	Symbols: | unknown protein; Has 1105 Blast hits to 802 proteins in 217 species: Archae - 2; Bacteria - 177; Metazoa - 445; Fungi - 210; Plants - 58; Viruses - 6; Other Eukaryotes - 207 (source: NCBI BLink). | chr1:18867083-18869839 REVERSE LENGTH=500
SE-AT3G16565-XLOC_017751-11983	0.8	0.88	0.9	0.88	day3	AT3G16565	Symbols: | alanine-tRNA ligases;nucleic acid binding;ligases, forming aminoacyl-tRNA and related compounds;nucleotide binding;ATP binding | chr3:5640531-5642675 REVERSE LENGTH=256
A3-AT5G43910-XLOC_031239-2231	0.26	0.52	0.41	0.43	day1	AT5G43910	Symbols: | pfkB-like carbohydrate kinase family protein | chr5:17667942-17670085 REVERSE LENGTH=285
A3-AT4G30720-XLOC_024693-840	0.09	0.23	0.21	0.22	day3-day5	AT4G30720	Symbols: | FAD/NAD(P)-binding oxidoreductase family protein | chr4:14972212-14975461 REVERSE LENGTH=707
SE-AT5G55896.1-XLOC_031917-1048	0.46	0.54	0.55	0.57	day5	AT5G55896.1
RI-AT3G53800-XLOC_016335-661	0.35	0.25	0.26	0.24	day1-day5	AT3G53800	Symbols: Fes1B | Fes1B | chr3:19930942-19932719 FORWARD LENGTH=363
A3-AT4G33650-XLOC_022350-8917	0.22	0.24	0.31	0.25	day3	AT4G33650	Symbols: DRP3A | dynamin-related protein 3A | chr4:16161073-16166587 FORWARD LENGTH=809
RI-AT5G18440-XLOC_026121-29	0.59	0.5	0.54	0.43	day5	AT5G18440	Symbols: | FUNCTIONS IN: molecular_function unknown; INVOLVED IN: biological_process unknown; EXPRESSED IN: 22 plant structures; EXPRESSED DURING: 13 growth stages; CONTAINS InterPro DOMAIN/s: Nuclear fragile X mental retardation-interacting protein 1, conserved region (InterPro:IPR019496); Has 1333 Blast hits to 1211 proteins in 205 species: Archae - 0; Bacteria - 137; Metazoa - 339; Fungi - 162…
RI-AT5G66930-XLOC_028860-10031	0.1	0.05	0.06	0.07	day1	AT5G66930	Symbols: | unknown protein; FUNCTIONS IN: molecular_function unknown; INVOLVED IN: biological_process unknown; LOCATED IN: cellular_component unknown; EXPRESSED IN: 24 plant structures; EXPRESSED DURING: 15 growth stages; CONTAINS InterPro DOMAIN/s: Protein of unknown function DUF1649 (InterPro:IPR012445); Has 247 Blast hits to 247 proteins in 111 species: Archae - 0; Bacteria - 0; Metazoa - 89; …
A3-AT5G51460-XLOC_027979-6969	0.71	0.46	0.49	0.47	day1-day3-day5	AT5G51460	Symbols: ATTPPA | Haloacid dehalogenase-like hydrolase (HAD) superfamily protein | chr5:20902266-20904292 FORWARD LENGTH=385
A3-AT5G53180-XLOC_031771-3632	0.79	0.87	0.87	0.88	day1-day5	AT5G53180	Symbols: ATPTB2, PTB2 | polypyrimidine tract-binding protein 2 | chr5:21568393-21571081 REVERSE LENGTH=329
A3-AT1G50730-XLOC_002551-4234	0.55	0.38	0.43	0.36	day5	AT1G50730	Symbols: | unknown protein; Has 218 Blast hits to 209 proteins in 78 species: Archae - 0; Bacteria - 0; Metazoa - 141; Fungi - 2; Plants - 33; Viruses - 0; Other Eukaryotes - 42 (source: NCBI BLink). | chr1:18795275-18802098 FORWARD LENGTH=923
RI-AT5G40910-XLOC_027363-1164	0.4	0.7	0.63	0.66	day1-day5	AT5G40910	Symbols: | Disease resistance protein (TIR-NBS-LRR class) family | chr5:16395507-16399129 FORWARD LENGTH=1104
A3-AT3G56860-XLOC_019796-2069	0.64	0.72	0.7	0.74	day1-day5	AT3G56860	Symbols: UBA2A | UBP1-associated protein 2A | chr3:21050708-21052144 REVERSE LENGTH=478
A5-AT5G50330-XLOC_031616-4276	0.26	0.52	0.48	0.4	day1	AT5G50330	Symbols: | Protein kinase superfamily protein | chr5:20485406-20488563 REVERSE LENGTH=463
A5-AT5G28262-XLOC_026643-11276	0.05	0.16	0.34	0.08	day3	AT5G28262
A3-AT3G47910-XLOC_019271-2131	0.17	0.38	0.32	0.32	day1-day5	AT3G47910	Symbols: | Ubiquitin carboxyl-terminal hydrolase-related protein | chr3:17674737-17681444 REVERSE LENGTH=1607
RI-AT1G23465-XLOC_001250-11477	0.09	0.22	0.19	0.21	day5	AT1G23465	Symbols: | Peptidase S24/S26A/S26B/S26C family protein | chr1:8330055-8330938 FORWARD LENGTH=155
A5-AT1G11360-XLOC_004771-657	0.36	0.21	0.26	0.2	day1	AT1G11360	Symbols: | Adenine nucleotide alpha hydrolases-like superfamily protein | chr1:3822171-3822899 REVERSE LENGTH=242
A3-AT3G13560-XLOC_017581-13419	0.92	0.87	0.84	0.88	day3	AT3G13560	Symbols: | O-Glycosyl hydrolases family 17 protein | chr3:4425484-4427284 REVERSE LENGTH=505
RI-AT4G38350-XLOC_025114-3861	0.24	0.45	0.43	0.42	day1-day3-day5	AT4G38350	Symbols: | Patched family protein | chr4:17958324-17966846 REVERSE LENGTH=1297
A3-AT1G62130-XLOC_007181-10882	0.91	0.61	0.71	0.81	day1-day3	AT1G62130	Symbols: | AAA-type ATPase family protein | chr1:22962365-22968920 REVERSE LENGTH=1043
SE-AT1G06220-XLOC_000280-3871	0.9	0.81	0.83	0.79	day1-day5	AT1G06220	Symbols: MEE5, CLO, GFA1 | Ribosomal protein S5/Elongation factor G/III/V family protein | chr1:1900524-1904583 FORWARD LENGTH=987
A5-AT3G46210-XLOC_019175-5021	0.48	0.75	0.66	0.66	day1	AT3G46210	Symbols: | Ribosomal protein S5 domain 2-like superfamily protein | chr3:16976960-16978489 REVERSE LENGTH=239
A5-AT3G46210-XLOC_019175-5022	0.25	0.44	0.44	0.39	day1-day3-day5	AT3G46210	Symbols: | Ribosomal protein S5 domain 2-like superfamily protein | chr3:16976960-16978489 REVERSE LENGTH=239
A3-AT1G20880-XLOC_005276-5417	0.3	0.22	0.14	0.22	day3	AT1G20880	Symbols: | RNA-binding (RRM/RBD/RNP motifs) family protein | chr1:7262879-7264834 REVERSE LENGTH=274
SE-AT1G11592-XLOC_004782-3334	0.03	0.09	0.14	0.08	day3	AT1G11592
A3-AT4G28706-XLOC_022076-8544	0.56	0.49	0.5	0.47	day1	AT4G28706	Symbols: | pfkB-like carbohydrate kinase family protein | chr4:14167805-14172254 FORWARD LENGTH=440
SE-AT3G01150-XLOC_013605-12254	0.79	0.68	0.7	0.65	day5	AT3G01150	Symbols: PTB | polypyrimidine tract-binding protein 1 | chr3:51732-54344 FORWARD LENGTH=370
RI-AT3G01540-XLOC_016892-10654	0.18	0.23	0.24	0.19	day3	AT3G01540	Symbols: DRH1, ATDRH1 | DEAD box RNA helicase 1 | chr3:213077-216142 REVERSE LENGTH=619
RI-AT3G04500-XLOC_017047-4595	0.9	0.79	0.8	0.83	day5	AT3G04500	Symbols: | RNA-binding (RRM/RBD/RNP motifs) family protein | chr3:1212065-1213795 REVERSE LENGTH=245
RI-AT5G51290-XLOC_031676-12648	0.29	0.18	0.19	0.16	day1-day3-day5	AT5G51290	Symbols: | Diacylglycerol kinase family protein | chr5:20844252-20848157 REVERSE LENGTH=608
A3-AT1G67840-XLOC_003482-12709	0.14	0.17	0.2	0.2	day5	AT1G67840	Symbols: CSK | chloroplast sensor kinase | chr1:25434156-25436839 FORWARD LENGTH=611
A3-AT3G46385-XLOC_019188-5321	0.48	0.19	0.19	0.19	day3	AT3G46385
A3-AT2G23980-XLOC_012229-5456	0.27	0.47	0.48	0.36	day1	AT2G23980	Symbols: ATCNGC6, CNGC6 | cyclic nucleotide-gated channel 6 | chr2:10201276-10204011 REVERSE LENGTH=747
A3-AT3G62940-XLOC_020160-13246	0.58	0.69	0.64	0.66	day1	AT3G62940	Symbols: | Cysteine proteinases superfamily protein | chr3:23263106-23264245 REVERSE LENGTH=332
RI-AT3G13445-XLOC_014252-5839	0.14	0.2	0.21	0.21	day1-day5	AT3G13445	Symbols: TBP1, TFIID-1 | TATA binding protein 1 | chr3:4380317-4381651 FORWARD LENGTH=196
A3-AT5G56750-XLOC_028315-12923	0.25	0.36	0.43	0.43	day3-day5	AT5G56750	Symbols: NDL1 | N-MYC downregulated-like 1 | chr5:22957986-22960606 FORWARD LENGTH=346
A3-AT5G56750-XLOC_028315-12927	0.23	0.35	0.41	0.42	day3-day5	AT5G56750	Symbols: NDL1 | N-MYC downregulated-like 1 | chr5:22957986-22960606 FORWARD LENGTH=346
A3-AT5G56750-XLOC_028315-12928	0.24	0.36	0.43	0.42	day3-day5	AT5G56750	Symbols: NDL1 | N-MYC downregulated-like 1 | chr5:22957986-22960606 FORWARD LENGTH=346
A5-AT5G58410-XLOC_028399-7522	0.92	0.84	0.82	0.88	day1	AT5G58410	Symbols: | HEAT/U-box domain-containing protein | chr5:23609663-23617343 FORWARD LENGTH=1873
SE-AT4G38280-XLOC_022606-12460	0.92	0.97	0.98	0.97	day3-day5	AT4G38280	Symbols: | BEST Arabidopsis thaliana protein match is: Integral membrane protein hemolysin-III homolog (TAIR:AT2G45250.1); Has 65 Blast hits to 65 proteins in 13 species: Archae - 0; Bacteria - 0; Metazoa - 0; Fungi - 2; Plants - 63; Viruses - 0; Other Eukaryotes - 0 (source: NCBI BLink). | chr4:17942034-17942864 FORWARD LENGTH=170
A3-AT3G59090-XLOC_016607-8848	0.08	0.02	0.03	0.04	day3	AT3G59090	Symbols: | LOCATED IN: endomembrane system; EXPRESSED IN: 24 plant structures; EXPRESSED DURING: 15 growth stages; CONTAINS InterPro DOMAIN/s: Protein of unknown function DUF1084 (InterPro:IPR009457); BEST Arabidopsis thaliana protein match is: tobamovirus multiplication 1 (TAIR:AT4G21790.1); Has 35333 Blast hits to 34131 proteins in 2444 species: Archae - 798; Bacteria - 22429; Metazoa - 974; Fu…
SE-AT1G62920-XLOC_003207-8594	0.53	0.88	0.9	0.86	day1-day3-day5	AT1G62920	Symbols: | CONTAINS InterPro DOMAIN/s: Proteasome maturation factor UMP1 (InterPro:IPR008012); BEST Arabidopsis thaliana protein match is: Proteasome maturation factor UMP1 (TAIR:AT1G67250.1); Has 70 Blast hits to 70 proteins in 15 species: Archae - 0; Bacteria - 0; Metazoa - 0; Fungi - 0; Plants - 70; Viruses - 0; Other Eukaryotes - 0 (source: NCBI BLink). | chr1:23304313-23306374 FORWARD LENGTH…
A3-AT2G25530-XLOC_009664-1832	0.78	0.81	0.92	0.88	day3	AT2G25530	Symbols: | AFG1-like ATPase family protein | chr2:10863059-10866597 FORWARD LENGTH=655
A3-AT3G49140-XLOC_019339-7918	0.93	0.81	0.82	0.84	day1-day3-day5	AT3G49140	Symbols: | Pentatricopeptide repeat (PPR) superfamily protein | chr3:18212187-18215557 REVERSE LENGTH=499
RI-AT1G60900-XLOC_003092-7294	0.51	0.68	0.7	0.71	day3-day5	AT1G60900	Symbols: | U2 snRNP auxilliary factor, large subunit, splicing factor | chr1:22424008-22427806 FORWARD LENGTH=589
A3-AT1G70610-XLOC_003646-13393	0.34	0.57	0.61	0.61	day1-day3-day5	AT1G70610	Symbols: ATTAP1, TAP1 | transporter associated with antigen processing protein 1 | chr1:26622086-26626331 FORWARD LENGTH=700
A3-AT3G56160-XLOC_019759-6128	0.81	0.75	0.76	0.77	day1	AT3G56160	Symbols: | Sodium Bile acid symporter family | chr3:20837733-20841541 REVERSE LENGTH=436
A3-AT3G57410-XLOC_019824-13718	0.59	0.15	0.1	0.38	day1	AT3G57410	Symbols: VLN3, ATVLN3 | villin 3 | chr3:21243615-21249809 REVERSE LENGTH=965
A5-AT1G10060-XLOC_000481-2840	0.17	0.08	0.07	0.07	day3-day5	AT1G10060	Symbols: ATBCAT-1, BCAT-1 | branched-chain amino acid transaminase 1 | chr1:3285233-3286837 FORWARD LENGTH=318
SE-AT5G24740-XLOC_030145-11204	0.17	0.11	0.08	0.06	day3	AT5G24740	Symbols: | Protein of unknown function (DUF1162) | chr5:8486432-8489703 REVERSE LENGTH=389
A5-AT3G15460-XLOC_017695-13783	0.41	0.47	0.54	0.47	day3	AT3G15460	Symbols: | Ribosomal RNA processing Brix domain protein | chr3:5214279-5216188 REVERSE LENGTH=315
RI-AT1G33410-XLOC_005922-2878	0.82	0.95	0.92	0.88	day1	AT1G33410	Symbols: SAR1 | SUPPRESSOR OF AUXIN RESISTANCE1 | chr1:12109769-12118828 REVERSE LENGTH=1504
A3-AT3G61010-XLOC_020032-10376	0.62	0.27	0.37	0.42	day1-day3-day5	AT3G61010	Symbols: | Ferritin/ribonucleotide reductase-like family protein | chr3:22571352-22574179 REVERSE LENGTH=460
A3-AT5G50130-XLOC_027913-10392	0.78	0.84	0.98	0.97	day3-day5	AT5G50130	Symbols: | NAD(P)-binding Rossmann-fold superfamily protein | chr5:20390066-20393053 FORWARD LENGTH=339
RI-AT1G30590-XLOC_005765-8370	0.46	0.58	0.58	0.59	day1-day5	AT1G30590	Symbols: | RNA polymerase I specific transcription initiation factor RRN3 protein | chr1:10835976-10839524 REVERSE LENGTH=604
A5-AT1G10890-XLOC_000524-8467	0.47	0.6	0.57	0.58	day1-day5	AT1G10890	Symbols: | unknown protein; FUNCTIONS IN: molecular_function unknown; INVOLVED IN: biological_process unknown; LOCATED IN: chloroplast; EXPRESSED IN: petal, flower, leaf; EXPRESSED DURING: LP.04 four leaves visible, 4 anthesis, petal differentiation and expansion stage; BEST Arabidopsis thaliana protein match is: unknown protein (TAIR:AT5G13340.1); Has 11769 Blast hits to 8435 proteins in 698 spe…
A5-AT1G25480-XLOC_001348-11058	0.02	0.11	0.06	0.06	day1	AT1G25480	Symbols: | Aluminium activated malate transporter family protein | chr1:8948467-8950876 FORWARD LENGTH=548
A3-AT4G30200-XLOC_024659-11878	0.45	0.49	0.56	0.56	day3	AT4G30200	Symbols: VEL1, VIL2 | vernalization5/VIN3-like | chr4:14787045-14790070 REVERSE LENGTH=624
A3-AT4G30200-XLOC_024659-11877	0.45	0.5	0.56	0.57	day3	AT4G30200	Symbols: VEL1, VIL2 | vernalization5/VIN3-like | chr4:14787045-14790070 REVERSE LENGTH=624
SE-AT5G14610-XLOC_025918-1762	0.83	0.89	0.91	0.92	day3-day5	AT5G14610	Symbols: | DEAD box RNA helicase family protein | chr5:4711271-4714713 FORWARD LENGTH=645
RI-AT5G15610-XLOC_025971-9948	0.19	0.15	0.17	0.14	day5	AT5G15610	Symbols: | Proteasome component (PCI) domain protein | chr5:5079579-5081929 FORWARD LENGTH=413
RI-AT4G21410-XLOC_024159-3462	0.12	0.31	0.28	0.25	day3-day5	AT4G21410	Symbols: CRK29 | cysteine-rich RLK (RECEPTOR-like protein kinase) 29 | chr4:11402463-11405025 REVERSE LENGTH=679
RI-AT5G07630-XLOC_025601-6363	0.38	0.53	0.57	0.62	day3-day5	AT5G07630	Symbols: | lipid transporters | chr5:2410703-2414523 FORWARD LENGTH=611
RI-AT5G10745-XLOC_025744-8001	0.93	0.86	0.81	0.82	day5	AT5G10745	Symbols: | unknown protein; FUNCTIONS IN: molecular_function unknown; INVOLVED IN: biological_process unknown; LOCATED IN: endomembrane system; BEST Arabidopsis thaliana protein match is: unknown protein (TAIR:AT5G24980.1); Has 35333 Blast hits to 34131 proteins in 2444 species: Archae - 798; Bacteria - 22429; Metazoa - 974; Fungi - 991; Plants - 531; Viruses - 0; Other Eukaryotes - 9610 (source:…
A5-AT2G37840-XLOC_010335-1411	0.3	0.45	0.34	0.35	day1	AT2G37840	Symbols: | Protein kinase superfamily protein | chr2:15853108-15856047 FORWARD LENGTH=596
A5-AT3G14010-XLOC_014288-7224	0.17	0.23	0.27	0.24	day3	AT3G14010	Symbols: CID4 | CTC-interacting domain 4 | chr3:4637164-4640324 FORWARD LENGTH=549
A5-AT1G13460-XLOC_000682-1978	0.51	0.67	0.69	0.62	day1-day3	AT1G13460	Symbols: | Protein phosphatase 2A regulatory B subunit family protein | chr1:4616504-4618180 FORWARD LENGTH=492
A5-AT1G13460-XLOC_000682-1976	0.62	0.78	0.76	0.7	day1-day3	AT1G13460	Symbols: | Protein phosphatase 2A regulatory B subunit family protein | chr1:4616504-4618180 FORWARD LENGTH=492
RI-AT4G03230-XLOC_022919-6440	0.61	0.41	0.52	0.48	day1	AT4G03230	Symbols: | S-locus lectin protein kinase family protein | chr4:1419278-1422828 REVERSE LENGTH=1010
A3-AT4G16360-XLOC_021374-9499	0.76	0.85	0.85	0.84	day5	AT4G16360	Symbols: | 5'-AMP-activated protein kinase beta-2 subunit protein | chr4:9245571-9246833 FORWARD LENGTH=261
RI-AT4G29860-XLOC_024637-10754	0.84	0.75	0.74	0.68	day5	AT4G29860	Symbols: EMB2757, TAN | Transducin/WD40 repeat-like superfamily protein | chr4:14603296-14605704 REVERSE LENGTH=386
A5-AT5G49020-XLOC_027854-7839	0.99	0.96	0.94	0.94	day3	AT5G49020	Symbols: ATPRMT4A, PRMT4A | protein arginine methyltransferase 4A | chr5:19871341-19874683 FORWARD LENGTH=528
RI-AT5G22760-XLOC_026320-7962	0.11	0.06	0.05	0.06	day3	AT5G22760	Symbols: | PHD finger family protein | chr5:7571635-7577662 FORWARD LENGTH=1566
A5-AT5G53550-XLOC_028106-1032	0.14	0.09	0.03	0.11	day3	AT5G53550	Symbols: YSL3 | YELLOW STRIPE like 3 | chr5:21756081-21758776 FORWARD LENGTH=675
RI-AT3G55400-XLOC_019721-8216	0.16	0.07	0.08	0.07	day1-day3-day5	AT3G55400	Symbols: OVA1 | methionyl-tRNA synthetase / methionine--tRNA ligase / MetRS (cpMetRS) | chr3:20536263-20538999 REVERSE LENGTH=533
A5-AT5G01950-XLOC_028947-4782	0.95	0.83	0.88	0.91	day1	AT5G01950	Symbols: | Leucine-rich repeat protein kinase family protein | chr5:365040-369532 REVERSE LENGTH=951
RI-AT1G69750-XLOC_003600-6525	0.91	0.94	0.97	0.93	day3	AT1G69750	Symbols: COX19-2, ATCOX19-2 | cytochrome c oxidase 19-2 | chr1:26236352-26237316 FORWARD LENGTH=98
RI-AT3G25495-XLOC_014998-1339	0.95	0.8	0.81	0.81	day3	AT3G25495
A3-AT4G27630-XLOC_024523-2033	0.82	0.96	0.85	0.91	day1	AT4G27630	Symbols: GTG2 | GPCR-type G protein 2 | chr4:13791980-13797033 REVERSE LENGTH=491
SE-AT1G07350-XLOC_004535-5175	0.12	0.3	0.29	0.34	day3-day5	AT1G07350	Symbols: | RNA-binding (RRM/RBD/RNP motifs) family protein | chr1:2258816-2259586 REVERSE LENGTH=129
RI-AT3G61710-XLOC_020075-7608	0.16	0.07	0.12	0.11	day1	AT3G61710	Symbols: BECLIN1, AtBECLIN1 | AUTOPHAGY 6 | chr3:22840211-22841815 REVERSE LENGTH=318
A3-AT1G16610-XLOC_005057-475	0.09	0.15	0.13	0.14	day5	AT1G16610	Symbols: SR45 | arginine/serine-rich 45 | chr1:5675925-5678686 REVERSE LENGTH=425
RI-AT1G62920-XLOC_003207-8587	0.49	0.66	0.68	0.6	day3	AT1G62920	Symbols: | CONTAINS InterPro DOMAIN/s: Proteasome maturation factor UMP1 (InterPro:IPR008012); BEST Arabidopsis thaliana protein match is: Proteasome maturation factor UMP1 (TAIR:AT1G67250.1); Has 70 Blast hits to 70 proteins in 15 species: Archae - 0; Bacteria - 0; Metazoa - 0; Fungi - 0; Plants - 70; Viruses - 0; Other Eukaryotes - 0 (source: NCBI BLink). | chr1:23304313-23306374 FORWARD LENGTH…
RI-AT1G62920-XLOC_003207-8586	0.46	0.56	0.6	0.57	day3	AT1G62920	Symbols: | CONTAINS InterPro DOMAIN/s: Proteasome maturation factor UMP1 (InterPro:IPR008012); BEST Arabidopsis thaliana protein match is: Proteasome maturation factor UMP1 (TAIR:AT1G67250.1); Has 70 Blast hits to 70 proteins in 15 species: Archae - 0; Bacteria - 0; Metazoa - 0; Fungi - 0; Plants - 70; Viruses - 0; Other Eukaryotes - 0 (source: NCBI BLink). | chr1:23304313-23306374 FORWARD LENGTH…
A5-AT2G39470-XLOC_010421-10961	0.19	0.25	0.26	0.28	day1-day3-day5	AT2G39470	Symbols: PPL2 | PsbP-like protein 2 | chr2:16476335-16477402 FORWARD LENGTH=174
RI-AT1G48430-XLOC_006472-6989	0.48	0.36	0.32	0.35	day3	AT1G48430	Symbols: | Dihydroxyacetone kinase | chr1:17902874-17906689 REVERSE LENGTH=593
A5-AT1G78070-XLOC_004035-4642	0.64	0.76	0.76	0.8	day1-day5	AT1G78070	Symbols: | Transducin/WD40 repeat-like superfamily protein | chr1:29355219-29358368 FORWARD LENGTH=449
RI-AT3G61690-XLOC_016759-6093	0.75	0.82	0.84	0.81	day3	AT3G61690	Symbols: | nucleotidyltransferases | chr3:22828349-22833477 FORWARD LENGTH=1303
A3-AT3G54500-XLOC_019667-260	0.04	0.1	0.09	0.07	day1-day3	AT3G54500	Symbols: | FUNCTIONS IN: molecular_function unknown; INVOLVED IN: biological_process unknown; LOCATED IN: cellular_component unknown; EXPRESSED IN: 22 plant structures; EXPRESSED DURING: 13 growth stages; BEST Arabidopsis thaliana protein match is: dentin sialophosphoprotein-related (TAIR:AT5G64170.2). | chr3:20175792-20178737 REVERSE LENGTH=663
A3-AT3G54500-XLOC_019667-261	0.86	0.78	0.79	0.8	day1-day3	AT3G54500	Symbols: | FUNCTIONS IN: molecular_function unknown; INVOLVED IN: biological_process unknown; LOCATED IN: cellular_component unknown; EXPRESSED IN: 22 plant structures; EXPRESSED DURING: 13 growth stages; BEST Arabidopsis thaliana protein match is: dentin sialophosphoprotein-related (TAIR:AT5G64170.2). | chr3:20175792-20178737 REVERSE LENGTH=663
A3-AT3G54500-XLOC_019667-262	0.84	0.77	0.76	0.79	day1-day3	AT3G54500	Symbols: | FUNCTIONS IN: molecular_function unknown; INVOLVED IN: biological_process unknown; LOCATED IN: cellular_component unknown; EXPRESSED IN: 22 plant structures; EXPRESSED DURING: 13 growth stages; BEST Arabidopsis thaliana protein match is: dentin sialophosphoprotein-related (TAIR:AT5G64170.2). | chr3:20175792-20178737 REVERSE LENGTH=663
RI-AT3G61010-XLOC_020032-10353	0.78	0.92	0.92	0.92	day3	AT3G61010	Symbols: | Ferritin/ribonucleotide reductase-like family protein | chr3:22571352-22574179 REVERSE LENGTH=460
SE-AT1G10095-XLOC_004697-290	0.11	0.44	0.47	0.4	day1-day3	AT1G10095	Symbols: | Protein prenylyltransferase superfamily protein | chr1:3297478-3300353 REVERSE LENGTH=420
A5-AT3G13570-XLOC_017582-774	0.13	0.21	0.22	0.2	day1	AT3G13570	Symbols: SCL30A, At-SCL30A | SC35-like splicing factor 30A | chr3:4429564-4431602 REVERSE LENGTH=262
A5-AT3G13570-XLOC_017582-772	0.15	0.22	0.24	0.22	day1-day5	AT3G13570	Symbols: SCL30A, At-SCL30A | SC35-like splicing factor 30A | chr3:4429564-4431602 REVERSE LENGTH=262
A5-AT3G07300-XLOC_017236-1372	0.23	0.28	0.32	0.3	day3	AT3G07300	Symbols: | NagB/RpiA/CoA transferase-like superfamily protein | chr3:2324967-2327380 REVERSE LENGTH=409
RI-AT3G53090-XLOC_016298-4149	0.08	0.15	0.11	0.12	day1	AT3G53090	Symbols: UPL7 | ubiquitin-protein ligase 7 | chr3:19679273-19684453 FORWARD LENGTH=1142
RI-AT1G09270-XLOC_000436-5481	0.89	0.93	0.96	0.92	day3	AT1G09270	Symbols: IMPA-4 | importin alpha isoform 4 | chr1:2995162-2997833 FORWARD LENGTH=456
SE-AT4G25500-XLOC_021886-9511	0.86	0.65	0.61	0.67	day1-day3-day5	AT4G25500	Symbols: RSP35, RS40, At-RS40 | arginine/serine-rich splicing factor 35 | chr4:13025168-13027243 FORWARD LENGTH=350
RI-AT1G02880-XLOC_004278-11357	0.26	0.14	0.16	0.16	day1-day3	AT1G02880	Symbols: TPK1 | thiamin pyrophosphokinase1 | chr1:643063-643921 REVERSE LENGTH=180
A5-AT3G46370-XLOC_015916-5202	0.22	0.35	0.35	0.41	day5	AT3G46370	Symbols: | Leucine-rich repeat protein kinase family protein | chr3:17051955-17055514 FORWARD LENGTH=793
MXE-AT2G33980-XLOC_012818-2257	0.41	0.58	0.61	0.48	day3	AT2G33980	Symbols: atnudt22, NUDT22 | nudix hydrolase homolog 22 | chr2:14356786-14359840 REVERSE LENGTH=302
A5-AT1G50970-XLOC_002564-7716	0.72	0.84	0.91	0.83	day3	AT1G50970	Symbols: | Membrane trafficking VPS53 family protein | chr1:18896323-18900268 FORWARD LENGTH=569
A3-AT2G19250-XLOC_009287-11154	0.12	0.2	0.43	0.31	day3	AT2G19250
A3-AT2G19250-XLOC_009287-11153	0.19	0.62	0.7	0.68	day1-day3-day5	AT2G19250
SE-AT1G11730-XLOC_000578-6088	0.01	0.13	0.07	0.11	day5	AT1G11730	Symbols: | Galactosyltransferase family protein | chr1:3957473-3960113 FORWARD LENGTH=384
A3-AT5G02100-XLOC_025282-1265	0.17	0.08	0.04	0.12	day3	AT5G02100	Symbols: UNE18, ORP3A | Oxysterol-binding family protein | chr5:413639-416016 FORWARD LENGTH=453
SE-AT2G42920-XLOC_010612-7146	0.36	0.17	0.15	0.1	day1-day3-day5	AT2G42920	Symbols: | Pentatricopeptide repeat (PPR-like) superfamily protein | chr2:17858705-17860384 FORWARD LENGTH=559
SE-AT2G42920-XLOC_010612-7147	0.42	0.21	0.18	0.13	day3-day5	AT2G42920	Symbols: | Pentatricopeptide repeat (PPR-like) superfamily protein | chr2:17858705-17860384 FORWARD LENGTH=559
A3-AT1G72990-XLOC_007764-4804	0.86	0.96	0.94	0.89	day1	AT1G72990	Symbols: BGAL17 | beta-galactosidase 17 | chr1:27457480-27461867 REVERSE LENGTH=635
A5-AT2G11000-XLOC_011472-6998	0.14	0.27	0.25	0.23	day1	AT2G11000	Symbols: ATMAK10, MAK10 | MAK10 homologue | chr2:4341328-4347768 REVERSE LENGTH=713
RI-AT2G37450-XLOC_013022-2836	0.83	0.89	0.89	0.85	day1	AT2G37450	Symbols: | nodulin MtN21 /EamA-like transporter family protein | chr2:15722828-15724851 REVERSE LENGTH=336
RI-AT5G65050-XLOC_028751-8601	0.33	0.52	0.54	0.57	day1-day3-day5	AT5G65050	Symbols: AGL31, MAF2 | AGAMOUS-like 31 | chr5:25982415-25986114 FORWARD LENGTH=196
RI-AT3G08970-XLOC_014009-14216	0.65	0.44	0.51	0.36	day1-day5	AT3G08970	Symbols: ATERDJ3A, TMS1 | DNAJ heat shock N-terminal domain-containing protein | chr3:2737589-2740265 FORWARD LENGTH=572
RI-AT5G17290-XLOC_029747-10385	0.18	0.07	0.07	0.09	day5	AT5G17290	Symbols: ATG5, APG5, ATATG5 | autophagy protein Apg5 family | chr5:5687160-5689821 REVERSE LENGTH=337
RI-AT1G05860-XLOC_000256-2802	0.9	0.56	0.61	0.66	day1-day3-day5	AT1G05860	Symbols: | unknown protein; FUNCTIONS IN: molecular_function unknown; INVOLVED IN: biological_process unknown; LOCATED IN: chloroplast; EXPRESSED IN: 20 plant structures; EXPRESSED DURING: 11 growth stages; BEST Arabidopsis thaliana protein match is: unknown protein (TAIR:AT2G31600.1); Has 101 Blast hits to 100 proteins in 32 species: Archae - 0; Bacteria - 0; Metazoa - 28; Fungi - 2; Plants - 66…
SE-AT1G13350-XLOC_004874-6192	0.9	0.69	0.73	0.73	day1-day3-day5	AT1G13350	Symbols: | Protein kinase superfamily protein | chr1:4572502-4576547 REVERSE LENGTH=788
A5-AT1G34340-XLOC_001864-13721	0.77	0.83	0.86	0.89	day3-day5	AT1G34340	Symbols: | alpha/beta-Hydrolases superfamily protein | chr1:12530936-12534031 FORWARD LENGTH=530
A3-AT1G02840-XLOC_000105-14124	0.23	0.33	0.3	0.26	day1-day3	AT1G02840	Symbols: SR1, ATSRP34, SRP34, SR34, At-SR34 | RNA-binding (RRM/RBD/RNP motifs) family protein | chr1:626918-629583 FORWARD LENGTH=303
RI-AT5G37370-XLOC_030845-1892	0.85	0.71	0.7	0.68	day1-day3-day5	AT5G37370	Symbols: ATSRL1 | PRP38 family protein | chr5:14812845-14815823 REVERSE LENGTH=338
A5-AT4G34150-XLOC_022375-8204	0.9	0.91	0.87	0.81	day5	AT4G34150	Symbols: | Calcium-dependent lipid-binding (CaLB domain) family protein | chr4:16355035-16356955 FORWARD LENGTH=247
SE-AT3G55080-XLOC_019703-12752	0.05	0.17	0.17	0.19	day3-day5	AT3G55080	Symbols: | SET domain-containing protein | chr3:20411476-20414595 REVERSE LENGTH=353
SE-AT3G55080-XLOC_019703-12753	0.05	0.18	0.18	0.2	day3-day5	AT3G55080	Symbols: | SET domain-containing protein | chr3:20411476-20414595 REVERSE LENGTH=353
SE-AT3G55080-XLOC_019703-12754	0.05	0.15	0.16	0.18	day3-day5	AT3G55080	Symbols: | SET domain-containing protein | chr3:20411476-20414595 REVERSE LENGTH=353
RI-AT5G28262-XLOC_026643-11268	0.85	0.54	0.58	0.6	day1	AT5G28262
RI-AT4G34150-XLOC_022375-8202	0.11	0.09	0.13	0.19	day5	AT4G34150	Symbols: | Calcium-dependent lipid-binding (CaLB domain) family protein | chr4:16355035-16356955 FORWARD LENGTH=247
A3-AT1G59600-XLOC_007015-3899	0.05	0.09	0.11	0.09	day3	AT1G59600	Symbols: ZCW7 | ZCW7 | chr1:21889927-21891910 REVERSE LENGTH=324
A5-AT1G54340-XLOC_002760-5671	0.85	0.74	0.74	0.75	day1-day3-day5	AT1G54340	Symbols: ICDH | isocitrate dehydrogenase | chr1:20283520-20286506 FORWARD LENGTH=416
A3-AT3G61010-XLOC_020032-10373	0.09	0.03	0.03	0.03	day1-day5	AT3G61010	Symbols: | Ferritin/ribonucleotide reductase-like family protein | chr3:22571352-22574179 REVERSE LENGTH=460
RI-AT3G45050-XLOC_015847-7374	0.6	0.45	0.5	0.52	day1-day3	AT3G45050	Symbols: | unknown protein; FUNCTIONS IN: molecular_function unknown; INVOLVED IN: biological_process unknown; LOCATED IN: chloroplast; EXPRESSED IN: 22 plant structures; EXPRESSED DURING: 13 growth stages; Has 28 Blast hits to 28 proteins in 12 species: Archae - 0; Bacteria - 2; Metazoa - 0; Fungi - 0; Plants - 26; Viruses - 0; Other Eukaryotes - 0 (source: NCBI BLink). | chr3:16476023-16477107 …
RI-AT3G61600-XLOC_016753-656	0.55	0.79	0.77	0.73	day1-day3-day5	AT3G61600	Symbols: ATPOB1, POB1 | POZ/BTB containin G-protein 1 | chr3:22795704-22798069 FORWARD LENGTH=561
RI-AT3G59780-XLOC_016646-13478	0.96	0.89	0.86	0.87	day1-day3-day5	AT3G59780	Symbols: | Rhodanese/Cell cycle control phosphatase superfamily protein | chr3:22086906-22090324 FORWARD LENGTH=686
RI-AT3G54500-XLOC_019667-255	0.27	0.59	0.61	0.58	day1-day3-day5	AT3G54500	Symbols: | FUNCTIONS IN: molecular_function unknown; INVOLVED IN: biological_process unknown; LOCATED IN: cellular_component unknown; EXPRESSED IN: 22 plant structures; EXPRESSED DURING: 13 growth stages; BEST Arabidopsis thaliana protein match is: dentin sialophosphoprotein-related (TAIR:AT5G64170.2). | chr3:20175792-20178737 REVERSE LENGTH=663
A5-AT2G36360-XLOC_012959-12639	0.1	0.05	0.05	0.05	day1-day5	AT2G36360	Symbols: | Galactose oxidase/kelch repeat superfamily protein | chr2:15243461-15247523 REVERSE LENGTH=503
A3-AT5G11170-XLOC_025765-11400	0.16	0.23	0.21	0.18	day1	AT5G11170	Symbols: | DEAD/DEAH box RNA helicase family protein | chr5:3553334-3556646 FORWARD LENGTH=427
A5-AT1G32410-XLOC_001742-2394	0.08	0.06	0.07	0.02	day5	AT1G32410	Symbols: | Vacuolar protein sorting 55 (VPS55) family protein | chr1:11694398-11695297 FORWARD LENGTH=140
A3-AT1G77810-XLOC_008031-13086	0.13	0.28	0.33	0.37	day5	AT1G77810	Symbols: | Galactosyltransferase family protein | chr1:29260899-29263001 REVERSE LENGTH=384
A3-AT5G14610-XLOC_025918-1761	0.33	0.13	0.14	0.19	day1-day3-day5	AT5G14610	Symbols: | DEAD box RNA helicase family protein | chr5:4711271-4714713 FORWARD LENGTH=645
RI-AT1G79880-XLOC_008150-458	0.33	0.52	0.57	0.57	day3-day5	AT1G79880	Symbols: | RNA recognition motif (RRM)-containing protein | chr1:30046222-30048336 REVERSE LENGTH=399
RI-AT1G79880-XLOC_008150-457	0.35	0.52	0.6	0.59	day3-day5	AT1G79880	Symbols: | RNA recognition motif (RRM)-containing protein | chr1:30046222-30048336 REVERSE LENGTH=399
A3-AT5G64520-XLOC_028717-4633	0.21	0.4	0.41	0.3	day3	AT5G64520	Symbols: XRCC2, ATXRCC2 | homolog of X-ray repair cross complementing 2 (XRCC2) | chr5:25788069-25789884 FORWARD LENGTH=295
SE-AT5G56140-XLOC_028275-848	0.26	0.33	0.4	0.42	day1-day3-day5	AT5G56140	Symbols: | RNA-binding KH domain-containing protein | chr5:22725462-22727932 FORWARD LENGTH=315
A5-AT2G36060-XLOC_012941-579	0.44	0.27	0.27	0.31	day1-day3-day5	AT2G36060	Symbols: MMZ3, UEV1C | MMS ZWEI homologue 3 | chr2:15143012-15143998 REVERSE LENGTH=144
A3-AT5G02840-XLOC_025327-9585	0.88	0.82	0.79	0.83	day3	AT5G02840	Symbols: LCL1 | LHY/CCA1-like 1 | chr5:648794-651204 FORWARD LENGTH=283
A5-AT1G09980-XLOC_004691-761	0.96	0.86	0.86	0.92	day1	AT1G09980	Symbols: | Putative serine esterase family protein | chr1:3256541-3260866 REVERSE LENGTH=801
A3-AT1G48410-XLOC_006469-8484	0.74	0.41	0.39	0.4	day1-day3-day5	AT1G48410	Symbols: AGO1 | Stabilizer of iron transporter SufD / Polynucleotidyl transferase | chr1:17886285-17891892 REVERSE LENGTH=1050
A3-AT1G53780-XLOC_006771-4994	0.59	0.41	0.51	0.58	day1	AT1G53780	Symbols: | peptidyl-prolyl cis-trans isomerases;hydrolases;nucleoside-triphosphatases;ATP binding;nucleotide binding;ATPases | chr1:20074212-20077713 REVERSE LENGTH=620
A3-AT1G53780-XLOC_006771-4996	0.68	0.55	0.61	0.67	day1-day3	AT1G53780	Symbols: | peptidyl-prolyl cis-trans isomerases;hydrolases;nucleoside-triphosphatases;ATP binding;nucleotide binding;ATPases | chr1:20074212-20077713 REVERSE LENGTH=620
SE-AT4G24680-XLOC_021847-118	0.1	0.17	0.23	0.22	day3	AT4G24680	Symbols: MOS1 | modifier of snc1 | chr4:12733425-12739737 FORWARD LENGTH=1427
RI-AT2G29890-XLOC_009890-4396	0.64	0.77	0.77	0.86	day5	AT2G29890	Symbols: VLN1 | villin-like 1 | chr2:12744597-12749474 FORWARD LENGTH=933
RI-AT1G06710-XLOC_004498-10815	0.77	0.47	0.54	0.44	day5	AT1G06710	Symbols: | Tetratricopeptide repeat (TPR)-like superfamily protein | chr1:2056999-2060242 REVERSE LENGTH=997
RI-AT3G48810-XLOC_016068-1197	0.09	0.04	0.03	0.03	day3	AT3G48810	Symbols: | Pentatricopeptide repeat (PPR) superfamily protein | chr3:18097048-18099027 FORWARD LENGTH=659
A5-AT4G32060-XLOC_022263-13772	0.59	0.64	0.64	0.65	day1-day3	AT4G32060	Symbols: | calcium-binding EF hand family protein | chr4:15501134-15503302 FORWARD LENGTH=454
A3-AT3G45100-XLOC_015849-10320	0.72	0.9	0.84	0.85	day1-day3-day5	AT3G45100	Symbols: SETH2 | UDP-Glycosyltransferase superfamily protein | chr3:16504648-16506858 FORWARD LENGTH=447
A3-AT5G23630-XLOC_030075-875	0.81	0.9	0.86	0.87	day1	AT5G23630	Symbols: PDR2, MIA | phosphate deficiency response 2 | chr5:7960756-7967644 REVERSE LENGTH=1179
