# Supplementary material for: Histone H3 lysine 36 methylation affects temperature-induced alternative splicing and flowering in plants
Source: Genome Biol. 2017 Jun 1;18:102. doi: 10.1186/s13059-017-1235-x (PMC5452352; doi:10.1186/s13059-017-1235-x)
Supplement: Supplementary file 3 — DEGs between 16 °C and 25 °C day 1 (sheet1), 16 °C and 25 °C day 3 (sheet2), 16 °C and 25 °C day 5 (sheet3). DEGs are defined as genes with a change in expression of log2 Fold Change |1| and adjusted p value according to the BH method for controlling false discovery < 0.05. (XLSX 518 kb) [file 13059_2017_1235_MOESM3_ESM.xlsx]

## Sheet: day 1
AtG code	counts 16 °C	counts 25 °C day 1	log2 Fold Change	p-value	Annotation
AT1G01060	827.255	32.1472	-4.09346	6.34247e-30	Symbols: LHY, LHY1 | Homeodomain-like superfamily protein | chr1:33992-37061 REVERSE LENGTH=645
AT1G01200	221.678	96.2825	-1.16546	2.06353e-09	Symbols: ATRABA3, ATRAB-A3, RABA3 | RAB GTPase homolog A3 | chr1:86715-88145 REVERSE LENGTH=237
AT1G01240	681.279	1503.81	1.12761	8.76742e-16	Symbols: | unknown protein; INVOLVED IN: N-terminal protein myristoylation; EXPRESSED IN: 17 plant structures; EXPRESSED DURING: 11 growth stages; BEST Arabidopsis thaliana protein match is: unknown protein (TAIR:AT2G46550.1); Has 95 Blast hits to 78 proteins in 16 species: Archae - 0; Bacteria - 2; Metazoa - 11; Fungi - 0; Plants - 80; Viruses - 0; Other Eukaryotes - 2 (source: NCBI BLink). | ch…
AT1G01480	15.6622	2.4642	-1.58833	0.00573085	Symbols: ACS2, AT-ACC2 | 1-amino-cyclopropane-1-carboxylate synthase 2 | chr1:175862-178051 FORWARD LENGTH=496
AT1G01560	184.527	71.7486	-1.25318	4.66379e-05	Symbols: ATMPK11, MPK11 | MAP kinase 11 | chr1:202345-203662 FORWARD LENGTH=275
AT1G01620	7702.53	15911.2	1.04352	3.74385e-69	Symbols: PIP1C, TMP-B, PIP1;3 | plasma membrane intrinsic protein 1C | chr1:225986-227176 REVERSE LENGTH=286
AT1G02340	10.4111	32.6529	1.32118	0.00643014	Symbols: HFR1, RSF1, FBI1, REP1 | basic helix-loop-helix (bHLH) DNA-binding superfamily protein | chr1:465933-467685 REVERSE LENGTH=292
AT1G02450	257.069	110.88	-1.14445	1.10797e-05	Symbols: NIMIN1, NIMIN-1 | NIM1-interacting 1 | chr1:498052-498480 REVERSE LENGTH=142
AT1G02460	346.107	71.2699	-2.217	3.42453e-36	Symbols: | Pectin lyase-like superfamily protein | chr1:504897-507099 REVERSE LENGTH=491
AT1G02800	204.349	590.5	1.50785	9.3083e-33	Symbols: ATCEL2, CEL2 | cellulase 2 | chr1:613386-616103 REVERSE LENGTH=501
AT1G02820	367.213	132.632	-1.43569	4.93046e-20	Symbols: | Late embryogenesis abundant 3 (LEA3) family protein | chr1:623933-624304 REVERSE LENGTH=91
AT1G02930	2819.61	433.721	-2.56127	7.17801e-26	Symbols: ATGSTF6, GST1, ERD11, ATGSTF3, GSTF6, ATGST1 | glutathione S-transferase 6 | chr1:661363-662191 REVERSE LENGTH=208
AT1G03010	6.1817	21.1459	1.3516	0.00721604	Symbols: | Phototropic-responsive NPH3 family protein | chr1:693480-696188 FORWARD LENGTH=634
AT1G03090	580.661	1289.22	1.14627	1.45522e-33	Symbols: MCCA | methylcrotonyl-CoA carboxylase alpha chain, mitochondrial / 3-methylcrotonyl-CoA carboxylase 1 (MCCA) | chr1:739715-743819 FORWARD LENGTH=734
AT1G03120	9.23427	22.5756	1.03907	0.0272335	Symbols: ATRAB28, RAB28 | responsive to abscisic acid 28 | chr1:752271-753140 FORWARD LENGTH=182
AT1G03410	287.592	613.832	1.07867	1.82739e-21	Symbols: 2A6 | 2-oxoglutarate (2OG) and Fe(II)-dependent oxygenase superfamily protein | chr1:844782-846574 REVERSE LENGTH=398
AT1G03470	302.073	691.248	1.18016	1.02478e-26	Symbols: | Kinase interacting (KIP1-like) family protein | chr1:866217-867493 REVERSE LENGTH=269
AT1G03495	215.829	40.7203	-2.24467	1.89685e-15	Symbols: | HXXXD-type acyl-transferase family protein | chr1:873436-874832 FORWARD LENGTH=465
AT1G03530	1542.37	582.044	-1.39324	5.20529e-35	Symbols: ATNAF1, NAF1 | nuclear assembly factor 1 | chr1:880638-883338 REVERSE LENGTH=801
AT1G03660	24.4147	90.548	1.7606	1.58749e-09	Symbols: | Ankyrin-repeat containing protein | chr1:911436-911759 REVERSE LENGTH=107
AT1G03870	397.712	1346.8	1.73226	8.26539e-33	Symbols: FLA9 | FASCICLIN-like arabinoogalactan 9 | chr1:982625-983368 REVERSE LENGTH=247
AT1G03940	264.632	48.4556	-2.27775	2.66971e-15	Symbols: | HXXXD-type acyl-transferase family protein | chr1:1009542-1010951 REVERSE LENGTH=469
AT1G04030	190.51	416.93	1.11004	1.59961e-17	Symbols: | unknown protein; BEST Arabidopsis thaliana protein match is: unknown protein (TAIR:AT5G44040.1); Has 1835 Blast hits to 1511 proteins in 238 species: Archae - 7; Bacteria - 164; Metazoa - 377; Fungi - 135; Plants - 187; Viruses - 22; Other Eukaryotes - 943 (source: NCBI BLink). | chr1:1040597-1042313 FORWARD LENGTH=434
AT1G04480	9615.53	4403.54	-1.12257	4.63922e-59	Symbols: | Ribosomal protein L14p/L23e family protein | chr1:1216110-1217257 FORWARD LENGTH=140
AT1G04570	554.742	107.641	-2.31038	1.33326e-41	Symbols: | Major facilitator superfamily protein | chr1:1246859-1248600 REVERSE LENGTH=542
AT1G04760	219.732	509.477	1.19995	2.10846e-22	Symbols: ATVAMP726, VAMP726 | vesicle-associated membrane protein 726 | chr1:1334760-1336070 FORWARD LENGTH=220
AT1G04870	2610.04	1034.28	-1.3291	5.75164e-63	Symbols: PRMT10, ATPRMT10 | protein arginine methyltransferase 10 | chr1:1373485-1375128 REVERSE LENGTH=280
AT1G05300	350.409	143.163	-1.2611	5.86366e-15	Symbols: ZIP5 | zinc transporter 5 precursor | chr1:1545258-1547709 REVERSE LENGTH=360
AT1G05680	12.0663	3.38192	-1.15324	0.0490794	Symbols: UGT74E2 | Uridine diphosphate glycosyltransferase 74E2 | chr1:1703196-1704639 REVERSE LENGTH=453
AT1G06000	3635.3	1445.48	-1.31732	2.67858e-31	Symbols: | UDP-Glycosyltransferase superfamily protein | chr1:1820495-1821802 REVERSE LENGTH=435
AT1G06080	136.946	869.25	2.61796	2.82503e-70	Symbols: ADS1 | delta 9 desaturase 1 | chr1:1843661-1846093 FORWARD LENGTH=305
AT1G06540	30.2159	8.86838	-1.4585	0.00102165	Symbols: | unknown protein; BEST Arabidopsis thaliana protein match is: unknown protein (TAIR:AT2G30930.1); Has 16 Blast hits to 16 proteins in 3 species: Archae - 0; Bacteria - 0; Metazoa - 0; Fungi - 0; Plants - 16; Viruses - 0; Other Eukaryotes - 0 (source: NCBI BLink). | chr1:2002908-2003393 REVERSE LENGTH=125
AT1G06660	194.725	583.22	1.55882	2.35543e-36	Symbols: | unknown protein; BEST Arabidopsis thaliana protein match is: unknown protein (TAIR:AT2G30820.2); Has 166 Blast hits to 144 proteins in 35 species: Archae - 0; Bacteria - 17; Metazoa - 13; Fungi - 20; Plants - 104; Viruses - 0; Other Eukaryotes - 12 (source: NCBI BLink). | chr1:2037461-2040148 REVERSE LENGTH=481
AT1G06720	4491.29	1705.14	-1.38878	2.33802e-54	Symbols: | P-loop containing nucleoside triphosphate hydrolases superfamily protein | chr1:2060615-2067281 REVERSE LENGTH=1147
AT1G07070	2390.36	1046.68	-1.18625	6.72464e-51	Symbols: | Ribosomal protein L35Ae family protein | chr1:2168652-2169703 FORWARD LENGTH=112
AT1G07180	3030.89	1455.56	-1.04577	5.06772e-18	Symbols: ATNDI1, NDA1 | alternative NAD(P)H dehydrogenase 1 | chr1:2204414-2206773 FORWARD LENGTH=510
AT1G07300	76.9626	174.299	1.13932	3.65355e-09	Symbols: | josephin protein-related | chr1:2245914-2246300 REVERSE LENGTH=128
AT1G07440	471.109	959.857	1.01746	1.41302e-20	Symbols: | NAD(P)-binding Rossmann-fold superfamily protein | chr1:2286436-2287665 REVERSE LENGTH=266
AT1G07620	30.0175	11.0209	-1.08836	0.0359799	Symbols: ATOBGM | GTP-binding protein Obg/CgtA | chr1:2344556-2346374 REVERSE LENGTH=552
AT1G07985	13.0527	42.0854	1.47451	0.000160594	Symbols: | Expressed protein | chr1:2475508-2475942 FORWARD LENGTH=144
AT1G08090	27.7349	4.16045	-2.04235	3.53009e-05	Symbols: ATNRT2:1, NRT2, NRT2;1AT, ACH1, LIN1, ATNRT2.1, NRT2.1, NRT2:1 | nitrate transporter 2:1 | chr1:2524139-2525920 FORWARD LENGTH=530
AT1G08410	1864.46	798.3	-1.21715	4.50265e-41	Symbols: | P-loop containing nucleoside triphosphate hydrolases superfamily protein | chr1:2646307-2649106 FORWARD LENGTH=589
AT1G08560	2255.08	4565.45	1.0103	1.55242e-31	Symbols: SYP111, KN, ATSYP111 | syntaxin of plants 111 | chr1:2709778-2710710 REVERSE LENGTH=310
AT1G08580	3576.47	1318.95	-1.43067	1.33997e-61	Symbols: | unknown protein; Has 39 Blast hits to 39 proteins in 15 species: Archae - 0; Bacteria - 0; Metazoa - 0; Fungi - 0; Plants - 35; Viruses - 0; Other Eukaryotes - 4 (source: NCBI BLink). | chr1:2715296-2716351 REVERSE LENGTH=123
AT1G09350	1000.47	91.5534	-3.37953	2.74006e-113	Symbols: AtGolS3, GolS3 | galactinol synthase 3 | chr1:3019888-3021214 FORWARD LENGTH=334
AT1G09421	5.11831	14.6835	1.09852	0.0415538	-
AT1G09590	12866.7	6284.4	-1.03116	2.98371e-70	Symbols: | Translation protein SH3-like family protein | chr1:3106549-3107606 FORWARD LENGTH=164
AT1G09780	10596	4764.85	-1.15006	3.92259e-87	Symbols: | Phosphoglycerate mutase, 2,3-bisphosphoglycerate-independent | chr1:3165550-3167812 REVERSE LENGTH=557
AT1G10370	2610.51	853.142	-1.59146	4.69056e-35	Symbols: GST30, ATGSTU17, GST30B, ERD9 | Glutathione S-transferase family protein | chr1:3397274-3398273 REVERSE LENGTH=227
AT1G10490	4037.96	1658.85	-1.27613	2.08859e-48	Symbols: | Domain of unknown function (DUF1726) ;Putative ATPase (DUF699) | chr1:3453589-3459925 FORWARD LENGTH=1028
AT1G10540	20.2062	50.4223	1.16639	0.00126662	Symbols: ATNAT8, NAT8 | nucleobase-ascorbate transporter 8 | chr1:3475024-3477756 REVERSE LENGTH=539
AT1G11210	674.314	184.389	-1.83377	2.72712e-32	Symbols: | Protein of unknown function (DUF761) | chr1:3755876-3756911 REVERSE LENGTH=308
AT1G11270	52.7292	141.918	1.36749	7.03002e-10	Symbols: | F-box and associated interaction domains-containing protein | chr1:3785715-3786653 REVERSE LENGTH=312
AT1G11735	30.5397	65.761	1.02634	0.000687528	-
AT1G11740	22.4154	69.2306	1.49013	2.13918e-06	Symbols: | ankyrin repeat family protein | chr1:3963317-3966824 REVERSE LENGTH=644
AT1G12010	41.2286	113.428	1.38762	6.13075e-08	Symbols: | 2-oxoglutarate (2OG) and Fe(II)-dependent oxygenase superfamily protein | chr1:4056274-4057670 FORWARD LENGTH=320
AT1G12610	1.58784	39.3752	2.8182	1.2933e-07	Symbols: DDF1 | Integrase-type DNA-binding superfamily protein | chr1:4290205-4290834 REVERSE LENGTH=209
AT1G13160	3427.42	1465.64	-1.217	1.33329e-35	Symbols: | ARM repeat superfamily protein | chr1:4484634-4488388 FORWARD LENGTH=804
AT1G13260	2537.9	1022.97	-1.29796	4.7665e-36	Symbols: RAV1, EDF4 | related to ABI3/VP1 1 | chr1:4542386-4543420 FORWARD LENGTH=344
AT1G13370	21.413	7.09983	-1.22408	0.0141676	Symbols: | Histone superfamily protein | chr1:4587926-4588522 REVERSE LENGTH=136
AT1G13680	2.92413	14.9814	1.57046	0.00431993	Symbols: | PLC-like phosphodiesterases superfamily protein | chr1:4690409-4692702 FORWARD LENGTH=346
AT1G13700	187.278	442.457	1.204	8.22536e-09	Symbols: PGL1 | 6-phosphogluconolactonase 1 | chr1:4694475-4695600 REVERSE LENGTH=268
AT1G14060	1055.46	498.113	-1.07602	2.64766e-25	Symbols: | GCK domain-containing protein | chr1:4817354-4817893 REVERSE LENGTH=179
AT1G14120	3.19602	48.6806	2.96081	1.88469e-10	Symbols: | 2-oxoglutarate (2OG) and Fe(II)-dependent oxygenase superfamily protein | chr1:4833648-4834833 REVERSE LENGTH=312
AT1G14240	11.8807	44.531	1.66393	1.8428e-05	Symbols: | GDA1/CD39 nucleoside phosphatase family protein | chr1:4865159-4867777 FORWARD LENGTH=483
AT1G14280	1273.52	2558.9	1.00136	1.16019e-36	Symbols: PKS2 | phytochrome kinase substrate 2 | chr1:4877657-4878985 FORWARD LENGTH=442
AT1G14580	4098.71	1642.87	-1.31352	4.16936e-82	Symbols: | C2H2-like zinc finger protein | chr1:4990070-4992442 FORWARD LENGTH=467
AT1G14750	101.448	232.082	1.16309	1.77243e-10	Symbols: SDS | Cyclin family protein | chr1:5079674-5082423 REVERSE LENGTH=578
AT1G14780	20.2303	4.12588	-1.6193	0.00212238	Symbols: | MAC/Perforin domain-containing protein | chr1:5091020-5093873 FORWARD LENGTH=627
AT1G15002	29.9275	11.5649	-1.12887	0.0138954	-
AT1G15010	17.8113	43.8255	1.14178	0.00386392	Symbols: | unknown protein; BEST Arabidopsis thaliana protein match is: unknown protein (TAIR:AT2G01300.1); Has 71 Blast hits to 71 proteins in 13 species: Archae - 0; Bacteria - 2; Metazoa - 0; Fungi - 0; Plants - 69; Viruses - 0; Other Eukaryotes - 0 (source: NCBI BLink). | chr1:5171215-5171643 FORWARD LENGTH=142
AT1G15150	5.82741	19.1178	1.30251	0.0100096	Symbols: | MATE efflux family protein | chr1:5212674-5214723 FORWARD LENGTH=487
AT1G15420	1874.87	840.978	-1.14972	3.61459e-34	Symbols: | CONTAINS InterPro DOMAIN/s: Small-subunit processome, Utp12 (InterPro:IPR007148); Has 764 Blast hits to 656 proteins in 193 species: Archae - 0; Bacteria - 42; Metazoa - 237; Fungi - 154; Plants - 85; Viruses - 23; Other Eukaryotes - 223 (source: NCBI BLink). | chr1:5301794-5303296 REVERSE LENGTH=278
AT1G15440	2569.32	1021.59	-1.32084	1.52925e-39	Symbols: PWP2, ATPWP2 | periodic tryptophan protein 2 | chr1:5306159-5309460 REVERSE LENGTH=900
AT1G15550	597.963	277.451	-1.09529	6.59702e-19	Symbols: GA4, ATGA3OX1, GA3OX1 | gibberellin 3-oxidase 1 | chr1:5344569-5346078 REVERSE LENGTH=358
AT1G15740	1056.83	2787.76	1.34739	3.23211e-10	Symbols: | Leucine-rich repeat family protein | chr1:5411509-5414544 FORWARD LENGTH=585
AT1G16070	161.789	341.604	1.06025	6.77405e-14	Symbols: AtTLP8, TLP8 | tubby like protein 8 | chr1:5511899-5513779 REVERSE LENGTH=397
AT1G16110	109.258	243.619	1.12663	9.06891e-09	Symbols: WAKL6 | wall associated kinase-like 6 | chr1:5518381-5520470 FORWARD LENGTH=642
AT1G16280	1164.48	572.512	-1.01536	6.48046e-20	Symbols: RH36, AtRH36, SWA3 | RNA helicase 36 | chr1:5568482-5570487 REVERSE LENGTH=491
AT1G16635	71.9883	15.1433	-1.99541	3.1363e-08	-
AT1G17020	7.62609	29.2517	1.54335	0.000852903	Symbols: SRG1, ATSRG1 | senescence-related gene 1 | chr1:5820258-5821741 FORWARD LENGTH=358
AT1G17170	63.7055	27.6848	-1.10722	0.000375665	Symbols: ATGSTU24, GST, GSTU24 | glutathione S-transferase TAU 24 | chr1:5869895-5870691 FORWARD LENGTH=218
AT1G17180	22.0557	8.88214	-1.05129	0.0276425	Symbols: ATGSTU25, GSTU25 | glutathione S-transferase TAU 25 | chr1:5872208-5872958 FORWARD LENGTH=221
AT1G17232	62.9916	132.764	1.02794	3.03002e-06	-
AT1G17480	243.991	497.008	1.01027	6.55365e-16	Symbols: IQD7 | IQ-domain 7 | chr1:6006675-6008132 REVERSE LENGTH=371
AT1G18320	113.613	50.1327	-1.12378	1.18336e-05	Symbols: | Mitochondrial import inner membrane translocase subunit Tim17/Tim22/Tim23 family protein | chr1:6304472-6305531 FORWARD LENGTH=142
AT1G18350	28.2224	11.8801	-1.04322	0.0178286	Symbols: ATMKK7, BUD1, MKK7 | MAP kinase kinase 7 | chr1:6315686-6316609 FORWARD LENGTH=307
AT1G18850	1306.59	485.626	-1.41762	2.87164e-44	Symbols: | unknown protein; FUNCTIONS IN: molecular_function unknown; INVOLVED IN: biological_process unknown; LOCATED IN: nucleolus; EXPRESSED IN: 22 plant structures; EXPRESSED DURING: 13 growth stages; Has 40 Blast hits to 40 proteins in 13 species: Archae - 0; Bacteria - 0; Metazoa - 0; Fungi - 0; Plants - 40; Viruses - 0; Other Eukaryotes - 0 (source: NCBI BLink). | chr1:6504928-6506127 REVE…
AT1G18990	14.4976	71.4696	1.97836	4.80901e-07	Symbols: | Protein of unknown function, DUF593 | chr1:6558778-6560432 REVERSE LENGTH=524
AT1G19160	5.0359	14.8572	1.10012	0.0449079	Symbols: | F-box family protein | chr1:6614162-6615214 REVERSE LENGTH=350
AT1G19230	16.6078	4.81129	-1.28067	0.0170495	Symbols: | Riboflavin synthase-like superfamily protein | chr1:6644189-6649149 FORWARD LENGTH=926
AT1G19660	961.771	3922.25	1.91861	2.92075e-14	Symbols: | Wound-responsive family protein | chr1:6800361-6802240 REVERSE LENGTH=329
AT1G20015	24.9788	9.57426	-1.12459	0.0152043	-
AT1G20450	19503.3	8400.41	-1.20859	7.98725e-52	Symbols: LTI29, LTI45, ERD10 | Dehydrin family protein | chr1:7088235-7089107 REVERSE LENGTH=260
AT1G20610	472.664	1268.38	1.40494	6.42536e-36	Symbols: CYCB2;3 | Cyclin B2;3 | chr1:7135073-7137273 REVERSE LENGTH=429
AT1G20700	17.045	6.13027	-1.11072	0.0318572	Symbols: WOX14, ATWOX14 | WUSCHEL related homeobox 14 | chr1:7182558-7183866 FORWARD LENGTH=211
AT1G21120	66.7771	8.53239	-1.40577	0.0189946	Symbols: | O-methyltransferase family protein | chr1:7395331-7396640 REVERSE LENGTH=373
AT1G21250	2724.87	1093.2	-1.18179	0.000857772	Symbols: WAK1, PRO25 | cell wall-associated kinase | chr1:7439512-7441892 FORWARD LENGTH=735
AT1G21460	2026.13	870.629	-1.21109	1.33598e-47	Symbols: SWEET1, AtSWEET1 | Nodulin MtN3 family protein | chr1:7512030-7513281 REVERSE LENGTH=247
AT1G21540	444.969	206.011	-1.09129	1.9163e-14	Symbols: | AMP-dependent synthetase and ligase family protein | chr1:7548758-7550521 REVERSE LENGTH=550
AT1G21550	31.0583	74.5546	1.16609	0.000158361	Symbols: | Calcium-binding EF-hand family protein | chr1:7553317-7553784 REVERSE LENGTH=155
AT1G22370	270.749	981.168	1.83886	2.54043e-45	Symbols: AtUGT85A5, UGT85A5 | UDP-glucosyl transferase 85A5 | chr1:7898116-7899045 REVERSE LENGTH=309
AT1G22380	18.346	54.4758	1.39335	8.28226e-05	Symbols: AtUGT85A3, UGT85A3 | UDP-glucosyl transferase 85A3 | chr1:7900522-7902332 REVERSE LENGTH=488
AT1G22890	897.819	1917.21	1.08785	6.96591e-27	Symbols: | unknown protein; FUNCTIONS IN: molecular_function unknown; INVOLVED IN: biological_process unknown; LOCATED IN: endomembrane system; EXPRESSED IN: 19 plant structures; EXPRESSED DURING: 11 growth stages; Has 17 Blast hits to 17 proteins in 2 species: Archae - 0; Bacteria - 0; Metazoa - 0; Fungi - 0; Plants - 17; Viruses - 0; Other Eukaryotes - 0 (source: NCBI BLink). | chr1:8102851-810…
AT1G23020	123.908	587.517	2.19828	2.58555e-35	Symbols: ATFRO3, FRO3 | ferric reduction oxidase 3 | chr1:8150187-8153530 REVERSE LENGTH=716
AT1G23050	5.17986	23.8808	1.70922	0.000366223	Symbols: | hydroxyproline-rich glycoprotein family protein | chr1:8168631-8169116 FORWARD LENGTH=161
AT1G23052	8.63811	52.929	2.24094	3.93563e-08	-
AT1G23060	31.4485	93.8473	1.45528	4.05008e-06	Symbols: | BEST Arabidopsis thaliana protein match is: TPX2 (targeting protein for Xklp2) protein family (TAIR:AT1G70950.1); Has 35333 Blast hits to 34131 proteins in 2444 species: Archae - 798; Bacteria - 22429; Metazoa - 974; Fungi - 991; Plants - 531; Viruses - 0; Other Eukaryotes - 9610 (source: NCBI BLink). | chr1:8170946-8172043 REVERSE LENGTH=306
AT1G23120	3.07292	13.521	1.37259	0.0150236	Symbols: | Polyketide cyclase/dehydrase and lipid transport superfamily protein | chr1:8198788-8199359 FORWARD LENGTH=148
AT1G23140	155.946	74.2288	-1.01398	4.4368e-05	Symbols: | Calcium-dependent lipid-binding (CaLB domain) family protein | chr1:8202362-8203172 REVERSE LENGTH=165
AT1G23200	106.874	42.1775	-1.26513	1.80397e-06	Symbols: | Plant invertase/pectin methylesterase inhibitor superfamily | chr1:8227236-8229400 FORWARD LENGTH=554
AT1G23280	2844.24	1307.84	-1.11745	6.82171e-60	Symbols: | MAK16 protein-related | chr1:8260865-8262650 REVERSE LENGTH=303
AT1G23390	1595.22	3482.07	1.03188	0.00148591	Symbols: | Kelch repeat-containing F-box family protein | chr1:8309449-8310633 REVERSE LENGTH=394
AT1G23410	970.095	310.926	-1.62193	2.23976e-37	Symbols: | Ribosomal protein S27a / Ubiquitin family protein | chr1:8314940-8315410 FORWARD LENGTH=156
AT1G23790	470.035	1026.68	1.10795	2.72288e-18	Symbols: | Plant protein of unknown function (DUF936) | chr1:8410099-8411917 FORWARD LENGTH=518
AT1G23840	96.8854	42.8709	-1.05799	0.00212404	Symbols: | unknown protein; LOCATED IN: endomembrane system; EXPRESSED IN: 18 plant structures; EXPRESSED DURING: 12 growth stages; BEST Arabidopsis thaliana protein match is: unknown protein (TAIR:AT1G23850.1); Has 53 Blast hits to 48 proteins in 5 species: Archae - 0; Bacteria - 0; Metazoa - 0; Fungi - 0; Plants - 53; Viruses - 0; Other Eukaryotes - 0 (source: NCBI BLink). | chr1:8424321-842533…
AT1G23870	264.405	679.95	1.34151	2.53718e-17	Symbols: ATTPS9, TPS9 | trehalose-phosphatase/synthase 9 | chr1:8432695-8435506 FORWARD LENGTH=867
AT1G24090	339.928	150.086	-1.15973	6.06393e-14	Symbols: | RNase H family protein | chr1:8520834-8522737 FORWARD LENGTH=353
AT1G24148	129.423	293.887	1.15303	1.89113e-09	Symbols: | unknown protein; FUNCTIONS IN: molecular_function unknown; INVOLVED IN: biological_process unknown; LOCATED IN: cellular_component unknown; BEST Arabidopsis thaliana protein match is: unknown protein (TAIR:AT1G24147.1). | chr1:8544572-8545309 FORWARD LENGTH=115
AT1G24530	251.6	114.499	-1.11134	4.98027e-11	Symbols: | Transducin/WD40 repeat-like superfamily protein | chr1:8693287-8694543 FORWARD LENGTH=418
AT1G24580	14.6357	4.05004	-1.25045	0.0259263	Symbols: | RING/U-box superfamily protein | chr1:8710232-8710573 FORWARD LENGTH=113
AT1G24735	39.0789	13.4899	-1.29857	0.0018001	Symbols: | S-adenosyl-L-methionine-dependent methyltransferases superfamily protein | chr1:8757977-8759448 FORWARD LENGTH=240
AT1G25230	444.656	1501.54	1.73183	4.08366e-35	Symbols: | Calcineurin-like metallo-phosphoesterase superfamily protein | chr1:8840474-8842298 REVERSE LENGTH=339
AT1G26208	403.388	880.849	1.11856	9.3083e-33	-
AT1G26380	30.444	7.9094	-1.33628	0.0150507	Symbols: | FAD-binding Berberine family protein | chr1:9126901-9128508 REVERSE LENGTH=535
AT1G26665	731.18	1468.81	1.00291	1.19063e-34	Symbols: | Mediator complex, subunit Med10 | chr1:9214510-9215426 FORWARD LENGTH=189
AT1G26880	10822.6	5240.28	-1.04226	3.76772e-49	Symbols: | Ribosomal protein L34e superfamily protein | chr1:9315640-9316681 REVERSE LENGTH=120
AT1G27020	238.544	104.514	-1.11189	5.56624e-05	Symbols: | unknown protein; BEST Arabidopsis thaliana protein match is: unknown protein (TAIR:AT1G27030.1); Has 514 Blast hits to 514 proteins in 175 species: Archae - 0; Bacteria - 311; Metazoa - 0; Fungi - 0; Plants - 65; Viruses - 0; Other Eukaryotes - 138 (source: NCBI BLink). | chr1:9378635-9380419 FORWARD LENGTH=308
AT1G27400	14466.2	7094.27	-1.02458	1.45828e-56	Symbols: | Ribosomal protein L22p/L17e family protein | chr1:9515230-9516725 FORWARD LENGTH=176
AT1G27420	85.164	293.726	1.75264	2.64513e-25	Symbols: | Galactose oxidase/kelch repeat superfamily protein | chr1:9519108-9520520 FORWARD LENGTH=346
AT1G27470	2404.03	1036.34	-1.2074	5.67801e-42	Symbols: | transducin family protein / WD-40 repeat family protein | chr1:9540368-9544218 REVERSE LENGTH=810
AT1G28330	1087.98	3569.12	1.48786	0.000141077	Symbols: DRM1, DYL1 | dormancy-associated protein-like 1 | chr1:9934252-9935216 REVERSE LENGTH=122
AT1G28660	150.903	488.691	1.6684	6.27977e-25	Symbols: | GDSL-like Lipase/Acylhydrolase superfamily protein | chr1:10071856-10073371 REVERSE LENGTH=382
AT1G29320	1860.37	751.992	-1.29786	7.7347e-39	Symbols: | Transducin/WD40 repeat-like superfamily protein | chr1:10255355-10258238 FORWARD LENGTH=468
AT1G29720	4179.75	1718.58	-1.27014	4.35536e-35	Symbols: | Leucine-rich repeat transmembrane protein kinase | chr1:10393894-10399771 REVERSE LENGTH=1019
AT1G29830	9.65597	1.67544	-1.38308	0.0195804	Symbols: | Magnesium transporter CorA-like family protein | chr1:10442181-10445129 FORWARD LENGTH=533
AT1G30070	1204.65	595.51	-1.01021	3.51352e-26	Symbols: | SGS domain-containing protein | chr1:10546794-10548072 REVERSE LENGTH=222
AT1G30100	32.8827	11.9697	-1.24826	0.00253507	Symbols: NCED5, ATNCED5 | nine-cis-epoxycarotenoid dioxygenase 5 | chr1:10571383-10573152 FORWARD LENGTH=589
AT1G30220	16.0277	58.979	1.66108	2.33179e-06	Symbols: ATINT2, INT2 | inositol transporter 2 | chr1:10632957-10635439 REVERSE LENGTH=580
AT1G30240	1228.78	575.092	-1.08821	2.16963e-26	Symbols: | FUNCTIONS IN: binding; INVOLVED IN: biological_process unknown; LOCATED IN: cellular_component unknown; EXPRESSED IN: 21 plant structures; EXPRESSED DURING: 13 growth stages; CONTAINS InterPro DOMAIN/s: Armadillo-type fold (InterPro:IPR016024); Has 165 Blast hits to 164 proteins in 73 species: Archae - 0; Bacteria - 0; Metazoa - 47; Fungi - 68; Plants - 46; Viruses - 0; Other Eukaryote…
AT1G30250	297.754	89.6719	-1.6942	1.08241e-24	Symbols: | unknown protein; Has 5 Blast hits to 5 proteins in 2 species: Archae - 0; Bacteria - 0; Metazoa - 0; Fungi - 0; Plants - 5; Viruses - 0; Other Eukaryotes - 0 (source: NCBI BLink). | chr1:10647253-10647501 REVERSE LENGTH=82
AT1G30280	766.436	290.742	-1.36298	5.19779e-16	Symbols: | Chaperone DnaJ-domain superfamily protein | chr1:10662851-10664570 REVERSE LENGTH=455
AT1G30760	54.4198	21.2428	-1.22272	0.000642701	Symbols: | FAD-binding Berberine family protein | chr1:10918321-10920441 FORWARD LENGTH=534
AT1G30960	773.625	346.631	-1.1481	1.17832e-22	Symbols: | GTP-binding family protein | chr1:11037755-11039977 REVERSE LENGTH=437
AT1G31335	204.089	511.866	1.30276	2.92185e-21	Symbols: | unknown protein; FUNCTIONS IN: molecular_function unknown; INVOLVED IN: biological_process unknown; LOCATED IN: plasma membrane; EXPRESSED IN: 20 plant structures; EXPRESSED DURING: 13 growth stages; Has 34 Blast hits to 34 proteins in 8 species: Archae - 0; Bacteria - 0; Metazoa - 0; Fungi - 0; Plants - 34; Viruses - 0; Other Eukaryotes - 0 (source: NCBI BLink). | chr1:11217117-112173…
AT1G31490	23.376	8.8063	-1.12695	0.0176599	Symbols: | HXXXD-type acyl-transferase family protein | chr1:11271744-11273078 REVERSE LENGTH=444
AT1G31660	3937	1681.52	-1.22124	2.12604e-49	Symbols: | CONTAINS InterPro DOMAIN/s: Bystin (InterPro:IPR007955); Has 475 Blast hits to 467 proteins in 210 species: Archae - 0; Bacteria - 9; Metazoa - 155; Fungi - 139; Plants - 55; Viruses - 0; Other Eukaryotes - 117 (source: NCBI BLink). | chr1:11331176-11333440 REVERSE LENGTH=444
AT1G31835	191.438	73.7364	-1.32727	1.15176e-09	Symbols: | unknown protein; FUNCTIONS IN: molecular_function unknown; INVOLVED IN: biological_process unknown; LOCATED IN: endomembrane system; Has 35333 Blast hits to 34131 proteins in 2444 species: Archae - 798; Bacteria - 22429; Metazoa - 974; Fungi - 991; Plants - 531; Viruses - 0; Other Eukaryotes - 9610 (source: NCBI BLink). | chr1:11423332-11423562 REVERSE LENGTH=76
AT1G31970	8694.34	3849.35	-1.16995	1.01103e-50	Symbols: STRS1 | DEA(D/H)-box RNA helicase family protein | chr1:11479921-11482707 FORWARD LENGTH=537
AT1G32385	29.7332	8.86134	-1.44447	0.00105077	-
AT1G32440	2903.89	1433.97	-1.0128	1.49744e-32	Symbols: PKp3 | plastidial pyruvate kinase 3 | chr1:11712205-11714963 FORWARD LENGTH=571
AT1G32570	12.5025	43.2789	1.56385	9.45545e-05	Symbols: | unknown protein; Has 2 Blast hits to 2 proteins in 1 species: Archae - 0; Bacteria - 0; Metazoa - 0; Fungi - 0; Plants - 2; Viruses - 0; Other Eukaryotes - 0 (source: NCBI BLink). | chr1:11777301-11777557 FORWARD LENGTH=55
AT1G33475	41.8354	97.3298	1.14929	2.54875e-05	Symbols: | SNARE-like superfamily protein | chr1:12147423-12148190 REVERSE LENGTH=255
AT1G33615	22.7386	99.7294	1.9996	2.24439e-12	-
AT1G33640	9.65114	24.556	1.06533	0.0297079	Symbols: | unknown protein; FUNCTIONS IN: molecular_function unknown; INVOLVED IN: biological_process unknown; LOCATED IN: endomembrane system; EXPRESSED IN: flower; EXPRESSED DURING: 4 anthesis; Has 1 Blast hits to 1 proteins in 1 species: Archae - 0; Bacteria - 0; Metazoa - 0; Fungi - 0; Plants - 1; Viruses - 0; Other Eukaryotes - 0 (source: NCBI BLink). | chr1:12195722-12195970 REVERSE LENGTH=…
AT1G33720	213.637	96.3395	-1.09003	6.9592e-06	Symbols: CYP76C6 | cytochrome P450, family 76, subfamily C, polypeptide 6 | chr1:12220957-12223981 REVERSE LENGTH=511
AT1G34030	10294.4	5130.87	-1.00167	3.42384e-58	Symbols: | Ribosomal protein S13/S18 family | chr1:12370285-12371465 REVERSE LENGTH=152
AT1G34315	63.781	151.164	1.20094	8.60703e-08	Symbols: | unknown protein; FUNCTIONS IN: molecular_function unknown; INVOLVED IN: biological_process unknown; LOCATED IN: endomembrane system; BEST Arabidopsis thaliana protein match is: unknown protein (TAIR:AT3G31400.1); Has 4 Blast hits to 4 proteins in 1 species: Archae - 0; Bacteria - 0; Metazoa - 0; Fungi - 0; Plants - 4; Viruses - 0; Other Eukaryotes - 0 (source: NCBI BLink). | chr1:12514…
AT1G34355	463.4	1176.75	1.32683	4.33411e-31	Symbols: ATPS1, PS1 | forkhead-associated (FHA) domain-containing protein | chr1:12536497-12541730 FORWARD LENGTH=1477
AT1G34460	82.189	261.599	1.63063	1.08546e-20	Symbols: CYCB1;5, CYC3 | CYCLIN B1;5 | chr1:12595110-12599628 FORWARD LENGTH=491
AT1G35230	57.4057	8.94741	-2.01003	4.38557e-05	Symbols: AGP5 | arabinogalactan protein 5 | chr1:12917184-12917585 FORWARD LENGTH=133
AT1G35430	68.4878	147.079	1.0666	4.03715e-06	Symbols: | unknown protein; FUNCTIONS IN: molecular_function unknown; INVOLVED IN: biological_process unknown; LOCATED IN: mitochondrion; EXPRESSED IN: 22 plant structures; EXPRESSED DURING: 13 growth stages; BEST Arabidopsis thaliana protein match is: unknown protein (TAIR:AT4G09170.1); Has 23 Blast hits to 23 proteins in 5 species: Archae - 0; Bacteria - 0; Metazoa - 0; Fungi - 0; Plants - 23; …
AT1G36060	9.52219	89.3922	2.9064	3.49379e-18	Symbols: | Integrase-type DNA-binding superfamily protein | chr1:13454718-13455662 REVERSE LENGTH=314
AT1G43800	14.1524	4.07756	-1.14432	0.0481589	Symbols: | Plant stearoyl-acyl-carrier-protein desaturase family protein | chr1:16577662-16579549 FORWARD LENGTH=391
AT1G43860	1660.61	804.355	-1.04147	4.7665e-36	Symbols: | sequence-specific DNA binding transcription factors | chr1:16622244-16624385 REVERSE LENGTH=370
AT1G44110	1012.41	2109.61	1.04933	1.99398e-29	Symbols: CYCA1;1 | Cyclin A1;1 | chr1:16775035-16777182 REVERSE LENGTH=460
AT1G44350	230.636	549.625	1.22252	1.05876e-16	Symbols: ILL6 | IAA-leucine resistant (ILR)-like gene 6 | chr1:16834749-16838201 REVERSE LENGTH=464
AT1G44800	315.224	122.867	-1.3179	2.77235e-11	Symbols: | nodulin MtN21 /EamA-like transporter family protein | chr1:16914342-16916858 REVERSE LENGTH=370
AT1G46768	82.9811	23.0539	-1.69749	1.67955e-08	Symbols: RAP2.1 | related to AP2 1 | chr1:17266046-17266507 REVERSE LENGTH=153
AT1G47395	14.9686	73.146	2.032	2.45348e-08	Symbols: | unknown protein; FUNCTIONS IN: molecular_function unknown; INVOLVED IN: biological_process unknown; LOCATED IN: endomembrane system; BEST Arabidopsis thaliana protein match is: unknown protein (TAIR:AT1G47400.1); Has 9 Blast hits to 9 proteins in 2 species: Archae - 0; Bacteria - 0; Metazoa - 0; Fungi - 0; Plants - 9; Viruses - 0; Other Eukaryotes - 0 (source: NCBI BLink). | chr1:17383…
AT1G47400	10.7659	50.2463	1.89533	8.07494e-07	Symbols: | unknown protein; BEST Arabidopsis thaliana protein match is: unknown protein (TAIR:AT1G47395.1); Has 11 Blast hits to 11 proteins in 2 species: Archae - 0; Bacteria - 0; Metazoa - 0; Fungi - 0; Plants - 11; Viruses - 0; Other Eukaryotes - 0 (source: NCBI BLink). | chr1:17385818-17385970 FORWARD LENGTH=50
AT1G47500	3480.43	1492.55	-1.21539	3.54223e-48	Symbols: ATRBP47C', RBP47C' | RNA-binding protein 47C' | chr1:17432682-17434805 FORWARD LENGTH=434
AT1G47980	21.1594	1.73752	-2.06065	0.00025548	Symbols: | unknown protein; FUNCTIONS IN: molecular_function unknown; INVOLVED IN: biological_process unknown; LOCATED IN: endomembrane system; EXPRESSED IN: 6 plant structures; EXPRESSED DURING: 4 anthesis, F mature embryo stage, petal differentiation and expansion stage, E expanded cotyledon stage; BEST Arabidopsis thaliana protein match is: unknown protein (TAIR:AT3G62730.1); Has 169 Blast hit…
AT1G48180	10.5556	1.02459	-1.70449	0.00356833	Symbols: | unknown protein; BEST Arabidopsis thaliana protein match is: unknown protein (TAIR:AT1G51670.1); Has 39 Blast hits to 39 proteins in 2 species: Archae - 0; Bacteria - 0; Metazoa - 0; Fungi - 0; Plants - 39; Viruses - 0; Other Eukaryotes - 0 (source: NCBI BLink). | chr1:17792525-17793717 REVERSE LENGTH=239
AT1G48630	12701.9	4484.06	-1.49442	3.73871e-78	Symbols: RACK1B_AT | receptor for activated C kinase 1B | chr1:17981977-17983268 REVERSE LENGTH=326
AT1G48920	55142.8	18855.5	-1.54126	1.36823e-98	Symbols: ATNUC-L1, PARL1, NUC-L1 | nucleolin like 1 | chr1:18098186-18101422 FORWARD LENGTH=557
AT1G49200	12.5127	35.3663	1.29016	0.00136358	Symbols: | RING/U-box superfamily protein | chr1:18198298-18198978 FORWARD LENGTH=226
AT1G49530	43.7369	91.9649	1.00017	0.000200701	Symbols: GGPS6 | geranylgeranyl pyrophosphate synthase 6 | chr1:18332529-18333539 FORWARD LENGTH=336
AT1G49920	200.771	80.1226	-1.28888	2.51702e-12	Symbols: | MuDR family transposase | chr1:18481798-18484233 REVERSE LENGTH=785
AT1G49940	88.5393	280.785	1.60772	4.88409e-17	Symbols: | BEST Arabidopsis thaliana protein match is: Tetratricopeptide repeat (TPR)-like superfamily protein (TAIR:AT1G04770.1); Has 40 Blast hits to 40 proteins in 9 species: Archae - 0; Bacteria - 0; Metazoa - 0; Fungi - 0; Plants - 39; Viruses - 0; Other Eukaryotes - 1 (source: NCBI BLink). | chr1:18488661-18490820 REVERSE LENGTH=230
AT1G49952	11.6703	57.7477	2.03491	5.24008e-08	-
AT1G50490	1379.13	2875.4	1.05121	5.60219e-32	Symbols: UBC20 | ubiquitin-conjugating enzyme 20 | chr1:18705005-18706303 REVERSE LENGTH=180
AT1G51055	96.0904	216.078	1.13937	8.7115e-11	Symbols: | FBD-like domain family protein | chr1:18925286-18926315 REVERSE LENGTH=161
AT1G51090	427.099	163.284	-1.36848	4.64479e-23	Symbols: | Heavy metal transport/detoxification superfamily protein | chr1:18932985-18933747 FORWARD LENGTH=171
AT1G51380	270.958	116.65	-1.18887	1.95763e-11	Symbols: | DEA(D/H)-box RNA helicase family protein | chr1:19047960-19049967 FORWARD LENGTH=392
AT1G51610	6584.66	2582.43	-1.3474	1.07347e-153	Symbols: | Cation efflux family protein | chr1:19136625-19139621 FORWARD LENGTH=457
AT1G51800	54.054	14.3337	-1.47457	0.00263221	Symbols: | Leucine-rich repeat protein kinase family protein | chr1:19214203-19217833 FORWARD LENGTH=894
AT1G51860	4.32681	17.0875	1.22163	0.0360477	Symbols: | Leucine-rich repeat protein kinase family protein | chr1:19257634-19261479 REVERSE LENGTH=890
AT1G52100	15.6985	127.162	2.77076	1.01537e-18	Symbols: | Mannose-binding lectin superfamily protein | chr1:19383291-19385123 REVERSE LENGTH=437
AT1G52190	1510.43	3592.37	1.23814	5.82007e-27	Symbols: | Major facilitator superfamily protein | chr1:19434671-19438673 FORWARD LENGTH=607
AT1G52750	119.657	490.501	2.00066	2.88711e-35	Symbols: | alpha/beta-Hydrolases superfamily protein | chr1:19646785-19649208 REVERSE LENGTH=633
AT1G52930	3335.1	1226.89	-1.43422	1.277e-57	Symbols: | Ribosomal RNA processing Brix domain protein | chr1:19711261-19713103 FORWARD LENGTH=320
AT1G53100	24.7728	6.61441	-1.36913	0.00983123	Symbols: | Core-2/I-branching beta-1,6-N-acetylglucosaminyltransferase family protein | chr1:19786990-19788504 REVERSE LENGTH=423
AT1G53140	638.243	1421.85	1.14419	2.17e-31	Symbols: DRP5A | Dynamin related protein 5A | chr1:19799271-19802441 FORWARD LENGTH=817
AT1G53542	376.973	143.693	-1.36399	3.41965e-17	Symbols: | unknown protein; FUNCTIONS IN: molecular_function unknown; INVOLVED IN: biological_process unknown; LOCATED IN: endomembrane system; Has 30201 Blast hits to 17322 proteins in 780 species: Archae - 12; Bacteria - 1396; Metazoa - 17338; Fungi - 3422; Plants - 5037; Viruses - 0; Other Eukaryotes - 2996 (source: NCBI BLink). | chr1:19981628-19981813 FORWARD LENGTH=61
AT1G53560	183.414	372.112	1.00514	1.68609e-11	Symbols: | Ribosomal protein L18ae family | chr1:19984908-19985960 REVERSE LENGTH=153
AT1G54000	166.144	59.8583	-1.38401	1.96036e-07	Symbols: | GDSL-like Lipase/Acylhydrolase superfamily protein | chr1:20154548-20156365 REVERSE LENGTH=391
AT1G54010	1265.8	3020.79	1.23821	2.63929e-24	Symbols: | GDSL-like Lipase/Acylhydrolase superfamily protein | chr1:20158854-20160747 REVERSE LENGTH=386
AT1G54215	35.4991	10.8449	-1.44141	0.000628239	Symbols: | proline-rich family protein | chr1:20243118-20243627 FORWARD LENGTH=169
AT1G54740	138.879	394.842	1.48649	4.53376e-27	Symbols: | Protein of unknown function (DUF3049) | chr1:20430839-20431738 FORWARD LENGTH=299
AT1G55205	473.053	233.241	-1.00547	1.46841e-11	Symbols: | unknown protein; FUNCTIONS IN: molecular_function unknown; INVOLVED IN: biological_process unknown; LOCATED IN: chloroplast; BEST Arabidopsis thaliana protein match is: unknown protein (TAIR:AT3G13674.1); Has 137 Blast hits to 137 proteins in 11 species: Archae - 0; Bacteria - 0; Metazoa - 0; Fungi - 0; Plants - 137; Viruses - 0; Other Eukaryotes - 0 (source: NCBI BLink). | chr1:205945…
AT1G55265	271.687	130.092	-1.03963	1.73052e-10	Symbols: | Protein of unknown function, DUF538 | chr1:20617326-20617853 FORWARD LENGTH=175
AT1G55310	1149.14	2391.77	1.05429	5.11478e-60	Symbols: SR33, ATSCL33, SCL33, At-SCL33 | SC35-like splicing factor 33 | chr1:20630676-20632695 FORWARD LENGTH=287
AT1G55330	3507.02	7635.87	1.11453	2.78515e-35	Symbols: AGP21, ATAGP21 | arabinogalactan protein 21 | chr1:20648634-20648810 REVERSE LENGTH=58
AT1G56110	15441.3	5355.99	-1.51997	5.74998e-84	Symbols: NOP56 | homolog of nucleolar protein NOP56 | chr1:20984544-20986893 REVERSE LENGTH=522
AT1G56165	3.11412	12.5757	1.31263	0.0198594	-
AT1G56170	432.724	165.297	-1.36684	7.81079e-22	Symbols: HAP5B, ATHAP5B, NF-YC2 | nuclear factor Y, subunit C2 | chr1:21025118-21025717 FORWARD LENGTH=199
AT1G56220	5955.94	13232.7	1.11084	1.21561e-07	Symbols: | Dormancy/auxin associated family protein | chr1:21043414-21044469 FORWARD LENGTH=137
AT1G56280	6222.59	15572	1.31719	2.97798e-64	Symbols: ATDI19, DI19 | drought-induced 19 | chr1:21073366-21074725 REVERSE LENGTH=200
AT1G56550	15.1382	39.8624	1.23073	0.00158044	Symbols: RXGT1 | RhamnoGalacturonan speci&#64257;c Xylosyltransferase 1 | chr1:21185836-21188070 REVERSE LENGTH=383
AT1G56600	69.1059	199.214	1.45317	7.32389e-09	Symbols: AtGolS2, GolS2 | galactinol synthase 2 | chr1:21207620-21209291 FORWARD LENGTH=335
AT1G56650	914.118	346.038	-1.36947	1.00978e-15	Symbols: PAP1, MYB75, SIAA1, ATMYB75 | production of anthocyanin pigment 1 | chr1:21233714-21235089 REVERSE LENGTH=248
AT1G56720	961.543	1933.72	1.00362	6.70844e-30	Symbols: | Protein kinase superfamily protein | chr1:21263630-21265559 REVERSE LENGTH=492
AT1G57980	360.998	755.245	1.05084	2.49388e-15	Symbols: | Nucleotide-sugar transporter family protein | chr1:21439444-21440732 REVERSE LENGTH=394
AT1G58225	91.5323	17.2523	-1.29457	0.0311018	Symbols: | unknown protein; FUNCTIONS IN: molecular_function unknown; INVOLVED IN: biological_process unknown; LOCATED IN: endomembrane system; Has 4 Blast hits to 4 proteins in 2 species: Archae - 0; Bacteria - 0; Metazoa - 0; Fungi - 0; Plants - 4; Viruses - 0; Other Eukaryotes - 0 (source: NCBI BLink). | chr1:21564205-21564995 FORWARD LENGTH=143
AT1G58300	77.6824	4.42731	-3.46712	4.61613e-19	Symbols: HO4 | heme oxygenase 4 | chr1:21628015-21629996 REVERSE LENGTH=283
AT1G58380	2722.98	1347.21	-1.01166	4.49536e-43	Symbols: XW6 | Ribosomal protein S5 family protein | chr1:21689115-21690085 FORWARD LENGTH=284
AT1G59780	15.1644	5.3863	-1.0724	0.0474957	Symbols: | NB-ARC domain-containing disease resistance protein | chr1:21993581-21997691 REVERSE LENGTH=906
AT1G60080	775.548	362.474	-1.08803	1.12234e-20	Symbols: | 3'-5'-exoribonuclease family protein | chr1:22152605-22154339 REVERSE LENGTH=302
AT1G60640	2763.85	1164.03	-1.24115	5.41598e-47	Symbols: | unknown protein; Has 42416 Blast hits to 22533 proteins in 1340 species: Archae - 32; Bacteria - 6461; Metazoa - 16431; Fungi - 3749; Plants - 1747; Viruses - 284; Other Eukaryotes - 13712 (source: NCBI BLink). | chr1:22337534-22339513 REVERSE LENGTH=340
AT1G60680	106.485	40.9974	-1.29779	4.76897e-07	Symbols: | NAD(P)-linked oxidoreductase superfamily protein | chr1:22347824-22349236 REVERSE LENGTH=346
AT1G60960	637.249	309.026	-1.03432	1.92186e-22	Symbols: IRT3, ATIRT3 | iron regulated transporter 3 | chr1:22445410-22447060 REVERSE LENGTH=425
AT1G61130	1.69059	9.52628	1.35457	0.0230981	Symbols: SCPL32 | serine carboxypeptidase-like 32 | chr1:22529024-22531784 REVERSE LENGTH=463
AT1G61400	106.876	232.695	1.09099	4.60891e-10	Symbols: | S-locus lectin protein kinase family protein | chr1:22654638-22657774 REVERSE LENGTH=819
AT1G61415	10.7247	31.8087	1.24626	0.00754112	Symbols: | unknown protein; FUNCTIONS IN: molecular_function unknown; INVOLVED IN: biological_process unknown; LOCATED IN: cellular_component unknown; BEST Arabidopsis thaliana protein match is: unknown protein (TAIR:AT1G61450.1); Has 30201 Blast hits to 17322 proteins in 780 species: Archae - 12; Bacteria - 1396; Metazoa - 17338; Fungi - 3422; Plants - 5037; Viruses - 0; Other Eukaryotes - 2996 …
AT1G61450	160.472	541.533	1.72761	9.54657e-39	Symbols: | unknown protein; BEST Arabidopsis thaliana protein match is: unknown protein (TAIR:AT1G61415.1); Has 30201 Blast hits to 17322 proteins in 780 species: Archae - 12; Bacteria - 1396; Metazoa - 17338; Fungi - 3422; Plants - 5037; Viruses - 0; Other Eukaryotes - 2996 (source: NCBI BLink). | chr1:22673322-22673921 FORWARD LENGTH=120
AT1G61580	2283.69	848.723	-1.42049	5.38305e-62	Symbols: RPL3B, ARP2 | R-protein L3 B | chr1:22720833-22722402 REVERSE LENGTH=390
AT1G61640	847.935	377.368	-1.15853	4.80622e-30	Symbols: | Protein kinase superfamily protein | chr1:22746629-22749053 REVERSE LENGTH=621
AT1G61800	682.137	83.7288	-2.6786	4.09611e-14	Symbols: GPT2, ATGPT2 | glucose-6-phosphate/phosphate translocator 2 | chr1:22824527-22826459 FORWARD LENGTH=388
AT1G61860	68.6338	30.6478	-1.07735	0.000466651	Symbols: | Protein kinase superfamily protein | chr1:22863079-22864619 REVERSE LENGTH=389
AT1G62225	11.6184	30.7976	1.15736	0.00927278	Symbols: | unknown protein; FUNCTIONS IN: molecular_function unknown; INVOLVED IN: biological_process unknown; LOCATED IN: endomembrane system; BEST Arabidopsis thaliana protein match is: unknown protein (TAIR:AT1G62000.1); Has 41 Blast hits to 41 proteins in 5 species: Archae - 0; Bacteria - 2; Metazoa - 1; Fungi - 2; Plants - 36; Viruses - 0; Other Eukaryotes - 0 (source: NCBI BLink). | chr1:22…
AT1G62290	72.8729	187.924	1.3304	2.92982e-12	Symbols: | Saposin-like aspartyl protease family protein | chr1:23010107-23012681 REVERSE LENGTH=513
AT1G62510	39.0435	162.224	1.97004	3.65186e-16	Symbols: | Bifunctional inhibitor/lipid-transfer protein/seed storage 2S albumin superfamily protein | chr1:23136632-23137081 REVERSE LENGTH=149
AT1G62710	854.59	260.551	-1.68938	3.74549e-37	Symbols: BETA-VPE, BETAVPE | beta vacuolar processing enzyme | chr1:23224070-23226857 REVERSE LENGTH=486
AT1G63030	0.37515	12.2663	1.81108	0.00196268	Symbols: ddf2 | Integrase-type DNA-binding superfamily protein | chr1:23367603-23368148 REVERSE LENGTH=181
AT1G63530	4.05441	13.4899	1.16007	0.0397417	Symbols: | BEST Arabidopsis thaliana protein match is: hydroxyproline-rich glycoprotein family protein (TAIR:AT1G63540.1); Has 10212 Blast hits to 4024 proteins in 434 species: Archae - 1; Bacteria - 1259; Metazoa - 3608; Fungi - 2247; Plants - 291; Viruses - 90; Other Eukaryotes - 2716 (source: NCBI BLink). | chr1:23563654-23565236 FORWARD LENGTH=499
AT1G63800	614.11	1380.72	1.15781	1.823e-20	Symbols: UBC5 | ubiquitin-conjugating enzyme 5 | chr1:23667888-23669003 REVERSE LENGTH=185
AT1G63930	16.0383	5.16776	-1.13615	0.0425556	Symbols: ROH1 | from the Czech 'roh' meaning 'corner' | chr1:23727927-23729174 FORWARD LENGTH=415
AT1G64200	510.946	1447.79	1.48708	2.61431e-48	Symbols: VHA-E3 | vacuolar H+-ATPase subunit E isoform 3 | chr1:23828537-23830002 REVERSE LENGTH=237
AT1G64210	0.37515	13.1011	2.26614	7.55645e-05	Symbols: | Leucine-rich repeat protein kinase family protein | chr1:23831033-23832863 FORWARD LENGTH=587
AT1G64500	232.453	659.501	1.46728	1.90814e-20	Symbols: | Glutaredoxin family protein | chr1:23953270-23954376 FORWARD LENGTH=368
AT1G64561	35.9192	85.9211	1.18938	1.54973e-05	Symbols: | unknown protein; FUNCTIONS IN: molecular_function unknown; INVOLVED IN: biological_process unknown; LOCATED IN: chloroplast; Has 30201 Blast hits to 17322 proteins in 780 species: Archae - 12; Bacteria - 1396; Metazoa - 17338; Fungi - 3422; Plants - 5037; Viruses - 0; Other Eukaryotes - 2996 (source: NCBI BLink). | chr1:23974308-23974742 REVERSE LENGTH=82
AT1G64563	59.6602	132.774	1.10374	1.06312e-06	-
AT1G64720	10117.4	40312.8	1.97745	6.11416e-86	Symbols: CP5 | Polyketide cyclase/dehydrase and lipid transport superfamily protein | chr1:24046887-24048537 REVERSE LENGTH=385
AT1G65030	1623.95	584.746	-1.4652	2.6397e-59	Symbols: | Transducin/WD40 repeat-like superfamily protein | chr1:24156798-24158511 FORWARD LENGTH=345
AT1G65310	97.1699	270.136	1.43996	3.79918e-14	Symbols: ATXTH17, XTH17 | xyloglucan endotransglucosylase/hydrolase 17 | chr1:24257262-24258319 FORWARD LENGTH=282
AT1G65390	90.8635	23.5608	-1.77331	6.15004e-08	Symbols: ATPP2-A5, PP2-A5 | phloem protein 2 A5 | chr1:24292566-24294566 FORWARD LENGTH=411
AT1G65484	8.9105	1.69272	-1.24006	0.0397525	Symbols: | unknown protein; FUNCTIONS IN: molecular_function unknown; INVOLVED IN: biological_process unknown; LOCATED IN: endomembrane system; Has 30201 Blast hits to 17322 proteins in 780 species: Archae - 12; Bacteria - 1396; Metazoa - 17338; Fungi - 3422; Plants - 5037; Viruses - 0; Other Eukaryotes - 2996 (source: NCBI BLink). | chr1:24347792-24348258 FORWARD LENGTH=80
AT1G65610	18.5451	4.48587	-1.48048	0.00466862	Symbols: ATGH9A2, KOR2 | Six-hairpin glycosidases superfamily protein | chr1:24391823-24395261 REVERSE LENGTH=623
AT1G65790	278.37	123.183	-1.00843	0.0155215	Symbols: ARK1, RK1 | receptor kinase 1 | chr1:24468932-24472329 FORWARD LENGTH=843
AT1G66060	29.1108	1.02459	-2.8541	8.18761e-08	Symbols: | Family of unknown function (DUF577) | chr1:24594185-24595132 REVERSE LENGTH=315
AT1G66380	15.0312	3.0773	-1.49204	0.00773373	Symbols: MYB114, AtMYB114 | myb domain protein 114 | chr1:24757413-24758490 FORWARD LENGTH=139
AT1G66700	41.8639	6.18211	-2.12744	6.22173e-06	Symbols: PXMT1 | S-adenosyl-L-methionine-dependent methyltransferases superfamily protein | chr1:24873460-24874690 REVERSE LENGTH=353
AT1G66860	2.46658	19.2912	1.98607	0.000177355	Symbols: | Class I glutamine amidotransferase-like superfamily protein | chr1:24942240-24944352 FORWARD LENGTH=433
AT1G67265	9.95889	56.6341	2.19328	7.65547e-09	Symbols: DVL3, RTFL21 | ROTUNDIFOLIA like 21 | chr1:25175982-25176104 REVERSE LENGTH=40
AT1G67330	46.4583	16.82	-1.24944	0.00202976	Symbols: | Protein of unknown function (DUF579) | chr1:25214118-25214993 FORWARD LENGTH=291
AT1G67370	18.9106	57.3499	1.43335	0.000119747	Symbols: ASY1, ATASY1 | DNA-binding HORMA family protein | chr1:25239347-25243713 REVERSE LENGTH=596
AT1G67590	388.674	956.135	1.28589	9.08075e-39	Symbols: | Remorin family protein | chr1:25333137-25334472 REVERSE LENGTH=347
AT1G67800	774.12	348.507	-1.13443	1.06362e-19	Symbols: | Copine (Calcium-dependent phospholipid-binding protein) family | chr1:25421029-25423237 REVERSE LENGTH=433
AT1G68050	2071.48	874.751	-1.18916	3.0033e-07	Symbols: ADO3, FKF1 | flavin-binding, kelch repeat, f box 1 | chr1:25508737-25510697 FORWARD LENGTH=619
AT1G68110	8.97688	23.2194	1.10295	0.0226343	Symbols: | ENTH/ANTH/VHS superfamily protein | chr1:25524901-25526040 FORWARD LENGTH=379
AT1G68238	93.8294	232.881	1.26759	4.77444e-11	Symbols: | unknown protein; FUNCTIONS IN: molecular_function unknown; INVOLVED IN: biological_process unknown; LOCATED IN: endomembrane system; Has 30201 Blast hits to 17322 proteins in 780 species: Archae - 12; Bacteria - 1396; Metazoa - 17338; Fungi - 3422; Plants - 5037; Viruses - 0; Other Eukaryotes - 2996 (source: NCBI BLink). | chr1:25574481-25574678 FORWARD LENGTH=65
AT1G68320	2.63088	10.2011	1.20213	0.0406352	Symbols: MYB62, AtMYB62, BW62B, BW62C | myb domain protein 62 | chr1:25603842-25604884 FORWARD LENGTH=286
AT1G68440	130.155	306.924	1.21846	1.24142e-14	Symbols: | unknown protein; BEST Arabidopsis thaliana protein match is: unknown protein (TAIR:AT1G25400.2); Has 86 Blast hits to 86 proteins in 29 species: Archae - 0; Bacteria - 6; Metazoa - 27; Fungi - 11; Plants - 24; Viruses - 0; Other Eukaryotes - 18 (source: NCBI BLink). | chr1:25658115-25659035 FORWARD LENGTH=306
AT1G68620	12.6973	49.3497	1.57738	0.000579433	Symbols: | alpha/beta-Hydrolases superfamily protein | chr1:25766018-25767028 FORWARD LENGTH=336
AT1G68862	148.144	372.893	1.31447	2.12782e-20	Symbols: | unknown protein; FUNCTIONS IN: molecular_function unknown; INVOLVED IN: biological_process unknown; LOCATED IN: cellular_component unknown; Has 0 Blast hits to 0 proteins in 0 species (source: NCBI BLink). | chr1:25886837-25888016 REVERSE LENGTH=55
AT1G68872	73.8597	158.136	1.06282	1.95418e-07	-
AT1G68935	141.835	313.564	1.11836	5.70598e-13	Symbols: | unknown protein; Has 0 Blast hits to 0 proteins in 0 species (source: NCBI BLink). | chr1:25921751-25922698 FORWARD LENGTH=63
AT1G69070	3655.28	1744.88	-1.06161	4.531e-36	Symbols: | FUNCTIONS IN: molecular_function unknown; INVOLVED IN: biological_process unknown; LOCATED IN: cellular_component unknown; EXPRESSED IN: 23 plant structures; EXPRESSED DURING: 13 growth stages; CONTAINS InterPro DOMAIN/s: Nop14-like protein (InterPro:IPR007276); Has 69842 Blast hits to 35213 proteins in 1572 species: Archae - 363; Bacteria - 20593; Metazoa - 20851; Fungi - 8010; Plants…
AT1G69252	715.326	1514.12	1.0757	3.51427e-37	-
AT1G69260	14.9129	36.2037	1.10737	0.00651805	Symbols: AFP1 | ABI five binding protein | chr1:26039314-26040570 FORWARD LENGTH=345
AT1G69490	33.0363	105.618	1.5383	3.93758e-06	Symbols: NAP, ANAC029, ATNAP | NAC-like, activated by AP3/PI | chr1:26122233-26123222 FORWARD LENGTH=268
AT1G70270	122.702	49.8188	-1.23439	3.76941e-07	Symbols: | unknown protein; BEST Arabidopsis thaliana protein match is: unknown protein (TAIR:AT1G23965.1); Has 20 Blast hits to 20 proteins in 7 species: Archae - 0; Bacteria - 0; Metazoa - 0; Fungi - 0; Plants - 20; Viruses - 0; Other Eukaryotes - 0 (source: NCBI BLink). | chr1:26464427-26464687 FORWARD LENGTH=86
AT1G70640	201.5	20.1802	-3.14191	4.34322e-37	Symbols: | octicosapeptide/Phox/Bem1p (PB1) domain-containing protein | chr1:26636255-26636887 FORWARD LENGTH=174
AT1G70850	5.24141	24.4043	1.46815	0.00846588	Symbols: MLP34 | MLP-like protein 34 | chr1:26715429-26716744 REVERSE LENGTH=316
AT1G71000	85.5499	10.3009	-2.68703	4.38742e-14	Symbols: | Chaperone DnaJ-domain superfamily protein | chr1:26769336-26770111 REVERSE LENGTH=165
AT1G71880	2512.63	794.026	-1.65262	1.65319e-87	Symbols: SUC1, ATSUC1 | sucrose-proton symporter 1 | chr1:27054334-27056100 FORWARD LENGTH=513
AT1G71890	110.811	45.8893	-1.20832	6.12796e-07	Symbols: SUC5, ATSUC5 | Major facilitator superfamily protein | chr1:27058492-27060573 FORWARD LENGTH=512
AT1G71990	153.521	376.917	1.27641	3.20361e-19	Symbols: FUT13, ATFUT13, FUCTC, FT4-M, ATFT4 | fucosyltransferase 13 | chr1:27100345-27102097 FORWARD LENGTH=401
AT1G72140	11.0073	39.7335	1.59163	6.72679e-05	Symbols: | Major facilitator superfamily protein | chr1:27141877-27144346 FORWARD LENGTH=555
AT1G72250	1070.24	2176.05	1.01418	4.60159e-27	Symbols: | Di-glucose binding protein with Kinesin motor domain | chr1:27192902-27198118 FORWARD LENGTH=1195
AT1G72260	5.24141	39.506	2.38562	2.81901e-08	Symbols: THI2.1, THI2.1.1 | thionin 2.1 | chr1:27198803-27199358 REVERSE LENGTH=134
AT1G72320	2975.38	1443.7	-1.03917	7.87278e-40	Symbols: APUM23, PUM23 | pumilio 23 | chr1:27228984-27232514 REVERSE LENGTH=731
AT1G72440	5122.93	2264.14	-1.17263	2.8499e-49	Symbols: EDA25, SWA2 | CCAAT-binding factor | chr1:27268325-27273596 REVERSE LENGTH=1043
AT1G72730	2061.36	821.493	-1.32055	2.02184e-52	Symbols: | DEA(D/H)-box RNA helicase family protein | chr1:27378040-27379593 REVERSE LENGTH=414
AT1G73066	12.9082	43.7985	1.53562	6.83074e-05	Symbols: | Leucine-rich repeat family protein | chr1:27481785-27483581 FORWARD LENGTH=598
AT1G73330	109.609	576.993	2.31288	7.02417e-28	Symbols: ATDR4, DR4 | drought-repressed 4 | chr1:27569022-27569651 REVERSE LENGTH=209
AT1G73810	64.1226	23.6619	-1.17645	0.00952045	Symbols: | Core-2/I-branching beta-1,6-N-acetylglucosaminyltransferase family protein | chr1:27752506-27755208 REVERSE LENGTH=418
AT1G73830	102.865	261.422	1.3049	1.46833e-10	Symbols: BEE3 | BR enhanced expression 3 | chr1:27760027-27761346 FORWARD LENGTH=261
AT1G74460	23.6169	8.90966	-1.08028	0.0353805	Symbols: | GDSL-like Lipase/Acylhydrolase superfamily protein | chr1:27988150-27989765 REVERSE LENGTH=366
AT1G74490	26.6181	74.7005	1.35102	2.59814e-05	Symbols: | Protein kinase superfamily protein | chr1:27994760-27996496 REVERSE LENGTH=399
AT1G74870	54.1726	24.2302	-1.06239	0.00129932	Symbols: | RING/U-box superfamily protein | chr1:28127093-28128275 FORWARD LENGTH=289
AT1G74890	699.872	228.118	-1.59383	2.17011e-30	Symbols: ARR15 | response regulator 15 | chr1:28131590-28132710 REVERSE LENGTH=206
AT1G75030	326.195	88.9791	-1.83011	2.02803e-27	Symbols: ATLP-3, TLP-3 | thaumatin-like protein 3 | chr1:28174418-28175255 FORWARD LENGTH=246
AT1G75040	3497.55	333.474	-2.72772	7.54006e-10	Symbols: PR5, PR-5 | pathogenesis-related gene 5 | chr1:28177754-28178731 FORWARD LENGTH=239
AT1G75050	29.9275	5.67716	-1.83497	0.000125302	Symbols: | Pathogenesis-related thaumatin superfamily protein | chr1:28180116-28181062 FORWARD LENGTH=246
AT1G75380	3608.7	9246.99	1.23349	0.000218177	Symbols: ATBBD1, BBD1 | bifunctional nuclease in basal defense response 1 | chr1:28281789-28283631 REVERSE LENGTH=325
AT1G75490	3.08844	12.6378	1.33465	0.0190219	Symbols: | Integrase-type DNA-binding superfamily protein | chr1:28336045-28336665 FORWARD LENGTH=206
AT1G75670	901.614	404.434	-1.14779	5.46907e-26	Symbols: | DNA-directed RNA polymerases | chr1:28415378-28416505 REVERSE LENGTH=196
AT1G75900	4487.68	2084.59	-1.10093	1.16089e-46	Symbols: | GDSL-like Lipase/Acylhydrolase superfamily protein | chr1:28499179-28500943 FORWARD LENGTH=364
AT1G76240	864.926	290.413	-1.55338	1.92491e-36	Symbols: | Arabidopsis protein of unknown function (DUF241) | chr1:28602949-28603875 REVERSE LENGTH=308
AT1G76310	657.39	1351.23	1.02811	1.03488e-23	Symbols: CYCB2;4 | CYCLIN B2;4 | chr1:28628046-28630199 REVERSE LENGTH=431
AT1G76520	2687.76	1185.07	-1.17328	1.04175e-42	Symbols: | Auxin efflux carrier family protein | chr1:28715384-28717289 FORWARD LENGTH=390
AT1G76530	12.091	2.74483	-1.32897	0.0212608	Symbols: | Auxin efflux carrier family protein | chr1:28718407-28720274 FORWARD LENGTH=415
AT1G76540	1110.59	2571.27	1.20146	1.30805e-44	Symbols: CDKB2;1 | cyclin-dependent kinase B2;1 | chr1:28720554-28722351 REVERSE LENGTH=313
AT1G76740	359.615	932.541	1.35346	1.78263e-31	Symbols: | unknown protein; BEST Arabidopsis thaliana protein match is: unknown protein (TAIR:AT1G76840.1); Has 3683 Blast hits to 2942 proteins in 407 species: Archae - 9; Bacteria - 440; Metazoa - 1472; Fungi - 269; Plants - 192; Viruses - 8; Other Eukaryotes - 1293 (source: NCBI BLink). | chr1:28805235-28810477 FORWARD LENGTH=1532
AT1G76800	33.4987	7.79195	-1.72275	7.71369e-05	Symbols: | Vacuolar iron transporter (VIT) family protein | chr1:28829345-28829935 FORWARD LENGTH=196
AT1G76930	1041.31	426.862	-1.19353	5.99394e-05	Symbols: ATEXT4, ORG5, ATEXT1, EXT1, EXT4 | extensin 4 | chr1:28895449-28896853 REVERSE LENGTH=293
AT1G77030	3448.46	1521.61	-1.17444	1.21093e-43	Symbols: | hydrolases, acting on acid anhydrides, in phosphorus-containing anhydrides;ATP-dependent helicases;nucleic acid binding;ATP binding;RNA binding;helicases | chr1:28947887-28951526 REVERSE LENGTH=845
AT1G77120	484.263	166.027	-1.50789	4.72186e-20	Symbols: ADH1, ADH, ATADH, ATADH1 | alcohol dehydrogenase 1 | chr1:28975509-28977216 FORWARD LENGTH=379
AT1G77940	15856	7213.3	-1.13175	1.53298e-57	Symbols: | Ribosomal protein L7Ae/L30e/S12e/Gadd45 family protein | chr1:29304116-29305288 REVERSE LENGTH=112
AT1G78070	3086.2	1497.49	-1.03989	1.36589e-55	Symbols: | Transducin/WD40 repeat-like superfamily protein | chr1:29355219-29358368 FORWARD LENGTH=449
AT1G78206	108.067	18.1585	-2.38331	2.75666e-16	-
AT1G78570	15775.9	6337.89	-1.31025	9.34369e-76	Symbols: RHM1, ROL1, ATRHM1 | rhamnose biosynthesis 1 | chr1:29550110-29552207 FORWARD LENGTH=669
AT1G78780	7.64644	20.8243	1.13594	0.0195374	Symbols: | pathogenesis-related family protein | chr1:29621447-29622153 REVERSE LENGTH=176
AT1G78865	318.928	987.585	1.60978	2.13903e-46	-
AT1G78970	161.893	365.781	1.15505	3.02241e-11	Symbols: LUP1, ATLUP1 | lupeol synthase 1 | chr1:29703414-29707715 FORWARD LENGTH=757
AT1G79150	3272.95	1301.2	-1.32145	5.35472e-42	Symbols: | binding | chr1:29772716-29777874 REVERSE LENGTH=830
AT1G79400	9.16152	1.02812	-1.31371	0.0290369	Symbols: ATCHX2, CHX2 | cation/H+ exchanger 2 | chr1:29864992-29867840 FORWARD LENGTH=783
AT1G79470	765.851	338.255	-1.16932	1.15255e-25	Symbols: | Aldolase-type TIM barrel family protein | chr1:29894772-29896661 REVERSE LENGTH=503
AT1G79700	316.071	688.288	1.11185	1.6709e-16	Symbols: | Integrase-type DNA-binding superfamily protein | chr1:29990440-29993658 REVERSE LENGTH=303
AT1G79760	13.4947	32.105	1.07139	0.00983583	Symbols: DTA4 | downstream target of AGL15-4 | chr1:30012054-30013042 FORWARD LENGTH=299
AT1G79770	92.4027	22.8904	-1.85698	5.38339e-10	Symbols: | Protein of unknown function (DUF1677) | chr1:30014371-30014874 FORWARD LENGTH=167
AT1G80120	180.968	79.2123	-1.15178	1.44054e-08	Symbols: | Protein of unknown function (DUF567) | chr1:30139198-30139986 FORWARD LENGTH=210
AT1G80130	202.88	83.6809	-1.24074	1.19314e-10	Symbols: | Tetratricopeptide repeat (TPR)-like superfamily protein | chr1:30141250-30142478 REVERSE LENGTH=305
AT1G80270	2317.25	1087.1	-1.0873	4.43038e-40	Symbols: PPR596 | PENTATRICOPEPTIDE REPEAT 596 | chr1:30181265-30183331 FORWARD LENGTH=596
AT1G80320	18.8127	60.4096	1.53745	4.29777e-06	Symbols: | 2-oxoglutarate (2OG) and Fe(II)-dependent oxygenase superfamily protein | chr1:30196782-30197896 FORWARD LENGTH=320
AT1G80370	413.403	930.111	1.15424	9.07983e-25	Symbols: CYCA2;4 | Cyclin A2;4 | chr1:30214694-30216861 FORWARD LENGTH=461
AT1G80750	5134.53	1970.17	-1.37433	8.70168e-60	Symbols: | Ribosomal protein L30/L7 family protein | chr1:30349052-30350434 FORWARD LENGTH=247
AT1G80865	3.53048	15.207	1.40196	0.0118861	Symbols: | unknown protein; Has 3 Blast hits to 3 proteins in 1 species: Archae - 0; Bacteria - 0; Metazoa - 0; Fungi - 0; Plants - 3; Viruses - 0; Other Eukaryotes - 0 (source: NCBI BLink). | chr1:30389627-30390318 FORWARD LENGTH=130
AT1G80920	1394.97	3739.34	1.27128	0.000386748	Symbols: J8 | Chaperone DnaJ-domain superfamily protein | chr1:30403863-30404549 REVERSE LENGTH=163
AT2G01010	14.1471	38.1861	1.20901	0.0036062	-
AT2G01021	11.8443	29.3288	1.08285	0.0155141	Symbols: | unknown protein; Has 30201 Blast hits to 17322 proteins in 780 species: Archae - 12; Bacteria - 1396; Metazoa - 17338; Fungi - 3422; Plants - 5037; Viruses - 0; Other Eukaryotes - 2996 (source: NCBI BLink). | chr2:6571-6672 FORWARD LENGTH=33
AT2G01890	731.409	322.533	-1.15789	1.03898e-15	Symbols: PAP8, ATPAP8 | purple acid phosphatase 8 | chr2:396985-399168 REVERSE LENGTH=335
AT2G01905	48.5711	157.306	1.62509	3.78116e-14	Symbols: CYCJ18 | cyclin J18 | chr2:410373-413477 FORWARD LENGTH=234
AT2G02010	117.205	46.5802	-1.2697	1.41155e-07	Symbols: GAD4 | glutamate decarboxylase 4 | chr2:474375-476495 REVERSE LENGTH=493
AT2G02120	20.4877	4.75626	-1.53208	0.00302518	Symbols: PDF2.1, LCR70 | Scorpion toxin-like knottin superfamily protein | chr2:538319-538842 FORWARD LENGTH=77
AT2G02770	495.662	1014.71	1.02655	9.94553e-33	Symbols: | 4'-phosphopantetheinyl transferase superfamily | chr2:775657-779786 REVERSE LENGTH=661
AT2G03590	161.621	75.007	-1.05683	2.62352e-06	Symbols: ATUPS1, UPS1 | ureide permease 1 | chr2:1095129-1096711 FORWARD LENGTH=390
AT2G04040	25.6879	8.8959	-1.24275	0.006769	Symbols: ATDTX1, TX1 | MATE efflux family protein | chr2:1334614-1336480 REVERSE LENGTH=476
AT2G04450	415.537	144.605	-1.29834	0.00173543	Symbols: ATNUDT6, NUDX6, ATNUDX6, NUDT6 | nudix hydrolase homolog 6 | chr2:1543710-1545319 FORWARD LENGTH=283
AT2G04925	18.3508	5.40006	-1.2969	0.0132559	Symbols: | Putative membrane lipoprotein | chr2:1729765-1730141 REVERSE LENGTH=90
AT2G05380	8989.31	2983.62	-1.53842	1.08666e-14	Symbols: GRP3S | glycine-rich protein 3 short isoform | chr2:1966851-1967820 FORWARD LENGTH=116
AT2G05540	70.1751	567.166	2.66193	1.37784e-13	Symbols: | Glycine-rich protein family | chr2:2033265-2033978 FORWARD LENGTH=135
AT2G05995	34.3779	14.9401	-1.02236	0.0178486	-
AT2G14247	3.74133	62.5119	3.26748	6.0369e-15	Symbols: | Expressed protein | chr2:6034472-6034708 FORWARD LENGTH=78
AT2G14560	5039.06	1326.11	-1.67997	1.0746e-05	Symbols: LURP1 | Protein of unknown function (DUF567) | chr2:6214150-6214773 FORWARD LENGTH=179
AT2G14878	929.946	1876.73	1.00987	2.78227e-37	-
AT2G14900	223.101	558.309	1.30948	4.17948e-25	Symbols: | Gibberellin-regulated family protein | chr2:6404210-6405043 FORWARD LENGTH=108
AT2G14960	16.8957	5.57254	-1.14523	0.0354797	Symbols: GH3.1 | Auxin-responsive GH3 family protein | chr2:6451659-6453670 REVERSE LENGTH=590
AT2G15020	30.9828	160.427	2.16924	2.18172e-13	Symbols: | unknown protein; BEST Arabidopsis thaliana protein match is: unknown protein (TAIR:AT5G64190.1); Has 72 Blast hits to 72 proteins in 10 species: Archae - 0; Bacteria - 0; Metazoa - 0; Fungi - 0; Plants - 72; Viruses - 0; Other Eukaryotes - 0 (source: NCBI BLink). | chr2:6491706-6493286 REVERSE LENGTH=526
AT2G15580	484.389	1028.02	1.07286	2.69398e-14	Symbols: | RING/U-box superfamily protein | chr2:6797687-6798815 FORWARD LENGTH=196
AT2G15880	30.864	351.213	3.38433	1.28945e-56	Symbols: | Leucine-rich repeat (LRR) family protein | chr2:6918039-6920319 REVERSE LENGTH=727
AT2G15960	2006.01	4360.73	1.05615	8.34841e-05	Symbols: | unknown protein; Has 14 Blast hits to 14 proteins in 5 species: Archae - 0; Bacteria - 0; Metazoa - 0; Fungi - 0; Plants - 14; Viruses - 0; Other Eukaryotes - 0 (source: NCBI BLink). | chr2:6947353-6947586 FORWARD LENGTH=77
AT2G16380	462.046	960.579	1.04127	4.46467e-12	Symbols: | Sec14p-like phosphatidylinositol transfer family protein | chr2:7085972-7088858 FORWARD LENGTH=547
AT2G16586	640.267	1885.1	1.53997	6.47463e-51	Symbols: | unknown protein; LOCATED IN: endomembrane system; EXPRESSED IN: sperm cell; Has 35333 Blast hits to 34131 proteins in 2444 species: Archae - 798; Bacteria - 22429; Metazoa - 974; Fungi - 991; Plants - 531; Viruses - 0; Other Eukaryotes - 9610 (source: NCBI BLink). | chr2:7191649-7191810 FORWARD LENGTH=53
AT2G16890	229.569	47.3831	-2.18822	4.25221e-23	Symbols: | UDP-Glycosyltransferase superfamily protein | chr2:7316938-7317876 FORWARD LENGTH=312
AT2G17036	67.9756	159.629	1.18876	1.79828e-07	Symbols: | F-box family protein with a domain of unknown function (DUF295) | chr2:7403856-7405219 FORWARD LENGTH=428
AT2G17250	2630.35	1236.79	-1.08312	3.18066e-35	Symbols: EMB2762 | CCAAT-binding factor | chr2:7499573-7502957 FORWARD LENGTH=577
AT2G17620	205.486	421.911	1.01011	8.37229e-11	Symbols: CYCB2;1 | Cyclin B2;1 | chr2:7664164-7666261 FORWARD LENGTH=429
AT2G17660	2.29693	20.2064	1.96527	0.000369351	Symbols: | RPM1-interacting protein 4 (RIN4) family protein | chr2:7673359-7673568 FORWARD LENGTH=69
AT2G17705	250.318	557.462	1.14377	3.73808e-18	Symbols: | unknown protein; FUNCTIONS IN: molecular_function unknown; INVOLVED IN: biological_process unknown; LOCATED IN: plasma membrane; EXPRESSED IN: cultured cell; BEST Arabidopsis thaliana protein match is: unknown protein (TAIR:AT4G08330.1); Has 135 Blast hits to 135 proteins in 32 species: Archae - 5; Bacteria - 29; Metazoa - 0; Fungi - 0; Plants - 91; Viruses - 0; Other Eukaryotes - 10 (…
AT2G17710	171.579	395.671	1.18952	1.71481e-15	Symbols: | unknown protein; Has 39 Blast hits to 39 proteins in 14 species: Archae - 0; Bacteria - 0; Metazoa - 0; Fungi - 0; Plants - 39; Viruses - 0; Other Eukaryotes - 0 (source: NCBI BLink). | chr2:7693856-7694554 FORWARD LENGTH=152
AT2G17880	99.2801	258.514	1.33169	1.2263e-08	Symbols: | Chaperone DnaJ-domain superfamily protein | chr2:7767176-7767658 REVERSE LENGTH=160
AT2G18050	48.3356	152.984	1.59148	1.54431e-10	Symbols: HIS1-3 | histone H1-3 | chr2:7846095-7846670 FORWARD LENGTH=167
AT2G18210	25.97	10.1285	-1.04896	0.0354797	Symbols: | unknown protein; BEST Arabidopsis thaliana protein match is: unknown protein (TAIR:AT4G36500.1); Has 50 Blast hits to 50 proteins in 7 species: Archae - 0; Bacteria - 0; Metazoa - 0; Fungi - 0; Plants - 50; Viruses - 0; Other Eukaryotes - 0 (source: NCBI BLink). | chr2:7925392-7925766 REVERSE LENGTH=124
AT2G18220	3086.28	1359.11	-1.17587	2.98036e-36	Symbols: | Noc2p family | chr2:7928254-7931851 FORWARD LENGTH=764
AT2G18660	869.719	107.148	-2.26786	3.76322e-06	Symbols: PNP-A | plant natriuretic peptide A | chr2:8091032-8091644 REVERSE LENGTH=130
AT2G18720	32.1484	11.8247	-1.2103	0.0046944	Symbols: | Translation elongation factor EF1A/initiation factor IF2gamma family protein | chr2:8114920-8116759 REVERSE LENGTH=470
AT2G18890	2529.16	1211.21	-1.05602	4.61859e-33	Symbols: | Protein kinase superfamily protein | chr2:8184027-8186685 FORWARD LENGTH=392
AT2G18900	2893.85	1166.86	-1.30141	4.82717e-41	Symbols: | Transducin/WD40 repeat-like superfamily protein | chr2:8188491-8192409 REVERSE LENGTH=804
AT2G19310	399.274	881.817	1.13647	2.29783e-25	Symbols: | HSP20-like chaperones superfamily protein | chr2:8369892-8370380 REVERSE LENGTH=162
AT2G19385	1159.26	553.192	-1.06057	2.76987e-26	Symbols: | zinc ion binding | chr2:8387149-8388581 FORWARD LENGTH=275
AT2G19490	802.5	337.94	-1.23623	5.50283e-26	Symbols: | recA DNA recombination family protein | chr2:8441732-8444006 FORWARD LENGTH=430
AT2G19640	846.369	299.212	-1.48357	1.54722e-33	Symbols: ASHR2, SDG39 | ASH1-related protein 2 | chr2:8491401-8492502 FORWARD LENGTH=341
AT2G19660	34.0285	86.4941	1.2579	6.55609e-06	Symbols: | Cysteine/Histidine-rich C1 domain family protein | chr2:8496720-8498708 REVERSE LENGTH=662
AT2G19740	5244.47	2429.43	-1.10664	8.59941e-63	Symbols: | Ribosomal protein L31e family protein | chr2:8513577-8514346 FORWARD LENGTH=119
AT2G20450	7409.06	3259.93	-1.1798	9.90311e-60	Symbols: | Ribosomal protein L14 | chr2:8813923-8815071 FORWARD LENGTH=134
AT2G20550	89.805	185.173	1.01461	4.16496e-08	Symbols: | HSP40/DnaJ peptide-binding protein | chr2:8846051-8847113 REVERSE LENGTH=284
AT2G20590	424.131	915.521	1.09556	1.6717e-23	Symbols: | Reticulon family protein | chr2:8867243-8869166 REVERSE LENGTH=431
AT2G20635	448.636	1183.76	1.38524	9.77317e-44	Symbols: | ATP binding;protein kinases;protein serine/threonine kinases | chr2:8900410-8903384 FORWARD LENGTH=525
AT2G20750	1731.48	857.88	-1.00495	3.54023e-24	Symbols: ATEXPB1, EXPB1, ATHEXP BETA 1.5 | expansin B1 | chr2:8941185-8942430 FORWARD LENGTH=271
AT2G20870	373.892	54.0298	-2.71767	2.26593e-53	Symbols: | cell wall protein precursor, putative | chr2:8982239-8982661 REVERSE LENGTH=140
AT2G21200	18.6997	52.5322	1.32078	0.000250167	Symbols: | SAUR-like auxin-responsive protein family | chr2:9084039-9084299 REVERSE LENGTH=86
AT2G21210	743.637	1674.64	1.15854	2.48099e-31	Symbols: | SAUR-like auxin-responsive protein family | chr2:9085513-9085809 REVERSE LENGTH=98
AT2G21650	340.768	131.547	-1.31907	1.84787e-10	Symbols: MEE3, ATRL2, RSM1 | Homeodomain-like superfamily protein | chr2:9259654-9260419 FORWARD LENGTH=101
AT2G21820	0.940288	10.5576	1.75919	0.0025404	Symbols: | unknown protein; Has 45 Blast hits to 45 proteins in 13 species: Archae - 0; Bacteria - 0; Metazoa - 0; Fungi - 0; Plants - 45; Viruses - 0; Other Eukaryotes - 0 (source: NCBI BLink). | chr2:9302983-9303219 REVERSE LENGTH=78
AT2G22496	42.3225	15.6805	-1.26624	0.000670239	-
AT2G22510	421.894	33.9322	-3.52517	2.46346e-77	Symbols: | hydroxyproline-rich glycoprotein family protein | chr2:9569327-9569701 REVERSE LENGTH=124
AT2G22770	92.9453	348.876	1.87191	1.64041e-31	Symbols: NAI1 | basic helix-loop-helix (bHLH) DNA-binding superfamily protein | chr2:9684858-9686321 FORWARD LENGTH=320
AT2G22810	98.6999	21.4866	-1.9892	6.5036e-10	Symbols: ACS4, ACC4, ATACS4 | 1-aminocyclopropane-1-carboxylate synthase 4 | chr2:9717791-9719472 REVERSE LENGTH=474
AT2G22850	24.8616	56.1973	1.07286	0.000939461	Symbols: AtbZIP6, bZIP6 | basic leucine-zipper 6 | chr2:9732601-9733284 REVERSE LENGTH=227
AT2G22980	1172.67	4107.56	1.74809	2.65438e-18	Symbols: SCPL13 | serine carboxypeptidase-like 13 | chr2:9779029-9783078 FORWARD LENGTH=430
AT2G23030	8.93619	36.7989	1.73316	3.24926e-05	Symbols: SNRK2-9, SNRK2.9 | SNF1-related protein kinase 2.9 | chr2:9803753-9806603 REVERSE LENGTH=339
AT2G23540	27.4144	10.7057	-1.08961	0.0218154	Symbols: | GDSL-like Lipase/Acylhydrolase superfamily protein | chr2:10024366-10026058 FORWARD LENGTH=387
AT2G23672	121.003	293.778	1.2568	3.30127e-16	-
AT2G23770	161.751	341.623	1.05883	7.66356e-09	Symbols: | protein kinase family protein / peptidoglycan-binding LysM domain-containing protein | chr2:10120242-10122080 REVERSE LENGTH=612
AT2G24050	5246.29	1898.71	-1.45859	2.3944e-70	Symbols: eIFiso4G2 | MIF4G domain-containing protein / MA3 domain-containing protein | chr2:10225500-10228456 REVERSE LENGTH=747
AT2G24210	2.67208	26.2413	2.38613	1.64009e-06	Symbols: TPS10 | terpene synthase 10 | chr2:10294330-10297401 FORWARD LENGTH=591
AT2G24500	3377.83	1638.71	-1.03961	4.93266e-43	Symbols: FZF | Zinc finger protein 622 | chr2:10401259-10402805 REVERSE LENGTH=395
AT2G24560	34.7424	8.41528	-1.6684	0.000158115	Symbols: | GDSL-like Lipase/Acylhydrolase family protein | chr2:10431537-10432933 FORWARD LENGTH=363
AT2G24850	303.417	64.7121	-1.26387	0.034373	Symbols: TAT3, TAT | tyrosine aminotransferase 3 | chr2:10583070-10585152 REVERSE LENGTH=445
AT2G24990	1990.53	814.277	-1.28191	5.28785e-44	Symbols: | Serine/threonine-protein kinase Rio1 | chr2:10625285-10628299 FORWARD LENGTH=537
AT2G25060	2313.85	4852.76	1.06119	2.88451e-37	Symbols: ENODL14, AtENODL14 | early nodulin-like protein 14 | chr2:10662308-10662930 FORWARD LENGTH=182
AT2G25510	10423.7	4690.08	-1.09439	1.17552e-05	Symbols: | unknown protein; Has 2 Blast hits to 2 proteins in 1 species: Archae - 0; Bacteria - 0; Metazoa - 0; Fungi - 0; Plants - 2; Viruses - 0; Other Eukaryotes - 0 (source: NCBI BLink). | chr2:10856772-10857083 FORWARD LENGTH=103
AT2G25590	538.369	1352.19	1.32076	3.39732e-37	Symbols: | Plant Tudor-like protein | chr2:10891295-10893772 FORWARD LENGTH=381
AT2G25880	600.728	1271.92	1.06754	2.7768e-23	Symbols: AtAUR2, AUR2 | ataurora2 | chr2:11034887-11036827 REVERSE LENGTH=288
AT2G26010	70.0758	7.21728	-1.31451	0.0279605	Symbols: PDF1.3 | plant defensin 1.3 | chr2:11087411-11087755 FORWARD LENGTH=80
AT2G26020	20.7586	3.79022	-1.47462	0.0106752	Symbols: PDF1.2b | plant defensin 1.2b | chr2:11089281-11089597 FORWARD LENGTH=80
AT2G26040	93.8995	33.9229	-1.37212	8.41455e-07	Symbols: PYL2, RCAR14 | PYR1-like 2 | chr2:11094832-11095404 REVERSE LENGTH=190
AT2G26355	206.979	461.818	1.14261	1.80153e-15	-
AT2G26400	730.307	156.704	-1.69699	0.000568756	Symbols: ARD, ATARD3, ARD3 | acireductone dioxygenase 3 | chr2:11232058-11233274 REVERSE LENGTH=199
AT2G26440	914.807	410.927	-1.12775	5.66037e-12	Symbols: | Plant invertase/pectin methylesterase inhibitor superfamily | chr2:11247407-11249407 FORWARD LENGTH=547
AT2G26560	927.155	129.009	-2.40196	3.57093e-09	Symbols: PLP2, PLA IIA, PLA2A | phospholipase A 2A | chr2:11293912-11295708 REVERSE LENGTH=407
AT2G27420	7.1894	32.2337	1.74154	9.63245e-05	Symbols: | Cysteine proteinases superfamily protein | chr2:11726311-11727519 REVERSE LENGTH=348
AT2G27430	20.7398	8.22777	-1.05919	0.0292145	Symbols: | ARM repeat superfamily protein | chr2:11729914-11733170 REVERSE LENGTH=438
AT2G27840	5011.19	1299.29	-1.93489	2.10392e-102	Symbols: HDT4, HDA13, HDT04 | histone deacetylase-related / HD-related | chr2:11862085-11863707 FORWARD LENGTH=203
AT2G28040	13.3914	57.2175	1.85042	2.13805e-07	Symbols: | Eukaryotic aspartyl protease family protein | chr2:11936203-11937390 REVERSE LENGTH=395
AT2G28560	169.631	76.0188	-1.11411	6.82504e-08	Symbols: ATRAD51B, RAD51B | DNA repair (Rad51) family protein | chr2:12237052-12239086 REVERSE LENGTH=371
AT2G28600	2462.26	1044.6	-1.23071	1.82248e-46	Symbols: | P-loop containing nucleoside triphosphate hydrolases superfamily protein | chr2:12251845-12254672 FORWARD LENGTH=502
AT2G28690	19.4442	4.39275	-1.54444	0.00299798	Symbols: | Protein of unknown function (DUF1635) | chr2:12307140-12308477 REVERSE LENGTH=231
AT2G28790	2645.6	1245.49	-1.08078	3.67574e-33	Symbols: | Pathogenesis-related thaumatin superfamily protein | chr2:12354664-12355413 REVERSE LENGTH=249
AT2G29130	16.779	44.1157	1.18909	0.00383038	Symbols: LAC2, ATLAC2 | laccase 2 | chr2:12525189-12527699 REVERSE LENGTH=573
AT2G29300	65.1713	497.91	2.8483	2.8002e-62	Symbols: | NAD(P)-binding Rossmann-fold superfamily protein | chr2:12588214-12589372 FORWARD LENGTH=263
AT2G29310	665.906	1479.41	1.1437	4.5207e-31	Symbols: | NAD(P)-binding Rossmann-fold superfamily protein | chr2:12590068-12591260 FORWARD LENGTH=262
AT2G29420	304.577	141.869	-1.07978	1.71132e-12	Symbols: ATGSTU7, GST25, GSTU7 | glutathione S-transferase tau 7 | chr2:12618111-12618871 REVERSE LENGTH=227
AT2G29500	107.606	49.9359	-1.05405	1.47655e-05	Symbols: | HSP20-like chaperones superfamily protein | chr2:12633279-12633740 REVERSE LENGTH=153
AT2G30400	22.0044	56.4629	1.23371	0.000534511	Symbols: ATOFP2, OFP2 | ovate family protein 2 | chr2:12956592-12957554 FORWARD LENGTH=320
AT2G30600	2211.71	4626.29	1.05824	1.32313e-31	Symbols: | BTB/POZ domain-containing protein | chr2:13037410-13041475 FORWARD LENGTH=809
AT2G30630	23.2786	8.10361	-1.20587	0.0122653	Symbols: | P-loop containing nucleoside triphosphate hydrolases superfamily protein | chr2:13046883-13049106 REVERSE LENGTH=552
AT2G30750	56.3985	22.9596	-1.08913	0.0116705	Symbols: CYP71A12 | cytochrome P450, family 71, subfamily A, polypeptide 12 | chr2:13099486-13101389 REVERSE LENGTH=503
AT2G30760	1.62904	10.2392	1.47201	0.0122734	Symbols: | unknown protein; Has 3 Blast hits to 3 proteins in 2 species: Archae - 0; Bacteria - 0; Metazoa - 0; Fungi - 0; Plants - 3; Viruses - 0; Other Eukaryotes - 0 (source: NCBI BLink). | chr2:13105770-13108221 REVERSE LENGTH=92
AT2G30766	64.0079	378.425	2.47182	1.44927e-40	Symbols: | unknown protein; FUNCTIONS IN: molecular_function unknown; INVOLVED IN: biological_process unknown; LOCATED IN: cellular_component unknown; Has 30201 Blast hits to 17322 proteins in 780 species: Archae - 12; Bacteria - 1396; Metazoa - 17338; Fungi - 3422; Plants - 5037; Viruses - 0; Other Eukaryotes - 2996 (source: NCBI BLink). | chr2:13108068-13108211 FORWARD LENGTH=47
AT2G30770	19.4742	3.75918	-1.57021	0.00435695	Symbols: CYP71A13 | cytochrome P450, family 71, subfamily A, polypeptide 13 | chr2:13109909-13112006 REVERSE LENGTH=503
AT2G31220	79.9943	35.4146	-1.09885	7.7632e-05	Symbols: | basic helix-loop-helix (bHLH) DNA-binding superfamily protein | chr2:13303014-13304661 FORWARD LENGTH=458
AT2G31360	20539.9	9214.92	-1.15331	1.38167e-90	Symbols: ADS2, DS2 | 16:0delta9 desaturase 2 | chr2:13372121-13373546 REVERSE LENGTH=307
AT2G31751	37.7843	118.889	1.56083	1.77154e-09	-
AT2G31902	136.95	305.567	1.13975	3.4222e-12	-
AT2G31910	5.11297	15.2585	1.14391	0.0363648	Symbols: ATCHX21, CHX21 | cation/H+ exchanger 21 | chr2:13571044-13574019 FORWARD LENGTH=832
AT2G32060	12678.1	5497.08	-1.2013	1.72251e-71	Symbols: | Ribosomal protein L7Ae/L30e/S12e/Gadd45 family protein | chr2:13639228-13640104 REVERSE LENGTH=144
AT2G32150	376.96	1077.48	1.49832	1.56928e-39	Symbols: | Haloacid dehalogenase-like hydrolase (HAD) superfamily protein | chr2:13659095-13660531 FORWARD LENGTH=263
AT2G32220	641.85	184.782	-1.77215	3.48521e-43	Symbols: | Ribosomal L27e protein family | chr2:13678945-13679352 FORWARD LENGTH=135
AT2G32270	37.8822	16.4143	-1.05035	0.00755906	Symbols: ZIP3 | zinc transporter 3 precursor | chr2:13704278-13706612 FORWARD LENGTH=339
AT2G32870	24.753	89.3189	1.68195	1.24404e-06	Symbols: | TRAF-like family protein | chr2:13944968-13946776 REVERSE LENGTH=416
AT2G32880	252.127	516.295	1.00884	3.15653e-09	Symbols: | TRAF-like family protein | chr2:13948953-13950505 REVERSE LENGTH=318
AT2G33051	140.971	322.588	1.1697	6.1116e-15	-
AT2G33060	228.31	558.063	1.27341	4.93359e-20	Symbols: AtRLP27, RLP27 | receptor like protein 27 | chr2:14025661-14028087 FORWARD LENGTH=808
AT2G33260	14.5993	4.03629	-1.27284	0.0205596	Symbols: | Tryptophan/tyrosine permease | chr2:14100840-14102252 REVERSE LENGTH=436
AT2G33793	418.745	1161.5	1.45597	5.7212e-46	Symbols: | unknown protein; Has 35333 Blast hits to 34131 proteins in 2444 species: Archae - 798; Bacteria - 22429; Metazoa - 974; Fungi - 991; Plants - 531; Viruses - 0; Other Eukaryotes - 9610 (source: NCBI BLink). | chr2:14297107-14299217 FORWARD LENGTH=212
AT2G33810	315.313	1018.69	1.67218	3.70143e-37	Symbols: SPL3 | squamosa promoter binding protein-like 3 | chr2:14305342-14305828 FORWARD LENGTH=131
AT2G33830	2311.04	5712.4	1.05195	0.0272703	Symbols: | Dormancy/auxin associated family protein | chr2:14309768-14310286 REVERSE LENGTH=106
AT2G33847	149.727	66.3073	-1.13075	8.01898e-07	Symbols: | unknown protein; LOCATED IN: chloroplast; BEST Arabidopsis thaliana protein match is: unknown protein (TAIR:AT1G28395.4); Has 74 Blast hits to 74 proteins in 10 species: Archae - 0; Bacteria - 0; Metazoa - 0; Fungi - 0; Plants - 74; Viruses - 0; Other Eukaryotes - 0 (source: NCBI BLink). | chr2:14319280-14320522 REVERSE LENGTH=93
AT2G34230	10.4004	28.6709	1.19807	0.00889941	Symbols: | Protein with domains of unknown function (DUF627 and DUF629) | chr2:14454639-14456969 FORWARD LENGTH=716
AT2G34260	1339.74	556.188	-1.26069	1.1602e-42	Symbols: | transducin family protein / WD-40 repeat family protein | chr2:14465899-14468416 FORWARD LENGTH=353
AT2G34570	968.242	393.31	-1.28961	1.6602e-33	Symbols: MEE21 | PIN domain-like family protein | chr2:14563048-14564681 REVERSE LENGTH=281
AT2G34600	1.08959	13.2288	1.67827	0.00437109	Symbols: JAZ7, TIFY5B | jasmonate-zim-domain protein 7 | chr2:14573172-14573718 FORWARD LENGTH=148
AT2G34700	14.2193	3.10834	-1.39335	0.0143491	Symbols: | Pollen Ole e 1 allergen and extensin family protein | chr2:14634298-14635597 REVERSE LENGTH=175
AT2G35210	39.9747	108.044	1.36624	5.73486e-08	Symbols: RPA, AGD10, MEE28 | root and pollen arfgap | chr2:14836206-14837884 FORWARD LENGTH=371
AT2G35742	33.5457	12.3261	-1.23908	0.00245891	-
AT2G36120	141.526	298.399	1.03814	9.16794e-06	Symbols: DOT1 | Glycine-rich protein family | chr2:15165468-15166235 FORWARD LENGTH=255
AT2G36620	14214.9	6894.3	-1.04089	2.96903e-64	Symbols: RPL24A | ribosomal protein L24 | chr2:15350548-15351819 REVERSE LENGTH=164
AT2G36830	6061.45	13665.9	1.16983	1.01134e-95	Symbols: GAMMA-TIP, TIP1;1, GAMMA-TIP1 | gamma tonoplast intrinsic protein | chr2:15445490-15446336 FORWARD LENGTH=251
AT2G36885	1869	833.754	-1.15313	3.76001e-23	Symbols: | unknown protein; FUNCTIONS IN: molecular_function unknown; LOCATED IN: chloroplast; EXPRESSED IN: 22 plant structures; EXPRESSED DURING: 13 growth stages; Has 172 Blast hits to 172 proteins in 58 species: Archae - 0; Bacteria - 116; Metazoa - 0; Fungi - 0; Plants - 32; Viruses - 0; Other Eukaryotes - 24 (source: NCBI BLink). | chr2:15482167-15483676 REVERSE LENGTH=256
AT2G36970	278.606	54.0483	-2.2927	4.02745e-35	Symbols: | UDP-Glycosyltransferase superfamily protein | chr2:15529050-15530712 FORWARD LENGTH=490
AT2G37040	5057.58	2224.46	-1.17635	2.34277e-34	Symbols: PAL1, ATPAL1 | PHE ammonia lyase 1 | chr2:15557602-15560237 REVERSE LENGTH=725
AT2G37170	916.737	1940.48	1.07308	8.48693e-29	Symbols: PIP2B, PIP2;2 | plasma membrane intrinsic protein 2 | chr2:15613624-15614791 REVERSE LENGTH=285
AT2G37240	1318.18	598.461	-1.12658	1.01098e-20	Symbols: | Thioredoxin superfamily protein | chr2:15640235-15641720 REVERSE LENGTH=248
AT2G37270	10938.7	5277.7	-1.04785	2.25892e-55	Symbols: ATRPS5B, RPS5B | ribosomal protein 5B | chr2:15647883-15649042 REVERSE LENGTH=207
AT2G37420	1073.7	2193.46	1.02267	1.91695e-34	Symbols: | ATP binding microtubule motor family protein | chr2:15700550-15705165 FORWARD LENGTH=1039
AT2G37460	113.761	45.5041	-1.25538	2.92553e-07	Symbols: | nodulin MtN21 /EamA-like transporter family protein | chr2:15726667-15729010 REVERSE LENGTH=380
AT2G37560	386.251	186.848	-1.03217	4.18646e-14	Symbols: ORC2, ATORC2 | origin recognition complex second largest subunit 2 | chr2:15759568-15761116 FORWARD LENGTH=363
AT2G37580	137.054	48.4223	-1.43346	8.60454e-10	Symbols: | RING/U-box superfamily protein | chr2:15764745-15765452 FORWARD LENGTH=235
AT2G37750	5.72466	31.0046	1.95246	1.30876e-05	Symbols: | unknown protein; Has 21 Blast hits to 21 proteins in 7 species: Archae - 0; Bacteria - 0; Metazoa - 0; Fungi - 0; Plants - 21; Viruses - 0; Other Eukaryotes - 0 (source: NCBI BLink). | chr2:15831017-15831265 FORWARD LENGTH=82
AT2G37770	18.1389	3.38192	-1.6197	0.00291108	Symbols: | NAD(P)-linked oxidoreductase superfamily protein | chr2:15834888-15836390 FORWARD LENGTH=283
AT2G37900	45.52	97.3397	1.0364	6.13325e-05	Symbols: | Major facilitator superfamily protein | chr2:15864396-15866408 REVERSE LENGTH=575
AT2G37950	162.095	74.1354	-1.0726	3.65765e-06	Symbols: | RING/FYVE/PHD zinc finger superfamily protein | chr2:15882536-15883665 REVERSE LENGTH=207
AT2G37980	52.1214	20.9587	-1.18286	0.000895291	Symbols: | O-fucosyltransferase family protein | chr2:15894162-15897452 REVERSE LENGTH=638
AT2G37990	4774.37	2190.56	-1.1185	5.55775e-42	Symbols: | ribosome biogenesis regulatory protein (RRS1) family protein | chr2:15900713-15903028 FORWARD LENGTH=318
AT2G38160	225.622	573.161	1.32641	4.81183e-26	Symbols: | unknown protein; BEST Arabidopsis thaliana protein match is: unknown protein (TAIR:AT2G40070.2); Has 972 Blast hits to 731 proteins in 211 species: Archae - 0; Bacteria - 236; Metazoa - 194; Fungi - 201; Plants - 218; Viruses - 32; Other Eukaryotes - 91 (source: NCBI BLink). | chr2:15986643-15988464 REVERSE LENGTH=314
AT2G38170	3641.41	10195.3	1.47593	6.88498e-59	Symbols: CAX1, ATCAX1, RCI4 | cation exchanger 1 | chr2:15989429-15993178 REVERSE LENGTH=463
AT2G38255	5.9093	19.0554	1.27919	0.0124042	Symbols: | Protein of Unknown Function (DUF239) | chr2:16021750-16024825 REVERSE LENGTH=333
AT2G38530	1593.47	3284	1.03522	1.17962e-29	Symbols: LTP2, LP2, cdf3 | lipid transfer protein 2 | chr2:16128481-16128948 FORWARD LENGTH=118
AT2G38870	1229.61	2524.22	1.03369	8.4779e-54	Symbols: | Serine protease inhibitor, potato inhibitor I-type family protein | chr2:16236546-16237050 REVERSE LENGTH=70
AT2G39030	41.2708	16.3455	-1.12303	0.0111002	Symbols: | Acyl-CoA N-acyltransferases (NAT) superfamily protein | chr2:16298260-16298946 FORWARD LENGTH=228
AT2G39310	672.585	1966.24	1.52762	2.89754e-36	Symbols: JAL22 | jacalin-related lectin 22 | chr2:16414262-16416323 REVERSE LENGTH=458
AT2G39330	415.716	1075.67	1.26693	2.79669e-05	Symbols: JAL23 | jacalin-related lectin 23 | chr2:16419787-16421573 REVERSE LENGTH=459
AT2G39390	7439.32	3202.94	-1.21242	1.049e-87	Symbols: | Ribosomal L29 family protein | chr2:16450803-16451762 REVERSE LENGTH=123
AT2G39400	483.151	975.878	1.00105	8.58736e-12	Symbols: | alpha/beta-Hydrolases superfamily protein | chr2:16452719-16454650 FORWARD LENGTH=311
AT2G39510	25.0307	4.08108	-1.96791	5.48518e-05	Symbols: | nodulin MtN21 /EamA-like transporter family protein | chr2:16491358-16493085 REVERSE LENGTH=374
AT2G39570	826.628	1889.28	1.18508	2.3487e-35	Symbols: | ACT domain-containing protein | chr2:16507963-16509741 FORWARD LENGTH=411
AT2G39710	905.211	424.329	-1.08101	4.29855e-20	Symbols: | Eukaryotic aspartyl protease family protein | chr2:16562051-16563379 REVERSE LENGTH=442
AT2G40010	1089.12	499.456	-1.1137	4.8519e-20	Symbols: | Ribosomal protein L10 family protein | chr2:16708578-16710448 REVERSE LENGTH=317
AT2G40130	1034.46	479.018	-1.10407	3.65876e-31	Symbols: | Double Clp-N motif-containing P-loop nucleoside triphosphate hydrolases superfamily protein | chr2:16766030-16767821 FORWARD LENGTH=491
AT2G40330	128.294	39.4311	-1.58732	6.98173e-09	Symbols: PYL6, RCAR9 | PYR1-like 6 | chr2:16845177-16845824 REVERSE LENGTH=215
AT2G40360	6854.44	3350.91	-1.02759	1.29991e-37	Symbols: | Transducin/WD40 repeat-like superfamily protein | chr2:16853123-16856635 REVERSE LENGTH=753
AT2G40430	6574.06	3079.75	-1.09059	1.95533e-61	Symbols: | CONTAINS InterPro DOMAIN/s: P60-like (InterPro:IPR011687), Tumour suppressor protein Gltscr2 (InterPro:IPR011211); Has 709 Blast hits to 643 proteins in 201 species: Archae - 0; Bacteria - 32; Metazoa - 224; Fungi - 154; Plants - 45; Viruses - 0; Other Eukaryotes - 254 (source: NCBI BLink). | chr2:16879466-16882365 REVERSE LENGTH=442
AT2G40450	16.9529	1.71	-2.01991	0.000264306	Symbols: | BTB/POZ domain-containing protein | chr2:16892024-16892790 REVERSE LENGTH=209
AT2G40610	1662.22	3746.71	1.11247	1.12786e-05	Symbols: ATEXPA8, EXP8, ATEXP8, ATHEXP ALPHA 1.11, EXPA8 | expansin A8 | chr2:16949121-16950472 REVERSE LENGTH=253
AT2G40700	1636.25	760.398	-1.09926	1.14109e-31	Symbols: | P-loop containing nucleoside triphosphate hydrolases superfamily protein | chr2:16976783-16979392 FORWARD LENGTH=609
AT2G40750	2096.51	919.126	-1.17096	5.64738e-18	Symbols: WRKY54, ATWRKY54 | WRKY DNA-binding protein 54 | chr2:17000636-17002354 REVERSE LENGTH=346
AT2G41090	22532.1	10688.9	-1.06687	9.96701e-27	Symbols: | Calcium-binding EF-hand family protein | chr2:17135823-17136618 FORWARD LENGTH=191
AT2G41150	51.8602	156.428	1.53852	3.96625e-13	Symbols: | unknown protein; FUNCTIONS IN: molecular_function unknown; INVOLVED IN: biological_process unknown; LOCATED IN: endomembrane system; EXPRESSED IN: leaf; BEST Arabidopsis thaliana protein match is: unknown protein (TAIR:AT3G56750.1); Has 57 Blast hits to 57 proteins in 12 species: Archae - 0; Bacteria - 0; Metazoa - 0; Fungi - 0; Plants - 56; Viruses - 0; Other Eukaryotes - 1 (source: N…
AT2G42040	378.739	815.96	1.09942	5.72492e-22	Symbols: | CONTAINS InterPro DOMAIN/s: WRC (InterPro:IPR014977); Has 219 Blast hits to 219 proteins in 19 species: Archae - 0; Bacteria - 0; Metazoa - 3; Fungi - 0; Plants - 215; Viruses - 0; Other Eukaryotes - 1 (source: NCBI BLink). | chr2:17543282-17545063 FORWARD LENGTH=269
AT2G42110	246.178	512.527	1.03901	7.34999e-17	Symbols: | unknown protein; Has 27 Blast hits to 27 proteins in 11 species: Archae - 0; Bacteria - 0; Metazoa - 0; Fungi - 0; Plants - 25; Viruses - 0; Other Eukaryotes - 2 (source: NCBI BLink). | chr2:17562234-17562732 REVERSE LENGTH=137
AT2G42150	26.5425	11.1534	-1.00709	0.0357934	Symbols: | DNA-binding bromodomain-containing protein | chr2:17572463-17574564 FORWARD LENGTH=631
AT2G42330	499.997	1011.84	1.01004	2.37707e-21	Symbols: | GC-rich sequence DNA-binding factor-like protein with Tuftelin interacting domain | chr2:17631831-17634089 REVERSE LENGTH=752
AT2G42340	5.87396	16.6843	1.08837	0.0413824	Symbols: | unknown protein; Has 11 Blast hits to 11 proteins in 5 species: Archae - 0; Bacteria - 2; Metazoa - 0; Fungi - 2; Plants - 6; Viruses - 0; Other Eukaryotes - 1 (source: NCBI BLink). | chr2:17636476-17637622 REVERSE LENGTH=210
AT2G42530	30618.5	5885.66	-2.36703	2.80048e-209	Symbols: COR15B | cold regulated 15b | chr2:17709191-17709873 REVERSE LENGTH=141
AT2G42540	25581.2	5232.47	-2.27409	6.88888e-146	Symbols: COR15A, COR15 | cold-regulated 15a | chr2:17711241-17711930 REVERSE LENGTH=127
AT2G42900	32.6049	121.544	1.78659	1.97997e-11	Symbols: | Plant basic secretory protein (BSP) family protein | chr2:17854599-17855429 FORWARD LENGTH=276
AT2G43110	1576.48	678.457	-1.20653	8.85222e-30	Symbols: | unknown protein; Has 212 Blast hits to 211 proteins in 96 species: Archae - 0; Bacteria - 6; Metazoa - 62; Fungi - 91; Plants - 31; Viruses - 0; Other Eukaryotes - 22 (source: NCBI BLink). | chr2:17922067-17924291 FORWARD LENGTH=288
AT2G43140	20.3641	4.77673	-1.52487	0.00318852	Symbols: | basic helix-loop-helix (bHLH) DNA-binding superfamily protein | chr2:17932376-17935639 REVERSE LENGTH=297
AT2G43590	417.903	178.23	-1.19265	5.64301e-11	Symbols: | Chitinase family protein | chr2:18081592-18082749 REVERSE LENGTH=264
AT2G44450	117.037	297.937	1.30583	1.94453e-14	Symbols: BGLU15 | beta glucosidase 15 | chr2:18340966-18343744 FORWARD LENGTH=506
AT2G44510	674.265	285.482	-1.22729	2.12876e-23	Symbols: | CDK inhibitor P21 binding protein | chr2:18377411-18379030 FORWARD LENGTH=326
AT2G44860	5057.07	2416.27	-1.06041	3.42935e-40	Symbols: | Ribosomal protein L24e family protein | chr2:18501034-18502128 REVERSE LENGTH=159
AT2G45170	722.209	1823.86	1.26676	6.53128e-07	Symbols: ATATG8E, ATG8E | AUTOPHAGY 8E | chr2:18624545-18625526 FORWARD LENGTH=122
AT2G45210	11.4386	31.3748	1.23958	0.00438498	Symbols: | SAUR-like auxin-responsive protein family | chr2:18641884-18642372 FORWARD LENGTH=162
AT2G45490	208.663	471.959	1.16218	2.09585e-21	Symbols: AtAUR3, AUR3 | ataurora3 | chr2:18747658-18749044 REVERSE LENGTH=288
AT2G45510	82.7666	186.569	1.1275	2.16637e-06	Symbols: CYP704A2 | cytochrome P450, family 704, subfamily A, polypeptide 2 | chr2:18753085-18754944 FORWARD LENGTH=511
AT2G45800	14.086	35.6399	1.12776	0.00755857	Symbols: | GATA type zinc finger transcription factor family protein | chr2:18858153-18859007 REVERSE LENGTH=226
AT2G45920	307.15	707.74	1.18925	5.15333e-26	Symbols: | U-box domain-containing protein | chr2:18899363-18901097 FORWARD LENGTH=400
AT2G45960	21201.8	45543.6	1.09961	3.32441e-71	Symbols: PIP1B, TMP-A, ATHH2, PIP1;2 | plasma membrane intrinsic protein 1B | chr2:18910450-18911703 FORWARD LENGTH=286
AT2G46250	491.226	1072.99	1.11716	1.76873e-32	Symbols: | myosin heavy chain-related | chr2:18991386-18993201 FORWARD LENGTH=468
AT2G46270	37.4183	92.635	1.21305	8.46436e-05	Symbols: GBF3 | G-box binding factor 3 | chr2:19000859-19002901 FORWARD LENGTH=382
AT2G46375	22.6257	9.25236	-1.04797	0.0264864	Symbols: | unknown protein; BEST Arabidopsis thaliana protein match is: unknown protein (TAIR:AT3G61660.1); Has 12 Blast hits to 12 proteins in 4 species: Archae - 0; Bacteria - 0; Metazoa - 0; Fungi - 0; Plants - 12; Viruses - 0; Other Eukaryotes - 0 (source: NCBI BLink). | chr2:19037958-19038329 FORWARD LENGTH=123
AT2G46490	803.637	1633.7	1.02042	5.86305e-34	Symbols: | unknown protein; BEST Arabidopsis thaliana protein match is: unknown protein (TAIR:AT5G35110.1); Has 34 Blast hits to 34 proteins in 7 species: Archae - 0; Bacteria - 0; Metazoa - 1; Fungi - 0; Plants - 33; Viruses - 0; Other Eukaryotes - 0 (source: NCBI BLink). | chr2:19079457-19079861 FORWARD LENGTH=134
AT2G46660	156.191	57.6968	-1.37704	4.03297e-10	Symbols: CYP78A6 | cytochrome P450, family 78, subfamily A, polypeptide 6 | chr2:19153602-19155417 REVERSE LENGTH=530
AT2G46740	5.54967	41.0604	2.32926	2.5295e-07	Symbols: | D-arabinono-1,4-lactone oxidase family protein | chr2:19205182-19207455 REVERSE LENGTH=590
AT2G46830	1124.15	322.477	-1.69636	1.14796e-10	Symbols: CCA1 | circadian clock associated 1 | chr2:19246005-19248717 FORWARD LENGTH=608
AT2G47460	44.362	14.5974	-1.38215	0.000590453	Symbols: MYB12, ATMYB12, PFG1 | myb domain protein 12 | chr2:19476438-19479242 FORWARD LENGTH=371
AT2G47560	4.15716	19.4912	1.62515	0.00152091	Symbols: | RING/U-box superfamily protein | chr2:19511934-19512617 REVERSE LENGTH=227
AT2G47880	215.34	75.4559	-1.40571	6.60077e-07	Symbols: | Glutaredoxin family protein | chr2:19605124-19605432 FORWARD LENGTH=102
AT2G47890	1922.86	942.915	-1.02213	4.44092e-40	Symbols: | B-box type zinc finger protein with CCT domain | chr2:19608245-19609036 FORWARD LENGTH=237
AT2G47895	26.4644	78.7592	1.4671	3.21387e-07	-
AT2G47920	201.918	495.839	1.27374	5.52192e-23	Symbols: | Kinase interacting (KIP1-like) family protein | chr2:19616003-19616761 FORWARD LENGTH=225
AT2G47990	1908.14	628.127	-1.59108	3.81806e-55	Symbols: SWA1, EDA13, EDA19 | transducin family protein / WD-40 repeat family protein | chr2:19637010-19638602 REVERSE LENGTH=530
AT3G01060	5960.28	2669.79	-1.15065	1.38072e-37	Symbols: | unknown protein; Has 637 Blast hits to 635 proteins in 201 species: Archae - 0; Bacteria - 291; Metazoa - 0; Fungi - 72; Plants - 72; Viruses - 0; Other Eukaryotes - 202 (source: NCBI BLink). | chr3:16831-18782 REVERSE LENGTH=447
AT3G01080	98.2039	44.1714	-1.08362	7.33141e-05	Symbols: WRKY58, ATWRKY58 | WRKY DNA-binding protein 58 | chr3:25507-27449 FORWARD LENGTH=423
AT3G01160	2849.86	1287.73	-1.14054	1.8646e-41	Symbols: | FUNCTIONS IN: molecular_function unknown; INVOLVED IN: biological_process unknown; LOCATED IN: cytosol, nucleus; EXPRESSED IN: 22 plant structures; EXPRESSED DURING: 13 growth stages; CONTAINS InterPro DOMAIN/s: NUC153 (InterPro:IPR012580); Has 36638 Blast hits to 21323 proteins in 1057 species: Archae - 109; Bacteria - 2369; Metazoa - 13796; Fungi - 4858; Plants - 1657; Viruses - 489;…
AT3G01710	600.479	1324.19	1.12992	8.79102e-33	Symbols: | TPX2 (targeting protein for Xklp2) protein family | chr3:259952-261738 REVERSE LENGTH=391
AT3G01870	3.90563	14.0502	1.20853	0.0346421	Symbols: | Plant protein of unknown function (DUF946) | chr3:305276-307027 FORWARD LENGTH=583
AT3G02120	645.221	1372.99	1.07886	1.0144e-30	Symbols: | hydroxyproline-rich glycoprotein family protein | chr3:377122-377577 FORWARD LENGTH=126
AT3G02125	15.2265	4.05357	-1.31335	0.0164521	Symbols: | unknown protein; FUNCTIONS IN: molecular_function unknown; INVOLVED IN: biological_process unknown; LOCATED IN: chloroplast; EXPRESSED IN: pollen tube; BEST Arabidopsis thaliana protein match is: unknown protein (TAIR:AT5G39200.1); Has 2247 Blast hits to 1434 proteins in 202 species: Archae - 4; Bacteria - 111; Metazoa - 942; Fungi - 239; Plants - 140; Viruses - 37; Other Eukaryotes - …
AT3G02230	8110.82	3660.04	-1.14457	1.34978e-72	Symbols: RGP1, ATRGP1 | reversibly glycosylated polypeptide 1 | chr3:415463-417304 FORWARD LENGTH=357
AT3G02370	139.195	287.22	1.02242	6.71359e-11	Symbols: | unknown protein; BEST Arabidopsis thaliana protein match is: unknown protein (TAIR:AT3G57360.1); Has 95 Blast hits to 95 proteins in 40 species: Archae - 0; Bacteria - 0; Metazoa - 53; Fungi - 2; Plants - 39; Viruses - 0; Other Eukaryotes - 1 (source: NCBI BLink). | chr3:484745-485338 FORWARD LENGTH=161
AT3G02390	63.134	158.555	1.28212	6.72434e-09	Symbols: | unknown protein; Has 30201 Blast hits to 17322 proteins in 780 species: Archae - 12; Bacteria - 1396; Metazoa - 17338; Fungi - 3422; Plants - 5037; Viruses - 0; Other Eukaryotes - 2996 (source: NCBI BLink). | chr3:488838-489274 FORWARD LENGTH=57
AT3G02410	25.2212	79.4993	1.521	2.9241e-07	Symbols: ICME-LIKE2 | alpha/beta-Hydrolases superfamily protein | chr3:492118-494877 REVERSE LENGTH=422
AT3G02620	17.0247	48.7999	1.3591	0.000114743	Symbols: | Plant stearoyl-acyl-carrier-protein desaturase family protein | chr3:560256-561760 FORWARD LENGTH=403
AT3G02640	1498.22	3059.23	1.02107	7.97072e-26	Symbols: | unknown protein; BEST Arabidopsis thaliana protein match is: unknown protein (TAIR:AT5G16250.1); Has 96 Blast hits to 96 proteins in 16 species: Archae - 0; Bacteria - 0; Metazoa - 0; Fungi - 0; Plants - 95; Viruses - 0; Other Eukaryotes - 1 (source: NCBI BLink). | chr3:565064-565621 REVERSE LENGTH=185
AT3G02832	133.231	56.6443	-1.17409	1.65858e-06	-
AT3G02870	5567.47	2376.23	-1.2203	1.88143e-43	Symbols: VTC4 | Inositol monophosphatase family protein | chr3:627742-629682 REVERSE LENGTH=271
AT3G03060	1082.39	474.571	-1.17946	2.6094e-25	Symbols: | P-loop containing nucleoside triphosphate hydrolases superfamily protein | chr3:692188-695424 FORWARD LENGTH=628
AT3G03920	6252.99	2786.39	-1.16068	1.37307e-48	Symbols: | H/ACA ribonucleoprotein complex, subunit Gar1/Naf1 protein | chr3:1009123-1010379 REVERSE LENGTH=202
AT3G04770	838.638	312.803	-1.41106	7.18141e-39	Symbols: RPSAb | 40s ribosomal protein SA B | chr3:1309465-1310846 REVERSE LENGTH=332
AT3G04840	39904.5	19178.2	-1.05416	3.84385e-73	Symbols: | Ribosomal protein S3Ae | chr3:1329751-1331418 FORWARD LENGTH=262
AT3G04854	1.71093	9.84113	1.3482	0.0241361	Symbols: | unknown protein; LOCATED IN: endomembrane system; Has 30201 Blast hits to 17322 proteins in 780 species: Archae - 12; Bacteria - 1396; Metazoa - 17338; Fungi - 3422; Plants - 5037; Viruses - 0; Other Eukaryotes - 2996 (source: NCBI BLink). | chr3:1337267-1337377 FORWARD LENGTH=36
AT3G04960	16.4799	47.5395	1.36451	0.000137681	Symbols: | Domain of unknown function (DUF3444) | chr3:1374099-1375769 FORWARD LENGTH=556
AT3G05060	8656.25	3015.27	-1.51271	7.33183e-71	Symbols: | NOP56-like pre RNA processing ribonucleoprotein | chr3:1413174-1415564 REVERSE LENGTH=533
AT3G05150	8.13934	50.3842	2.23355	5.41772e-08	Symbols: | Major facilitator superfamily protein | chr3:1440216-1443361 FORWARD LENGTH=470
AT3G05660	527.941	178.808	-1.52889	2.55585e-24	Symbols: AtRLP33, RLP33 | receptor like protein 33 | chr3:1649258-1652001 REVERSE LENGTH=875
AT3G06530	7936.09	2805.14	-1.49215	2.27514e-71	Symbols: | ARM repeat superfamily protein | chr3:2022596-2033637 FORWARD LENGTH=2197
AT3G06890	119.189	56.1702	-1.03331	5.19038e-05	Symbols: | unknown protein; Has 91 Blast hits to 91 proteins in 12 species: Archae - 0; Bacteria - 0; Metazoa - 0; Fungi - 0; Plants - 91; Viruses - 0; Other Eukaryotes - 0 (source: NCBI BLink). | chr3:2176949-2177335 FORWARD LENGTH=128
AT3G07050	6946.24	2023.31	-1.77016	1.2964e-104	Symbols: | GTP-binding family protein | chr3:2229602-2232279 REVERSE LENGTH=582
AT3G07195	141.346	21.6783	-2.40149	6.53253e-12	Symbols: | RPM1-interacting protein 4 (RIN4) family protein | chr3:2288959-2290309 FORWARD LENGTH=225
AT3G07350	35.9203	104.319	1.46045	2.26309e-08	Symbols: | Protein of unknown function (DUF506) | chr3:2347674-2348570 FORWARD LENGTH=298
AT3G09260	4373.46	11169.9	1.34216	8.52746e-44	Symbols: PYK10, PSR3.1, BGLU23, LEB | Glycosyl hydrolase superfamily protein | chr3:2840657-2843730 REVERSE LENGTH=524
AT3G09440	25339.6	8544.14	-1.56427	2.04013e-169	Symbols: | Heat shock protein 70 (Hsp 70) family protein | chr3:2903434-2905632 REVERSE LENGTH=649
AT3G09450	33.3209	4.0638	-2.28388	2.06197e-06	Symbols: | CONTAINS InterPro DOMAIN/s: Fusaric acid resistance protein, conserved region (InterPro:IPR006726); BEST Arabidopsis thaliana protein match is: unknown protein (TAIR:AT2G28780.1); Has 503 Blast hits to 494 proteins in 215 species: Archae - 0; Bacteria - 423; Metazoa - 0; Fungi - 0; Plants - 65; Viruses - 0; Other Eukaryotes - 15 (source: NCBI BLink). | chr3:2907548-2910091 FORWARD LENG…
AT3G09680	21.8347	4.44107	-1.7234	0.000534762	Symbols: | Ribosomal protein S12/S23 family protein | chr3:2969197-2970291 REVERSE LENGTH=142
AT3G09720	1341.38	587.757	-1.17989	1.57223e-25	Symbols: | P-loop containing nucleoside triphosphate hydrolases superfamily protein | chr3:2980483-2983268 REVERSE LENGTH=541
AT3G10110	429.618	183.559	-1.21054	6.37566e-20	Symbols: MEE67 | Mitochondrial import inner membrane translocase subunit Tim17/Tim22/Tim23 family protein | chr3:3116225-3117378 FORWARD LENGTH=173
AT3G10150	1.27423	11.3809	1.65401	0.00467309	Symbols: ATPAP16, PAP16 | purple acid phosphatase 16 | chr3:3137502-3139056 REVERSE LENGTH=367
AT3G10185	6.24859	23.2815	1.45526	0.00275159	Symbols: | Gibberellin-regulated family protein | chr3:3145579-3146199 FORWARD LENGTH=103
AT3G10200	127.076	300.011	1.21262	3.67258e-13	Symbols: | S-adenosyl-L-methionine-dependent methyltransferases superfamily protein | chr3:3157618-3160016 FORWARD LENGTH=591
AT3G10530	2062.3	709.442	-1.53046	1.72485e-63	Symbols: | Transducin/WD40 repeat-like superfamily protein | chr3:3286277-3288670 FORWARD LENGTH=536
AT3G10590	2.84173	12.5447	1.38172	0.0143991	Symbols: | Duplicated homeodomain-like superfamily protein | chr3:3310424-3311311 REVERSE LENGTH=206
AT3G10610	4415.45	1687.04	-1.38123	7.61414e-67	Symbols: | Ribosomal S17 family protein | chr3:3319459-3319881 FORWARD LENGTH=140
AT3G10940	1066.14	2156.5	1.0095	1.41807e-36	Symbols: | dual specificity protein phosphatase (DsPTP1) family protein | chr3:3422259-3423394 REVERSE LENGTH=282
AT3G10985	453.675	1344.77	1.55444	4.14519e-41	Symbols: SAG20, WI12, ATWI-12 | senescence associated gene 20 | chr3:3442776-3443108 FORWARD LENGTH=110
AT3G11080	33.7513	84.9617	1.25684	3.72367e-06	Symbols: AtRLP35, RLP35 | receptor like protein 35 | chr3:3470481-3473312 FORWARD LENGTH=943
AT3G11390	14.2023	44.812	1.38747	0.00123452	Symbols: | Cysteine/Histidine-rich C1 domain family protein | chr3:3569828-3571960 FORWARD LENGTH=710
AT3G11520	332.388	713.527	1.08716	1.04851e-22	Symbols: CYCB1;3, CYC2 | CYCLIN B1;3 | chr3:3625475-3627139 REVERSE LENGTH=414
AT3G11964	8807.78	3397.26	-1.36665	9.93677e-59	Symbols: | RNA binding;RNA binding | chr3:3793957-3806626 REVERSE LENGTH=1896
AT3G12270	2211.2	762.127	-1.52706	8.01969e-60	Symbols: ATPRMT3, PRMT3 | protein arginine methyltransferase 3 | chr3:3910642-3913122 FORWARD LENGTH=601
AT3G12520	329.484	694.608	1.06418	3.6711e-23	Symbols: SULTR4;2 | sulfate transporter 4;2 | chr3:3967976-3971891 REVERSE LENGTH=677
AT3G12580	47.7908	133.758	1.42433	3.24334e-10	Symbols: HSP70, ATHSP70 | heat shock protein 70 | chr3:3991487-3993689 REVERSE LENGTH=650
AT3G12860	938.769	277.933	-1.73714	3.24657e-46	Symbols: | NOP56-like pre RNA processing ribonucleoprotein | chr3:4091678-4093921 FORWARD LENGTH=499
AT3G12870	515.6	1078.8	1.04777	8.12455e-17	Symbols: | unknown protein; BEST Arabidopsis thaliana protein match is: unknown protein (TAIR:AT5G56120.1); Has 70 Blast hits to 70 proteins in 12 species: Archae - 0; Bacteria - 0; Metazoa - 0; Fungi - 0; Plants - 70; Viruses - 0; Other Eukaryotes - 0 (source: NCBI BLink). | chr3:4094417-4095037 REVERSE LENGTH=206
AT3G12910	13.9561	3.46128	-1.17585	0.0483545	Symbols: | NAC (No Apical Meristem) domain transcriptional regulator superfamily protein | chr3:4109417-4110648 FORWARD LENGTH=303
AT3G13061	6.50064	25.5079	1.53993	0.00106456	-
AT3G13150	759.381	292.506	-1.36283	2.29166e-29	Symbols: | Tetratricopeptide repeat (TPR)-like superfamily protein | chr3:4227975-4229630 REVERSE LENGTH=551
AT3G13230	2214.76	864.024	-1.34991	7.66828e-51	Symbols: | RNA-binding KH domain-containing protein | chr3:4270423-4271070 FORWARD LENGTH=215
AT3G13277	22.8922	96.718	1.92253	7.53489e-11	-
AT3G13310	1378.36	536.218	-1.35541	6.54032e-59	Symbols: | Chaperone DnaJ-domain superfamily protein | chr3:4310827-4311300 REVERSE LENGTH=157
AT3G13784	46.0317	16.6005	-1.273	0.00156463	Symbols: AtcwINV5, CWINV5 | cell wall invertase 5 | chr3:4528529-4530669 REVERSE LENGTH=569
AT3G13940	1379.16	586.533	-1.22531	1.31742e-35	Symbols: | DNA binding;DNA-directed RNA polymerases | chr3:4600647-4602412 REVERSE LENGTH=442
AT3G14395	42.9464	15.6664	-1.21406	0.00639273	Symbols: | unknown protein; Has 4 Blast hits to 4 proteins in 2 species: Archae - 0; Bacteria - 0; Metazoa - 0; Fungi - 0; Plants - 4; Viruses - 0; Other Eukaryotes - 0 (source: NCBI BLink). | chr3:4811044-4811271 FORWARD LENGTH=75
AT3G15080	949.906	470.827	-1.00564	2.45529e-22	Symbols: | Polynucleotidyl transferase, ribonuclease H-like superfamily protein | chr3:5074319-5076327 FORWARD LENGTH=275
AT3G15115	107	262.679	1.2589	1.06358e-11	Symbols: | unknown protein; BEST Arabidopsis thaliana protein match is: unknown protein (TAIR:AT1G53180.1); Has 47 Blast hits to 47 proteins in 15 species: Archae - 0; Bacteria - 0; Metazoa - 13; Fungi - 0; Plants - 30; Viruses - 0; Other Eukaryotes - 4 (source: NCBI BLink). | chr3:5086219-5087352 REVERSE LENGTH=339
AT3G15356	417.097	128.828	-1.44466	0.000442172	Symbols: | Legume lectin family protein | chr3:5174603-5175418 REVERSE LENGTH=271
AT3G15460	1336.09	528.685	-1.32691	7.1278e-37	Symbols: | Ribosomal RNA processing Brix domain protein | chr3:5214279-5216188 REVERSE LENGTH=315
AT3G15550	887.635	1971.36	1.14058	1.43623e-32	Symbols: | unknown protein; Has 25732 Blast hits to 16979 proteins in 961 species: Archae - 144; Bacteria - 1801; Metazoa - 12681; Fungi - 1868; Plants - 912; Viruses - 94; Other Eukaryotes - 8232 (source: NCBI BLink). | chr3:5267351-5270095 FORWARD LENGTH=729
AT3G15630	427.324	1038.35	1.1684	0.0004073	Symbols: | unknown protein; FUNCTIONS IN: molecular_function unknown; INVOLVED IN: biological_process unknown; LOCATED IN: chloroplast; EXPRESSED IN: 24 plant structures; EXPRESSED DURING: 15 growth stages; BEST Arabidopsis thaliana protein match is: unknown protein (TAIR:AT1G52720.1); Has 61 Blast hits to 61 proteins in 13 species: Archae - 0; Bacteria - 0; Metazoa - 0; Fungi - 0; Plants - 61; V…
AT3G15670	12.7851	2.37461	-1.5337	0.00648664	Symbols: | Late embryogenesis abundant protein (LEA) family protein | chr3:5310141-5310901 REVERSE LENGTH=225
AT3G15720	252.323	111.336	-1.15154	3.61525e-12	Symbols: | Pectin lyase-like superfamily protein | chr3:5325329-5327457 REVERSE LENGTH=456
AT3G15950	1250.71	3465.57	1.45729	1.30895e-45	Symbols: NAI2 | DNA topoisomerase-related | chr3:5397783-5402610 REVERSE LENGTH=772
AT3G16080	10087.1	4140.11	-1.27916	3.83226e-66	Symbols: | Zinc-binding ribosomal protein family protein | chr3:5454892-5455677 FORWARD LENGTH=95
AT3G16240	10734.7	26442	1.29405	2.34609e-63	Symbols: DELTA-TIP, TIP2;1, DELTA-TIP1, AQP1, ATTIP2;1 | delta tonoplast integral protein | chr3:5505534-5506788 FORWARD LENGTH=250
AT3G16430	29.5834	85.8043	1.41286	2.43673e-06	Symbols: JAL31 | jacalin-related lectin 31 | chr3:5581830-5582959 FORWARD LENGTH=296
AT3G16450	147.79	465.68	1.62534	1.52965e-25	Symbols: | Mannose-binding lectin superfamily protein | chr3:5588593-5589792 FORWARD LENGTH=300
AT3G16460	821.596	2347.02	1.50053	1.00595e-43	Symbols: | Mannose-binding lectin superfamily protein | chr3:5593029-5595522 FORWARD LENGTH=705
AT3G16530	516.187	105.183	-1.80431	0.000131032	Symbols: | Legume lectin family protein | chr3:5624586-5625416 REVERSE LENGTH=276
AT3G16770	655.891	1430.23	1.11764	2.86636e-25	Symbols: RAP2.3, ATEBP, ERF72, EBP | ethylene-responsive element binding protein | chr3:5705784-5706768 FORWARD LENGTH=248
AT3G16780	8012.87	3244.68	-1.29924	3.53394e-75	Symbols: | Ribosomal protein L19e family protein | chr3:5708982-5710249 FORWARD LENGTH=209
AT3G16810	3559.93	1223.35	-1.53238	1.00829e-69	Symbols: APUM24, PUM24 | pumilio 24 | chr3:5723436-5727539 REVERSE LENGTH=641
AT3G17360	1306.37	2820.52	1.09979	5.48378e-30	Symbols: POK1 | phragmoplast orienting kinesin 1 | chr3:5936108-5946205 FORWARD LENGTH=2066
AT3G17609	218.042	89.8514	-1.2265	8.59556e-08	Symbols: HYH | HY5-homolog | chr3:6023971-6024585 FORWARD LENGTH=135
AT3G17680	737.552	1849.49	1.3131	1.69973e-42	Symbols: | Kinase interacting (KIP1-like) family protein | chr3:6043138-6044267 REVERSE LENGTH=313
AT3G18130	9213.17	2720.6	-1.75269	1.74002e-133	Symbols: RACK1C_AT | receptor for activated C kinase 1C | chr3:6211109-6212371 REVERSE LENGTH=326
AT3G18200	0.647547	9.50514	1.66552	0.00478536	Symbols: | nodulin MtN21 /EamA-like transporter family protein | chr3:6234509-6236059 REVERSE LENGTH=360
AT3G18215	375.419	784.052	1.05223	1.96583e-21	Symbols: | Protein of unknown function, DUF599 | chr3:6240968-6242358 FORWARD LENGTH=244
AT3G18600	3977.55	1229.71	-1.68495	1.34347e-92	Symbols: | P-loop containing nucleoside triphosphate hydrolases superfamily protein | chr3:6399724-6403007 REVERSE LENGTH=568
AT3G19050	2245.09	5294.98	1.22794	2.68603e-40	Symbols: POK2 | phragmoplast orienting kinesin 2 | chr3:6578047-6590106 FORWARD LENGTH=2771
AT3G19184	9.37289	22.901	1.05292	0.0275626	Symbols: | AP2/B3-like transcriptional factor family protein | chr3:6637555-6639035 FORWARD LENGTH=277
AT3G19350	75.781	26.4288	-1.39846	3.77693e-06	Symbols: MPC | maternally expressed pab C-terminal | chr3:6705526-6705929 FORWARD LENGTH=103
AT3G19360	748.726	339.359	-1.1302	4.38694e-20	Symbols: | Zinc finger (CCCH-type) family protein | chr3:6707544-6708864 FORWARD LENGTH=386
AT3G19440	611.336	277.255	-1.12824	8.44732e-20	Symbols: | Pseudouridine synthase family protein | chr3:6740778-6743132 FORWARD LENGTH=477
AT3G20150	1335.33	2696.63	1.00663	6.83689e-31	Symbols: | Kinesin motor family protein | chr3:7031412-7036499 FORWARD LENGTH=1114
AT3G20370	172.778	470.732	1.40519	6.10639e-15	Symbols: | TRAF-like family protein | chr3:7105481-7107079 FORWARD LENGTH=379
AT3G20395	15.3443	45.4762	1.38931	0.000285625	Symbols: | RING/U-box superfamily protein | chr3:7112020-7113792 REVERSE LENGTH=223
AT3G20470	500.779	1282.73	1.34938	1.35177e-50	Symbols: GRP-5, ATGRP-5, GRP5, ATGRP5 | glycine-rich protein 5 | chr3:7140625-7141149 REVERSE LENGTH=174
AT3G20660	50.0722	104.602	1.01289	2.75904e-05	Symbols: AtOCT4, 4-Oct | organic cation/carnitine transporter4 | chr3:7225271-7228510 REVERSE LENGTH=526
AT3G20810	182.255	442.665	1.26557	2.11292e-22	Symbols: JMJD5 | 2-oxoglutarate (2OG) and Fe(II)-dependent oxygenase superfamily protein | chr3:7275814-7278144 FORWARD LENGTH=429
AT3G21540	2526.88	895.132	-1.48735	1.52385e-55	Symbols: | transducin family protein / WD-40 repeat family protein | chr3:7586100-7590856 REVERSE LENGTH=955
AT3G21680	4.13682	18.6541	1.57046	0.00245637	Symbols: | unknown protein; FUNCTIONS IN: molecular_function unknown; INVOLVED IN: N-terminal protein myristoylation; LOCATED IN: cellular_component unknown; EXPRESSED IN: root, flower, stamen; EXPRESSED DURING: 4 anthesis, petal differentiation and expansion stage; Has 34 Blast hits to 34 proteins in 7 species: Archae - 0; Bacteria - 0; Metazoa - 0; Fungi - 0; Plants - 34; Viruses - 0; Other Euk…
AT3G21790	495.736	1021.16	1.03758	1.3359e-28	Symbols: | UDP-Glycosyltransferase superfamily protein | chr3:7676927-7678414 REVERSE LENGTH=495
AT3G22142	2095.6	1035.5	-1.00719	1.40207e-21	Symbols: | Bifunctional inhibitor/lipid-transfer protein/seed storage 2S albumin superfamily protein | chr3:7803604-7808046 REVERSE LENGTH=1480
AT3G22231	12749.9	4902.26	-1.31986	7.30851e-09	Symbols: PCC1 | pathogen and circadian controlled 1 | chr3:7846080-7846563 REVERSE LENGTH=81
AT3G22235	10455	4810.11	-1.0805	2.40922e-07	Symbols: | BEST Arabidopsis thaliana protein match is: pathogen and circadian controlled 1 (TAIR:AT3G22231.1); Has 122 Blast hits to 122 proteins in 11 species: Archae - 0; Bacteria - 0; Metazoa - 0; Fungi - 0; Plants - 122; Viruses - 0; Other Eukaryotes - 0 (source: NCBI BLink). | chr3:7854696-7855614 REVERSE LENGTH=71
AT3G22310	3316.51	1183.56	-1.47788	2.62978e-62	Symbols: PMH1, ATRH9 | putative mitochondrial RNA helicase 1 | chr3:7887382-7889806 FORWARD LENGTH=610
AT3G22460	18.2839	48.543	1.23693	0.00212222	Symbols: OASA2 | O-acetylserine (thiol) lyase (OAS-TL) isoform A2 | chr3:7963855-7965751 FORWARD LENGTH=305
AT3G22660	3796.84	921.276	-2.02993	2.5197e-111	Symbols: | rRNA processing protein-related | chr3:8016237-8017118 REVERSE LENGTH=293
AT3G22840	680.133	14.4835	-4.59495	5.74783e-30	Symbols: ELIP1, ELIP | Chlorophyll A-B binding family protein | chr3:8084628-8085445 REVERSE LENGTH=195
AT3G22880	430.114	2122.78	2.28571	5.3751e-153	Symbols: ATDMC1, DMC1, ARLIM15 | DNA repair (Rad51) family protein | chr3:8097948-8100740 REVERSE LENGTH=344
AT3G23150	85.5606	208.901	1.24861	5.29639e-11	Symbols: ETR2 | Signal transduction histidine kinase, hybrid-type, ethylene sensor | chr3:8255156-8257560 FORWARD LENGTH=773
AT3G23510	20.37	63.1605	1.45305	4.50259e-05	Symbols: | Cyclopropane-fatty-acyl-phospholipid synthase | chr3:8428071-8433159 FORWARD LENGTH=867
AT3G23550	59.3547	20.2733	-1.23215	0.00948244	Symbols: | MATE efflux family protein | chr3:8448435-8450649 REVERSE LENGTH=469
AT3G23620	5278.63	1919.82	-1.45119	8.97597e-67	Symbols: | Ribosomal RNA processing Brix domain protein | chr3:8480147-8481873 FORWARD LENGTH=314
AT3G23670	1464.01	2984.39	1.01745	3.0141e-24	Symbols: PAKRP1L, KINESIN-12B | phragmoplast-associated kinesin-related protein, putative | chr3:8519290-8525055 FORWARD LENGTH=1313
AT3G23810	53042.1	23255.8	-1.18514	2.46041e-70	Symbols: SAHH2, ATSAHH2 | S-adenosyl-l-homocysteine (SAH) hydrolase 2 | chr3:8588013-8589671 REVERSE LENGTH=485
AT3G23830	3847.72	1414.24	-1.43622	3.75465e-66	Symbols: GR-RBP4, GRP4 | glycine-rich RNA-binding protein 4 | chr3:8606762-8607677 REVERSE LENGTH=136
AT3G23870	51.2683	18.4772	-1.31358	0.00021535	Symbols: | Protein of unknown function (DUF803) | chr3:8620253-8621755 FORWARD LENGTH=335
AT3G23890	3644.94	7596.45	1.05275	4.03377e-37	Symbols: TOPII, ATTOPII | topoisomerase II | chr3:8624931-8631106 FORWARD LENGTH=1473
AT3G24000	119.25	253.719	1.06334	5.34408e-10	Symbols: | Tetratricopeptide repeat (TPR)-like superfamily protein | chr3:8672774-8674881 FORWARD LENGTH=665
AT3G24080	5273.08	2325.97	-1.17582	2.33881e-54	Symbols: | KRR1 family protein | chr3:8695191-8697107 REVERSE LENGTH=638
AT3G24100	68.1211	405.147	2.50113	7.44713e-44	Symbols: | Uncharacterised protein family SERF | chr3:8703373-8704045 FORWARD LENGTH=69
AT3G24170	5238.59	2309.61	-1.17771	3.86817e-70	Symbols: ATGR1, GR1 | glutathione-disulfide reductase | chr3:8729762-8734115 REVERSE LENGTH=499
AT3G24420	748.164	293.668	-1.33499	1.81819e-27	Symbols: | alpha/beta-Hydrolases superfamily protein | chr3:8863111-8864883 REVERSE LENGTH=273
AT3G25795	20.6477	1.05563	-2.54445	2.54517e-06	-
AT3G25882	659.453	191.599	-1.7375	1.0474e-23	Symbols: NIMIN-2 | NIM1-interacting 2 | chr3:9470521-9470889 REVERSE LENGTH=122
AT3G25940	683.784	298.542	-1.18131	1.0564e-19	Symbols: | TFIIB zinc-binding protein | chr3:9495104-9495942 FORWARD LENGTH=119
AT3G26200	218.517	822.358	1.86964	5.38112e-26	Symbols: CYP71B22 | cytochrome P450, family 71, subfamily B, polypeptide 22 | chr3:9589347-9590972 FORWARD LENGTH=500
AT3G26330	78.5761	209.597	1.36771	3.67258e-13	Symbols: CYP71B37 | cytochrome P450, family 71, subfamily B, polypeptide 37 | chr3:9646873-9648536 REVERSE LENGTH=500
AT3G26350	16.9685	38.4145	1.01507	0.0104302	Symbols: | LOCATED IN: chloroplast; EXPRESSED IN: root, pedicel, carpel, stamen; EXPRESSED DURING: 4 anthesis, petal differentiation and expansion stage; CONTAINS InterPro DOMAIN/s: Late embryogenesis abundant protein, group 2 (InterPro:IPR004864); BEST Arabidopsis thaliana protein match is: unknown protein (TAIR:AT1G13050.1); Has 3534 Blast hits to 2704 proteins in 342 species: Archae - 6; Bacte…
AT3G26410	976.023	466.133	-1.05982	1.12523e-26	Symbols: TRM11, AtTRM11 | methyltransferases;nucleic acid binding | chr3:9669508-9671273 REVERSE LENGTH=477
AT3G26470	57.4024	23.109	-1.16435	0.00131803	Symbols: | Powdery mildew resistance protein, RPW8 domain | chr3:9686144-9686900 FORWARD LENGTH=221
AT3G26510	307.655	724.345	1.21605	3.30534e-14	Symbols: | Octicosapeptide/Phox/Bem1p family protein | chr3:9711886-9712588 REVERSE LENGTH=196
AT3G26690	271.479	551.846	1.0128	9.16815e-18	Symbols: ATNUDT13, ATNUDX13, NUDX13 | nudix hydrolase homolog 13 | chr3:9804418-9805398 REVERSE LENGTH=202
AT3G26740	19425.4	42782.5	1.1053	7.70565e-09	Symbols: CCL | CCR-like | chr3:9827868-9828461 FORWARD LENGTH=141
AT3G26790	8.49949	36.1688	1.76738	2.08196e-05	Symbols: FUS3 | AP2/B3-like transcriptional factor family protein | chr3:9854025-9855748 REVERSE LENGTH=313
AT3G27070	62.7738	12.5309	-2.05117	9.66474e-09	Symbols: TOM20-1 | translocase outer membrane 20-1 | chr3:9983167-9984685 REVERSE LENGTH=188
AT3G27580	215.185	470.37	1.1171	4.14624e-18	Symbols: ATPK7, D6PKL3 | Protein kinase superfamily protein | chr3:10217671-10219484 REVERSE LENGTH=578
AT3G27730	64.0239	222.349	1.72252	1.04827e-17	Symbols: RCK, MER3 | ATP binding;ATP-dependent helicases;DNA helicases | chr3:10273952-10280213 REVERSE LENGTH=1133
AT3G27900	24.3323	60.0621	1.1867	0.000398237	Symbols: | Protein of unknown function (DUF1184) | chr3:10352905-10353639 REVERSE LENGTH=244
AT3G28155	10.2928	29.6923	1.28977	0.00316475	Symbols: | BEST Arabidopsis thaliana protein match is: ARM repeat superfamily protein (TAIR:AT2G35630.1); Has 19 Blast hits to 19 proteins in 8 species: Archae - 0; Bacteria - 0; Metazoa - 0; Fungi - 0; Plants - 19; Viruses - 0; Other Eukaryotes - 0 (source: NCBI BLink). | chr3:10485301-10485991 REVERSE LENGTH=102
AT3G28220	9302.58	3155.35	-1.49611	1.50497e-11	Symbols: | TRAF-like family protein | chr3:10524420-10526497 FORWARD LENGTH=370
AT3G29140	15.6884	38.8865	1.14163	0.0034123	Symbols: | unknown protein; FUNCTIONS IN: molecular_function unknown; INVOLVED IN: biological_process unknown; LOCATED IN: endomembrane system; EXPRESSED IN: stem, sperm cell; Has 5 Blast hits to 5 proteins in 1 species: Archae - 0; Bacteria - 0; Metazoa - 0; Fungi - 0; Plants - 5; Viruses - 0; Other Eukaryotes - 0 (source: NCBI BLink). | chr3:11105805-11106144 FORWARD LENGTH=98
AT3G29370	31.1359	97.9403	1.55743	2.32569e-08	Symbols: | unknown protein; BEST Arabidopsis thaliana protein match is: unknown protein (TAIR:AT5G39240.1); Has 16 Blast hits to 16 proteins in 5 species: Archae - 0; Bacteria - 0; Metazoa - 0; Fungi - 0; Plants - 16; Viruses - 0; Other Eukaryotes - 0 (source: NCBI BLink). | chr3:11278652-11278957 FORWARD LENGTH=101
AT3G29590	1192.71	144.817	-2.79472	2.06825e-20	Symbols: AT5MAT | HXXXD-type acyl-transferase family protein | chr3:11398917-11400266 REVERSE LENGTH=449
AT3G30720	83.2364	174.604	1.01561	6.05674e-05	Symbols: QQS | qua-quine starch | chr3:12349461-12349726 FORWARD LENGTH=59
AT3G30775	189.751	386.184	1.01014	1.86614e-11	Symbols: ERD5, PRODH, AT-POX, ATPOX, ATPDH, PRO1 | Methylenetetrahydrofolate reductase family protein | chr3:12448880-12451126 REVERSE LENGTH=499
AT3G42725	70.2046	201.459	1.47071	1.22349e-13	Symbols: | Putative membrane lipoprotein | chr3:14843082-14843690 REVERSE LENGTH=202
AT3G44050	995.233	2263.72	1.1734	7.03213e-31	Symbols: | P-loop containing nucleoside triphosphate hydrolases superfamily protein | chr3:15818738-15824792 FORWARD LENGTH=1263
AT3G44350	29.3201	10.6369	-1.12605	0.024266	Symbols: anac061, NAC061 | NAC domain containing protein 61 | chr3:16022836-16024487 REVERSE LENGTH=228
AT3G44450	1527.3	507.264	-1.56348	2.06186e-28	Symbols: | unknown protein; BEST Arabidopsis thaliana protein match is: unknown protein (TAIR:AT3G52740.1); Has 63 Blast hits to 63 proteins in 12 species: Archae - 0; Bacteria - 0; Metazoa - 0; Fungi - 0; Plants - 63; Viruses - 0; Other Eukaryotes - 0 (source: NCBI BLink). | chr3:16074228-16074578 REVERSE LENGTH=116
AT3G44750	5766.19	1978.22	-1.53374	1.39094e-65	Symbols: HD2A, ATHD2A, HDA3, HDT1 | histone deacetylase 3 | chr3:16298045-16299585 FORWARD LENGTH=245
AT3G44765	13.3245	31.8842	1.08227	0.00969699	-
AT3G44770	49.7077	103.522	1.0106	5.76631e-05	Symbols: | Protein of unknown function (DUF626) | chr3:16316080-16319458 FORWARD LENGTH=505
AT3G44990	943.664	275.097	-1.74421	7.71612e-31	Symbols: XTR8, ATXTR8, XTH31 | xyloglucan endo-transglycosylase-related 8 | chr3:16447280-16448678 REVERSE LENGTH=293
AT3G45060	16.3418	3.73838	-1.47349	0.00644656	Symbols: ATNRT2.6, NRT2.6 | high affinity nitrate transporter 2.6 | chr3:16477671-16479386 REVERSE LENGTH=542
AT3G45410	21.8149	51.9044	1.11258	0.00181946	Symbols: | Concanavalin A-like lectin protein kinase family protein | chr3:16654019-16656013 REVERSE LENGTH=664
AT3G45940	8.32933	31.9809	1.59192	0.000416109	Symbols: | Glycosyl hydrolases family 31 protein | chr3:16886226-16889171 REVERSE LENGTH=868
AT3G45970	132.463	365.995	1.42702	7.12192e-13	Symbols: ATEXLA1, EXPL1, ATEXPL1, ATHEXP BETA 2.1, EXLA1 | expansin-like A1 | chr3:16896238-16897189 FORWARD LENGTH=265
AT3G46940	2428.69	1097.59	-1.14067	8.90968e-46	Symbols: DUT1 | DUTP-PYROPHOSPHATASE-LIKE 1 | chr3:17288367-17288867 REVERSE LENGTH=166
AT3G47030	1.62904	8.49112	1.29576	0.0302638	Symbols: | F-box and associated interaction domains-containing protein | chr3:17322171-17323415 FORWARD LENGTH=414
AT3G47050	8.62741	1.31898	-1.28914	0.0327724	Symbols: | Glycosyl hydrolase family protein | chr3:17328092-17330857 REVERSE LENGTH=612
AT3G47110	45.1609	99.098	1.05286	0.000137714	Symbols: | Leucine-rich repeat protein kinase family protein | chr3:17347103-17350296 REVERSE LENGTH=1025
AT3G47340	597.646	1659.41	1.35659	1.20476e-05	Symbols: ASN1, DIN6, AT-ASN1 | glutamine-dependent asparagine synthase 1 | chr3:17438136-17441043 REVERSE LENGTH=584
AT3G47348	429.504	210.502	-1.0127	2.78907e-11	-
AT3G47360	157.843	541.506	1.74634	5.61052e-41	Symbols: ATHSD3, HSD3 | hydroxysteroid dehydrogenase 3 | chr3:17451112-17452843 FORWARD LENGTH=309
AT3G47370	7792.13	3785.58	-1.03688	2.22207e-41	Symbols: | Ribosomal protein S10p/S20e family protein | chr3:17453671-17454437 REVERSE LENGTH=122
AT3G47430	396.737	803.646	1.00403	1.29065e-18	Symbols: PEX11B | peroxin 11B | chr3:17480798-17481692 FORWARD LENGTH=227
AT3G47640	146.356	358.506	1.27657	7.72323e-18	Symbols: PYE | basic helix-loop-helix (bHLH) DNA-binding superfamily protein | chr3:17568035-17569101 FORWARD LENGTH=240
AT3G47660	36.8237	11.6234	-1.42369	0.000453043	Symbols: | Regulator of chromosome condensation (RCC1) family protein | chr3:17571192-17574805 FORWARD LENGTH=954
AT3G48080	243.695	100.836	-1.2089	6.20355e-07	Symbols: | alpha/beta-Hydrolases superfamily protein | chr3:17753104-17755145 REVERSE LENGTH=629
AT3G48310	102.164	305.623	1.54052	8.18735e-16	Symbols: CYP71A22 | cytochrome P450, family 71, subfamily A, polypeptide 22 | chr3:17888192-17889749 FORWARD LENGTH=490
AT3G48390	6.51616	27.8688	1.67737	0.000286404	Symbols: | MA3 domain-containing protein | chr3:17921274-17923270 FORWARD LENGTH=633
AT3G48520	2.54898	29.3478	1.951	0.000659739	Symbols: CYP94B3 | cytochrome P450, family 94, subfamily B, polypeptide 3 | chr3:17975104-17976624 REVERSE LENGTH=506
AT3G48900	202.677	503.632	1.29545	8.51287e-24	Symbols: | single-stranded DNA endonuclease family protein | chr3:18132449-18136239 FORWARD LENGTH=536
AT3G49120	7170.27	3461.89	-1.04112	3.96933e-24	Symbols: ATPERX34, PERX34, PRXCB, ATPCB, PRX34 | peroxidase CB | chr3:18207819-18210041 FORWARD LENGTH=353
AT3G49580	5.40623	19.4429	1.35247	0.0106965	Symbols: LSU1 | response to low sulfur 1 | chr3:18375435-18375719 REVERSE LENGTH=94
AT3G49790	119.177	305.882	1.33147	1.77301e-12	Symbols: | Carbohydrate-binding protein | chr3:18468296-18469396 REVERSE LENGTH=366
AT3G50170	94.5926	42.9736	-1.05889	0.000288386	Symbols: | Plant protein of unknown function (DUF247) | chr3:18601857-18603738 REVERSE LENGTH=541
AT3G50210	527.515	1275.36	1.26799	5.96482e-38	Symbols: | 2-oxoglutarate (2OG) and Fe(II)-dependent oxygenase superfamily protein | chr3:18614338-18615809 REVERSE LENGTH=250
AT3G50560	92.6943	200.803	1.07479	3.11084e-07	Symbols: | NAD(P)-binding Rossmann-fold superfamily protein | chr3:18761247-18763835 REVERSE LENGTH=272
AT3G50970	1325.57	277.694	-2.22388	2.82503e-70	Symbols: LTI30, XERO2 | dehydrin family protein | chr3:18940825-18941406 FORWARD LENGTH=193
AT3G51240	1985.16	394.582	-2.28912	2.86634e-54	Symbols: F3H, TT6, F3'H | flavanone 3-hydroxylase | chr3:19025409-19026658 FORWARD LENGTH=358
AT3G51740	1565.08	3664.24	1.21588	6.9036e-33	Symbols: IMK2 | inflorescence meristem receptor-like kinase 2 | chr3:19189248-19191842 FORWARD LENGTH=836
AT3G51800	13650.5	6407.71	-1.08793	2.11809e-70	Symbols: ATG2, EBP1, ATEBP1 | metallopeptidase M24 family protein | chr3:19211261-19213568 REVERSE LENGTH=392
AT3G52060	1071.46	2414.11	1.16258	7.41917e-26	Symbols: | Core-2/I-branching beta-1,6-N-acetylglucosaminyltransferase family protein | chr3:19310987-19312027 REVERSE LENGTH=346
AT3G52310	162.308	51.9057	-1.5635	2.22466e-10	Symbols: | ABC-2 type transporter family protein | chr3:19398663-19402861 FORWARD LENGTH=784
AT3G52480	25.4476	67.8528	1.28092	0.000364283	Symbols: | unknown protein; FUNCTIONS IN: molecular_function unknown; INVOLVED IN: biological_process unknown; LOCATED IN: endomembrane system; EXPRESSED IN: 10 plant structures; EXPRESSED DURING: LP.04 four leaves visible, 4 anthesis, petal differentiation and expansion stage; Has 28 Blast hits to 28 proteins in 7 species: Archae - 0; Bacteria - 0; Metazoa - 0; Fungi - 0; Plants - 28; Viruses - …
AT3G53250	2.00419	44.6423	3.2967	2.0527e-12	Symbols: | SAUR-like auxin-responsive protein family | chr3:19742968-19743297 FORWARD LENGTH=109
AT3G53420	8960.2	29019.8	1.68714	6.6958e-111	Symbols: PIP2A, PIP2, PIP2;1 | plasma membrane intrinsic protein 2A | chr3:19803906-19805454 REVERSE LENGTH=287
AT3G54150	38.3698	10.6609	-1.41825	0.0039316	Symbols: | S-adenosyl-L-methionine-dependent methyltransferases superfamily protein | chr3:20050802-20052742 REVERSE LENGTH=323
AT3G54260	139.325	341.462	1.27189	2.914e-14	Symbols: TBL36 | TRICHOME BIREFRINGENCE-LIKE 36 | chr3:20085097-20086745 REVERSE LENGTH=379
AT3G54470	6656.95	3239.37	-1.03499	4.34323e-44	Symbols: | uridine 5'-monophosphate synthase / UMP synthase (PYRE-F) (UMPS) | chr3:20168285-20170245 REVERSE LENGTH=476
AT3G55120	1534.22	547.494	-1.47012	8.23183e-34	Symbols: TT5, A11, CFI | Chalcone-flavanone isomerase family protein | chr3:20430248-20431415 REVERSE LENGTH=246
AT3G55240	237.955	737.469	1.49599	2.43521e-06	Symbols: | Plant protein 1589 of unknown function | chr3:20473876-20474705 REVERSE LENGTH=95
AT3G55280	8959.28	3992.87	-1.16124	9.30172e-58	Symbols: RPL23AB | ribosomal protein L23AB | chr3:20500667-20501519 FORWARD LENGTH=154
AT3G55290	63.9875	150.108	1.16444	5.65519e-07	Symbols: | NAD(P)-binding Rossmann-fold superfamily protein | chr3:20502653-20503730 FORWARD LENGTH=280
AT3G55340	1449.19	539.536	-1.4147	7.60892e-47	Symbols: PHIP1 | phragmoplastin interacting protein 1 | chr3:20515672-20517832 FORWARD LENGTH=597
AT3G55510	2891.47	949.219	-1.59614	6.35255e-64	Symbols: RBL | Noc2p family | chr3:20579232-20582124 FORWARD LENGTH=594
AT3G55520	2869.93	1419.89	-1.01169	5.59962e-54	Symbols: | FKBP-like peptidyl-prolyl cis-trans isomerase family protein | chr3:20594177-20595128 FORWARD LENGTH=190
AT3G55580	476.167	124.039	-1.90357	3.15902e-38	Symbols: | Regulator of chromosome condensation (RCC1) family protein | chr3:20612766-20615730 FORWARD LENGTH=488
AT3G56000	43.3248	267.008	2.5488	1.93736e-35	Symbols: ATCSLA14, CSLA14 | cellulose synthase like A14 | chr3:20783462-20785684 REVERSE LENGTH=535
AT3G56090	4417.36	1974.51	-1.15603	1.43482e-45	Symbols: ATFER3, FER3 | ferritin 3 | chr3:20814350-20815984 REVERSE LENGTH=259
AT3G56220	1075.26	514.465	-1.05587	6.90619e-27	Symbols: | transcription regulators | chr3:20858941-20860302 FORWARD LENGTH=156
AT3G56360	1096.47	2878.14	1.38602	4.18015e-56	Symbols: | unknown protein; FUNCTIONS IN: molecular_function unknown; INVOLVED IN: biological_process unknown; LOCATED IN: chloroplast; EXPRESSED IN: 24 plant structures; EXPRESSED DURING: 15 growth stages; BEST Arabidopsis thaliana protein match is: unknown protein (TAIR:AT5G05250.1); Has 45 Blast hits to 45 proteins in 13 species: Archae - 0; Bacteria - 0; Metazoa - 0; Fungi - 0; Plants - 45; V…
AT3G56570	315.582	154.889	-1.00989	2.1591e-10	Symbols: | SET domain-containing protein | chr3:20958660-20961137 FORWARD LENGTH=531
AT3G56705	4.97436	16.0162	1.20923	0.0231173	-
AT3G56960	186.355	440.377	1.22445	1.91824e-20	Symbols: PIP5K4 | phosphatidyl inositol monophosphate 5 kinase 4 | chr3:21080957-21083885 FORWARD LENGTH=779
AT3G56990	2331.55	998.751	-1.21642	1.81545e-42	Symbols: EDA7 | embryo sac development arrest 7 | chr3:21088358-21091976 REVERSE LENGTH=711
AT3G57150	11114.3	3665.14	-1.59036	2.40086e-72	Symbols: NAP57, AtNAP57, CBF5, AtCBF5 | homologue of NAP57 | chr3:21154255-21155952 REVERSE LENGTH=565
AT3G57157	22.2045	8.20697	-1.14134	0.0178136	-
AT3G57210	10.0258	25.2478	1.09671	0.0164136	Symbols: | Protein of unknown function (DUF626) | chr3:21173362-21173953 REVERSE LENGTH=158
AT3G57240	571.127	37.6251	-1.97516	0.00067175	Symbols: BG3 | beta-1,3-glucanase 3 | chr3:21181916-21183045 REVERSE LENGTH=341
AT3G57440	8.94153	41.5094	1.86362	5.5348e-06	Symbols: | unknown protein; Has 31 Blast hits to 31 proteins in 11 species: Archae - 0; Bacteria - 0; Metazoa - 0; Fungi - 0; Plants - 31; Viruses - 0; Other Eukaryotes - 0 (source: NCBI BLink). | chr3:21258732-21260249 FORWARD LENGTH=241
AT3G57460	186.835	30.8872	-1.82987	0.000517838	Symbols: | catalytics;metal ion binding | chr3:21263086-21265797 REVERSE LENGTH=356
AT3G57490	2108.64	741.152	-1.49959	6.9483e-63	Symbols: | Ribosomal protein S5 family protein | chr3:21279824-21280887 REVERSE LENGTH=276
AT3G57660	4564.47	1714.56	-1.40575	2.56852e-67	Symbols: NRPA1 | nuclear RNA polymerase A1 | chr3:21353746-21362814 FORWARD LENGTH=1670
AT3G57860	283.215	782.599	1.44591	5.88758e-37	Symbols: UVI4-LIKE, OSD1 | UV-B-insensitive 4-like | chr3:21426733-21427821 FORWARD LENGTH=243
AT3G57940	2058.99	844.264	-1.27804	1.77161e-41	Symbols: | Domain of unknown function (DUF1726) ;Putative ATPase (DUF699) | chr3:21449560-21455834 FORWARD LENGTH=1028
AT3G58660	4882.57	1853.1	-1.39006	9.03562e-60	Symbols: | Ribosomal protein L1p/L10e family | chr3:21701574-21702914 FORWARD LENGTH=446
AT3G58700	4031.86	1882.35	-1.09526	1.72613e-54	Symbols: | Ribosomal L5P family protein | chr3:21711661-21712816 FORWARD LENGTH=182
AT3G59220	71.2626	22.2706	-1.53287	1.63667e-06	Symbols: PRN, PRN1, ATPIRIN1 | pirin | chr3:21894205-21895501 FORWARD LENGTH=287
AT3G59230	1.73179	10.907	1.51812	0.00938291	Symbols: | RNI-like superfamily protein | chr3:21896052-21897787 REVERSE LENGTH=491
AT3G59250	17.7038	80.0432	1.95231	2.01518e-09	Symbols: | F-box/RNI-like superfamily protein | chr3:21901726-21903284 REVERSE LENGTH=425
AT3G59330	234.492	519.4	1.13232	1.3741e-22	Symbols: | Eukaryotic protein of unknown function (DUF914) | chr3:21926984-21928332 REVERSE LENGTH=248
AT3G59370	9.01808	50.483	2.1225	1.63001e-07	Symbols: | Vacuolar calcium-binding protein-related | chr3:21942060-21942532 REVERSE LENGTH=95
AT3G59440	5.8943	16.0543	1.05442	0.0465754	Symbols: | Calcium-binding EF-hand family protein | chr3:21970423-21971010 FORWARD LENGTH=195
AT3G59480	67.2098	28.4252	-1.14584	0.000184215	Symbols: | pfkB-like carbohydrate kinase family protein | chr3:21983103-21984440 FORWARD LENGTH=326
AT3G59670	2249.9	586.556	-1.92413	1.66811e-79	Symbols: | unknown protein; BEST Arabidopsis thaliana protein match is: unknown protein (TAIR:AT4G37440.2); Has 77 Blast hits to 77 proteins in 14 species: Archae - 0; Bacteria - 0; Metazoa - 0; Fungi - 0; Plants - 73; Viruses - 0; Other Eukaryotes - 4 (source: NCBI BLink). | chr3:22040485-22042380 FORWARD LENGTH=517
AT3G59710	116.675	303.849	1.3529	9.59092e-17	Symbols: | NAD(P)-binding Rossmann-fold superfamily protein | chr3:22055220-22057156 REVERSE LENGTH=302
AT3G59750	17.3688	59.856	1.60899	6.56091e-06	Symbols: | Concanavalin A-like lectin protein kinase family protein | chr3:22069855-22071821 REVERSE LENGTH=626
AT3G59900	30.3235	88.2061	1.44957	1.95013e-07	Symbols: ARGOS | auxin-regulated gene involved in organ size | chr3:22130041-22130433 FORWARD LENGTH=130
AT3G60140	0.333946	10.9745	1.49273	0.0104864	Symbols: DIN2, SRG2, BGLU30 | Glycosyl hydrolase superfamily protein | chr3:22216753-22220710 FORWARD LENGTH=577
AT3G60245	27052.8	13081.9	-1.04504	2.33086e-65	Symbols: | Zinc-binding ribosomal protein family protein | chr3:22268803-22269750 FORWARD LENGTH=92
AT3G60330	51.8907	126.035	1.22337	6.99882e-08	Symbols: AHA7, HA7 | H(+)-ATPase 7 | chr3:22298763-22303509 FORWARD LENGTH=961
AT3G60840	544.775	1325.66	1.2728	6.78234e-48	Symbols: MAP65-4 | microtubule-associated protein 65-4 | chr3:22477573-22480463 REVERSE LENGTH=648
AT3G61090	8.60759	27.3625	1.36021	0.00250465	Symbols: | Putative endonuclease or glycosyl hydrolase | chr3:22609094-22609822 REVERSE LENGTH=180
AT3G61430	2827.12	6969.16	1.29454	6.48719e-56	Symbols: PIP1A, ATPIP1, PIP1, PIP1;1 | plasma membrane intrinsic protein 1A | chr3:22733657-22735113 FORWARD LENGTH=286
AT3G61450	4.17751	14.3993	1.21133	0.0302514	Symbols: SYP73, ATSYP73 | syntaxin of plants 73 | chr3:22738455-22739953 FORWARD LENGTH=263
AT3G61560	715.924	338.846	-1.06583	1.12861e-18	Symbols: | Reticulon family protein | chr3:22777918-22779171 FORWARD LENGTH=253
AT3G61571	18.3198	5.50694	-1.28756	0.0131371	Symbols: | unknown protein; Has 30201 Blast hits to 17322 proteins in 780 species: Archae - 12; Bacteria - 1396; Metazoa - 17338; Fungi - 3422; Plants - 5037; Viruses - 0; Other Eukaryotes - 2996 (source: NCBI BLink). | chr3:22784021-22784182 REVERSE LENGTH=53
AT3G61880	137.861	45.6465	-1.5183	6.69637e-11	Symbols: CYP78A9 | cytochrome p450 78a9 | chr3:22906114-22907890 REVERSE LENGTH=534
AT3G62430	18.7559	44.7633	1.11943	0.00219819	Symbols: | Protein with RNI-like/FBD-like domains | chr3:23093795-23095304 REVERSE LENGTH=437
AT3G62460	135.43	53.1373	-1.29455	8.05503e-09	Symbols: | Putative endonuclease or glycosyl hydrolase | chr3:23104885-23105579 REVERSE LENGTH=200
AT3G62610	21.3054	1.03835	-2.46315	7.8805e-06	Symbols: ATMYB11, PFG2, MYB11 | myb domain protein 11 | chr3:23154758-23156371 FORWARD LENGTH=343
AT3G62740	318.078	128.452	-1.28466	1.67536e-17	Symbols: BGLU7 | beta glucosidase 7 | chr3:23211416-23213888 FORWARD LENGTH=502
AT3G62860	65.7048	176.764	1.37558	9.01992e-12	Symbols: | alpha/beta-Hydrolases superfamily protein | chr3:23239577-23242143 REVERSE LENGTH=348
AT3G63060	39.5792	15.5481	-1.1599	0.00561375	Symbols: EDL3 | EID1-like 3 | chr3:23300638-23301456 REVERSE LENGTH=272
AT3G63088	2.56933	11.873	1.39631	0.0143105	Symbols: RTFL14, DVL14 | ROTUNDIFOLIA like 14 | chr3:23313053-23313199 FORWARD LENGTH=48
AT4G00200	422.229	203.597	-1.0389	3.4345e-15	Symbols: | AT hook motif DNA-binding family protein | chr4:82653-84104 REVERSE LENGTH=318
AT4G00310	575.538	274.624	-1.05565	3.97741e-17	Symbols: MEE46, EDA8 | Putative membrane lipoprotein | chr4:133857-135235 FORWARD LENGTH=302
AT4G00870	36.1408	78.6059	1.04784	0.000164705	Symbols: | basic helix-loop-helix (bHLH) DNA-binding superfamily protein | chr4:362230-363639 REVERSE LENGTH=423
AT4G01060	320.863	119.147	-1.40024	4.63213e-17	Symbols: ETC3, CPL3 | CAPRICE-like MYB3 | chr4:460534-460967 FORWARD LENGTH=77
AT4G01330	582.243	1887.12	1.68055	1.39524e-46	Symbols: | Protein kinase superfamily protein | chr4:550723-552847 FORWARD LENGTH=479
AT4G01335	0.981493	21.4441	2.6845	4.76972e-07	Symbols: | FUNCTIONS IN: molecular_function unknown; INVOLVED IN: biological_process unknown; LOCATED IN: endomembrane system; BEST Arabidopsis thaliana protein match is: CHP-rich zinc finger protein-related (TAIR:AT4G01340.1); Has 13 Blast hits to 13 proteins in 2 species: Archae - 0; Bacteria - 0; Metazoa - 0; Fungi - 0; Plants - 13; Viruses - 0; Other Eukaryotes - 0 (source: NCBI BLink). | chr…
AT4G01670	491.253	178.226	-1.44358	5.58899e-28	Symbols: | unknown protein; BEST Arabidopsis thaliana protein match is: unknown protein (TAIR:AT3G62070.1); Has 141 Blast hits to 139 proteins in 15 species: Archae - 0; Bacteria - 0; Metazoa - 0; Fungi - 0; Plants - 138; Viruses - 0; Other Eukaryotes - 3 (source: NCBI BLink). | chr4:711464-712511 REVERSE LENGTH=249
AT4G01680	79.0304	220.987	1.43489	1.40145e-13	Symbols: MYB55, AtMYB55 | myb domain protein 55 | chr4:716222-717415 REVERSE LENGTH=336
AT4G01730	707.781	1572.67	1.13987	4.48456e-31	Symbols: | DHHC-type zinc finger family protein | chr4:749574-752034 FORWARD LENGTH=508
AT4G01985	12.5694	3.08753	-1.30382	0.0219831	Symbols: | unknown protein; FUNCTIONS IN: molecular_function unknown; INVOLVED IN: biological_process unknown; LOCATED IN: endomembrane system; Has 35333 Blast hits to 34131 proteins in 2444 species: Archae - 798; Bacteria - 22429; Metazoa - 974; Fungi - 991; Plants - 531; Viruses - 0; Other Eukaryotes - 9610 (source: NCBI BLink). | chr4:866387-868126 REVERSE LENGTH=579
AT4G02005	172.773	372.654	1.09333	9.84697e-15	-
AT4G02330	1089.23	484.734	-1.07548	0.000628266	Symbols: ATPMEPCRB | Plant invertase/pectin methylesterase inhibitor superfamily | chr4:1032479-1034928 FORWARD LENGTH=573
AT4G02400	3993.28	1860.96	-1.09681	2.97104e-44	Symbols: | U3 ribonucleoprotein (Utp) family protein | chr4:1054243-1057884 FORWARD LENGTH=855
AT4G02430	611.953	1248.22	1.02323	6.25727e-38	Symbols: SR34b, At-SR34b | RNA-binding (RRM/RBD/RNP motifs) family protein | chr4:1069186-1071313 FORWARD LENGTH=278
AT4G02520	4461.85	1149.77	-1.68112	2.46038e-05	Symbols: ATGSTF2, ATPM24.1, ATPM24, GST2, GSTF2 | glutathione S-transferase PHI 2 | chr4:1110673-1111531 REVERSE LENGTH=212
AT4G02540	1066.69	2299.48	1.10491	2.82534e-55	Symbols: | Cysteine/Histidine-rich C1 domain family protein | chr4:1117202-1119670 FORWARD LENGTH=822
AT4G03292	58.9361	9.20404	-2.33813	2.39815e-10	Symbols: | Polynucleotidyl transferase, ribonuclease H-like superfamily protein | chr4:1444672-1445220 REVERSE LENGTH=182
AT4G04745	44.3358	18.6577	-1.09588	0.00371998	Symbols: | unknown protein; BEST Arabidopsis thaliana protein match is: unknown protein (TAIR:AT4G21902.1); Has 32 Blast hits to 32 proteins in 9 species: Archae - 0; Bacteria - 0; Metazoa - 0; Fungi - 0; Plants - 32; Viruses - 0; Other Eukaryotes - 0 (source: NCBI BLink). | chr4:2412863-2413303 REVERSE LENGTH=146
AT4G04840	2378.42	5033.29	1.07777	1.09384e-81	Symbols: ATMSRB6, MSRB6 | methionine sulfoxide reductase B6 | chr4:2449659-2451302 FORWARD LENGTH=153
AT4G04940	2181.1	672.902	-1.6815	8.24055e-54	Symbols: | transducin family protein / WD-40 repeat family protein | chr4:2511212-2517052 REVERSE LENGTH=910
AT4G05020	557.712	258.713	-1.08978	6.984e-15	Symbols: NDB2 | NAD(P)H dehydrogenase B2 | chr4:2572752-2576222 FORWARD LENGTH=582
AT4G05190	1153.06	2490.38	1.10136	5.42513e-33	Symbols: ATK5 | kinesin 5 | chr4:2675338-2679482 FORWARD LENGTH=790
AT4G05410	2255.36	825.773	-1.44068	8.89804e-55	Symbols: YAO | Transducin/WD40 repeat-like superfamily protein | chr4:2743229-2745521 REVERSE LENGTH=504
AT4G06746	54.5424	14.6732	-1.67149	3.60553e-06	Symbols: RAP2.9, DEAR5 | related to AP2 9 | chr4:4074093-4074545 REVERSE LENGTH=150
AT4G08250	11.2235	26.3796	1.00037	0.0289289	Symbols: | GRAS family transcription factor | chr4:5196787-5198238 FORWARD LENGTH=483
AT4G08770	21.1696	4.53067	-1.47813	0.00779304	Symbols: Prx37 | Peroxidase superfamily protein | chr4:5598259-5600262 REVERSE LENGTH=346
AT4G08870	3952.23	1840.52	-1.05201	1.17815e-05	Symbols: | Arginase/deacetylase superfamily protein | chr4:5646654-5648693 REVERSE LENGTH=344
AT4G09820	183.978	67.5885	-1.38023	1.40012e-08	Symbols: TT8, BHLH42 | basic helix-loop-helix (bHLH) DNA-binding superfamily protein | chr4:6182067-6186261 FORWARD LENGTH=518
AT4G10310	35.1389	93.6058	1.32959	4.27884e-07	Symbols: HKT1, ATHKT1 | high-affinity K+ transporter 1 | chr4:6392008-6395667 FORWARD LENGTH=506
AT4G10450	6621.58	2338.45	-1.49622	1.02174e-103	Symbols: | Ribosomal protein L6 family | chr4:6463201-6464458 REVERSE LENGTH=194
AT4G10480	11818.1	5855.33	-1.0102	2.08721e-58	Symbols: | Nascent polypeptide-associated complex (NAC), alpha subunit family protein | chr4:6478089-6479079 REVERSE LENGTH=212
AT4G10560	7.518	19.066	1.0574	0.0335904	Symbols: MEE53 | Cysteine/Histidine-rich C1 domain family protein | chr4:6520771-6522882 REVERSE LENGTH=703
AT4G10640	60.4876	23.2446	-1.22663	0.000728887	Symbols: IQD16 | IQ-domain 16 | chr4:6571999-6574312 FORWARD LENGTH=423
AT4G10845	15.6884	42.7734	1.26094	0.00110413	Symbols: | unknown protein; FUNCTIONS IN: molecular_function unknown; INVOLVED IN: biological_process unknown; LOCATED IN: mitochondrion; EXPRESSED IN: sperm cell, male gametophyte, pollen tube; EXPRESSED DURING: L mature pollen stage; BEST Arabidopsis thaliana protein match is: Protein of unknown function (DUF3414) (TAIR:AT4G38760.1); Has 6 Blast hits to 6 proteins in 3 species: Archae - 0; Bact…
AT4G10910	27.2249	66.777	1.19144	0.000392043	Symbols: | unknown protein; Has 30201 Blast hits to 17322 proteins in 780 species: Archae - 12; Bacteria - 1396; Metazoa - 17338; Fungi - 3422; Plants - 5037; Viruses - 0; Other Eukaryotes - 2996 (source: NCBI BLink). | chr4:6696933-6697343 FORWARD LENGTH=136
AT4G11000	123.212	56.8101	-1.03285	0.000442859	Symbols: | Ankyrin repeat family protein | chr4:6731020-6732464 FORWARD LENGTH=406
AT4G11211	407.085	995.973	1.28124	9.43393e-37	Symbols: | unknown protein; Has 35333 Blast hits to 34131 proteins in 2444 species: Archae - 798; Bacteria - 22429; Metazoa - 974; Fungi - 991; Plants - 531; Viruses - 0; Other Eukaryotes - 9610 (source: NCBI BLink). | chr4:6836274-6836339 FORWARD LENGTH=21
AT4G11720	19.974	48.9564	1.14915	0.00139406	Symbols: HAP2, GCS1 | hapless 2 | chr4:7063291-7066784 FORWARD LENGTH=705
AT4G11890	358.66	62.1365	-1.24735	0.0395356	Symbols: | Protein kinase superfamily protein | chr4:7148269-7149772 FORWARD LENGTH=351
AT4G11960	975.599	2157.17	1.13786	1.30384e-46	Symbols: PGRL1B | PGR5-like B | chr4:7175340-7177709 REVERSE LENGTH=313
AT4G12400	68.7045	265.41	1.89616	8.07352e-27	Symbols: Hop3 | stress-inducible protein, putative | chr4:7339024-7341239 REVERSE LENGTH=530
AT4G12470	250.335	37.818	-2.55532	7.10125e-23	Symbols: AZI1 | azelaic acid induced 1 | chr4:7401371-7401856 REVERSE LENGTH=161
AT4G12480	117.37	40.5565	-1.32658	0.000771635	Symbols: pEARLI 1 | Bifunctional inhibitor/lipid-transfer protein/seed storage 2S albumin superfamily protein | chr4:7406371-7406877 REVERSE LENGTH=168
AT4G12520	1.67024	9.79986	1.36049	0.022736	Symbols: | Bifunctional inhibitor/lipid-transfer protein/seed storage 2S albumin superfamily protein | chr4:7421279-7421668 REVERSE LENGTH=129
AT4G12545	12.852	1.35001	-1.8425	0.00122401	Symbols: | Bifunctional inhibitor/lipid-transfer protein/seed storage 2S albumin superfamily protein | chr4:7434260-7434586 FORWARD LENGTH=108
AT4G12550	15.9104	2.72084	-1.60995	0.00420956	Symbols: AIR1 | Auxin-Induced in Root cultures 1 | chr4:7439176-7439511 FORWARD LENGTH=111
AT4G12600	6230.44	2592.31	-1.26016	6.23369e-67	Symbols: | Ribosomal protein L7Ae/L30e/S12e/Gadd45 family protein | chr4:7453296-7454208 FORWARD LENGTH=128
AT4G12690	112.128	233.59	1.03925	3.15474e-09	Symbols: | Plant protein of unknown function (DUF868) | chr4:7480896-7481753 FORWARD LENGTH=285
AT4G13180	249.953	118.168	-1.05103	1.12432e-08	Symbols: | NAD(P)-binding Rossmann-fold superfamily protein | chr4:7657373-7658164 REVERSE LENGTH=263
AT4G13190	44.6499	92.9786	1.00514	0.000175813	Symbols: | Protein kinase superfamily protein | chr4:7659435-7661106 REVERSE LENGTH=389
AT4G13280	20.2667	50.3256	1.16194	0.00127315	Symbols: ATTPS12, TPS12 | terpenoid synthase 12 | chr4:7733161-7736745 REVERSE LENGTH=524
AT4G13410	1218.1	401.765	-1.58233	2.06241e-40	Symbols: ATCSLA15, CSLA15 | Nucleotide-diphospho-sugar transferases superfamily protein | chr4:7792219-7795824 REVERSE LENGTH=537
AT4G14090	1042.73	189.259	-2.40182	3.5319e-44	Symbols: | UDP-Glycosyltransferase superfamily protein | chr4:8122434-8123804 REVERSE LENGTH=456
AT4G14130	67.6994	253.863	1.84232	2.05011e-17	Symbols: XTR7, XTH15 | xyloglucan endotransglucosylase/hydrolase 15 | chr4:8137161-8138196 REVERSE LENGTH=289
AT4G14270	2349.62	5176.12	1.10186	5.85807e-08	Symbols: | Protein containing PAM2 motif which mediates interaction with the PABC domain of polyadenyl binding proteins. | chr4:8218517-8219037 FORWARD LENGTH=143
AT4G14490	147.981	333.344	1.15297	2.28586e-14	Symbols: | SMAD/FHA domain-containing protein | chr4:8332414-8333574 REVERSE LENGTH=386
AT4G14605	1952.05	901.955	-1.10855	1.59515e-45	Symbols: | Mitochondrial transcription termination factor family protein | chr4:8378815-8380564 FORWARD LENGTH=493
AT4G14690	415.293	7.5286	-5.14511	1.84497e-55	Symbols: ELIP2 | Chlorophyll A-B binding family protein | chr4:8418373-8419129 FORWARD LENGTH=193
AT4G14819	16.5361	56.6018	1.60028	5.60704e-06	Symbols: | Protein of unknown function (DUF1677) | chr4:8507365-8507679 FORWARD LENGTH=104
AT4G15140	292.406	623.204	1.07803	5.28955e-23	Symbols: | unknown protein; Has 26 Blast hits to 26 proteins in 10 species: Archae - 0; Bacteria - 0; Metazoa - 0; Fungi - 0; Plants - 26; Viruses - 0; Other Eukaryotes - 0 (source: NCBI BLink). | chr4:8639683-8640261 REVERSE LENGTH=165
AT4G15490	523.429	179.159	-1.49577	1.46283e-13	Symbols: UGT84A3 | UDP-Glycosyltransferase superfamily protein | chr4:8852864-8854303 REVERSE LENGTH=479
AT4G15660	6.57771	19.9479	1.2281	0.0152246	Symbols: | Thioredoxin superfamily protein | chr4:8925928-8926236 FORWARD LENGTH=102
AT4G15750	22.7231	5.60358	-1.47581	0.004658	Symbols: | Plant invertase/pectin methylesterase inhibitor superfamily protein | chr4:8967703-8968548 REVERSE LENGTH=171
AT4G15765	26.6234	59.4023	1.03617	0.00238822	Symbols: | FAD/NAD(P)-binding oxidoreductase family protein | chr4:8975783-8977211 REVERSE LENGTH=271
AT4G15770	3212.85	1189.99	-1.42587	2.56852e-67	Symbols: | RNA binding | chr4:8978060-8978623 FORWARD LENGTH=187
AT4G15780	1411.17	2854.91	1.01389	3.53488e-61	Symbols: ATVAMP724, VAMP724 | vesicle-associated membrane protein 724 | chr4:8980081-8981697 REVERSE LENGTH=222
AT4G15990	35.0967	12.8528	-1.20985	0.00466441	Symbols: | unknown protein; BEST Arabidopsis thaliana protein match is: unknown protein (TAIR:AT4G16024.1); Has 14 Blast hits to 14 proteins in 2 species: Archae - 0; Bacteria - 0; Metazoa - 0; Fungi - 0; Plants - 14; Viruses - 0; Other Eukaryotes - 0 (source: NCBI BLink). | chr4:9061269-9061676 REVERSE LENGTH=135
AT4G16240	24.1001	9.90321	-1.04398	0.0245511	Symbols: | unknown protein; Has 17010 Blast hits to 4557 proteins in 509 species: Archae - 32; Bacteria - 2889; Metazoa - 6537; Fungi - 648; Plants - 4769; Viruses - 447; Other Eukaryotes - 1688 (source: NCBI BLink). | chr4:9192336-9192568 REVERSE LENGTH=42
AT4G16390	8015.1	3984.37	-1.00462	9.32253e-46	Symbols: SVR7 | pentatricopeptide (PPR) repeat-containing protein | chr4:9257985-9260093 FORWARD LENGTH=702
AT4G16630	3796.11	1374.76	-1.45637	3.7667e-59	Symbols: | DEA(D/H)-box RNA helicase family protein | chr4:9362176-9366449 REVERSE LENGTH=789
AT4G16680	55.1755	120.837	1.0789	2.94557e-06	Symbols: | P-loop containing nucleoside triphosphate hydrolases superfamily protein | chr4:9388613-9390774 REVERSE LENGTH=656
AT4G16740	337.085	39.6221	-2.9302	2.05914e-32	Symbols: ATTPS03, TPS03 | terpene synthase 03 | chr4:9407856-9410877 FORWARD LENGTH=565
AT4G17090	9287.9	4513.1	-1.03546	9.89912e-35	Symbols: CT-BMY, BAM3, BMY8 | chloroplast beta-amylase | chr4:9605266-9607250 REVERSE LENGTH=548
AT4G17220	48.6433	16.8328	-1.35991	0.000189531	Symbols: ATMAP70-5, MAP70-5 | microtubule-associated proteins 70-5 | chr4:9657008-9659405 REVERSE LENGTH=513
AT4G17390	17561.5	8545.51	-1.03548	2.47092e-53	Symbols: | Ribosomal protein L23/L15e family protein | chr4:9714407-9715545 REVERSE LENGTH=204
AT4G17470	663.509	1790.01	1.24885	0.00135166	Symbols: | alpha/beta-Hydrolases superfamily protein | chr4:9742922-9744468 REVERSE LENGTH=308
AT4G17660	10.6626	2.01814	-1.31198	0.0275617	Symbols: | Protein kinase superfamily protein | chr4:9831401-9833006 FORWARD LENGTH=388
AT4G17670	417.646	196.681	-1.06248	2.14666e-11	Symbols: | Protein of unknown function (DUF581) | chr4:9833948-9834663 REVERSE LENGTH=159
AT4G17760	268.037	130.918	-1.01107	4.27259e-09	Symbols: | damaged DNA binding;exodeoxyribonuclease IIIs | chr4:9871820-9873257 FORWARD LENGTH=300
AT4G18100	25607.1	12357.9	-1.04757	3.7667e-59	Symbols: | Ribosomal protein L32e | chr4:10035715-10036475 REVERSE LENGTH=133
AT4G18270	2316.82	1061.09	-1.12143	8.07254e-48	Symbols: ATTRANS11, TRANS11 | translocase 11 | chr4:10099364-10101897 REVERSE LENGTH=480
AT4G18422	70.4925	1.06939	-4.24626	1.73794e-20	Symbols: | unknown protein; FUNCTIONS IN: molecular_function unknown; INVOLVED IN: biological_process unknown; LOCATED IN: cellular_component unknown; Has 0 Blast hits to 0 proteins in 0 species (source: NCBI BLink). | chr4:10176264-10176530 REVERSE LENGTH=88
AT4G18490	55.031	197.317	1.78793	4.72736e-19	Symbols: | unknown protein; Has 30201 Blast hits to 17322 proteins in 780 species: Archae - 12; Bacteria - 1396; Metazoa - 17338; Fungi - 3422; Plants - 5037; Viruses - 0; Other Eukaryotes - 2996 (source: NCBI BLink). | chr4:10204388-10208197 FORWARD LENGTH=756
AT4G18550	10.4421	31.4507	1.34432	0.00164196	Symbols: | alpha/beta-Hydrolases superfamily protein | chr4:10225006-10226862 REVERSE LENGTH=419
AT4G19120	13623.4	3929.1	-1.78923	1.11452e-234	Symbols: ERD3 | S-adenosyl-L-methionine-dependent methyltransferases superfamily protein | chr4:10460665-10463034 REVERSE LENGTH=600
AT4G19370	8.97688	21.8866	1.02814	0.0365112	Symbols: | Protein of unknown function (DUF1218) | chr4:10566263-10567535 REVERSE LENGTH=217
AT4G19380	1408.11	595.996	-1.23254	4.47979e-41	Symbols: | Long-chain fatty alcohol dehydrogenase family protein | chr4:10568427-10572288 REVERSE LENGTH=726
AT4G19430	2.06574	56.6958	3.59929	3.09313e-15	Symbols: | unknown protein; FUNCTIONS IN: molecular_function unknown; INVOLVED IN: biological_process unknown; LOCATED IN: chloroplast; EXPRESSED IN: 17 plant structures; EXPRESSED DURING: 13 growth stages; Has 30201 Blast hits to 17322 proteins in 780 species: Archae - 12; Bacteria - 1396; Metazoa - 17338; Fungi - 3422; Plants - 5037; Viruses - 0; Other Eukaryotes - 2996 (source: NCBI BLink). | …
AT4G20140	53.6225	135.442	1.28952	3.86195e-08	Symbols: GSO1 | Leucine-rich repeat transmembrane protein kinase | chr4:10884220-10888045 FORWARD LENGTH=1249
AT4G20820	7.28732	28.821	1.50225	0.00294009	Symbols: | FAD-binding Berberine family protein | chr4:11150160-11151758 FORWARD LENGTH=532
AT4G20990	8.70982	1.03835	-1.46836	0.01377	Symbols: ATACA4, ACA4 | alpha carbonic anhydrase 4 | chr4:11219772-11221126 FORWARD LENGTH=267
AT4G21215	2269.01	921.98	-1.29266	3.05098e-69	Symbols: | unknown protein; Has 35333 Blast hits to 34131 proteins in 2444 species: Archae - 798; Bacteria - 22429; Metazoa - 974; Fungi - 991; Plants - 531; Viruses - 0; Other Eukaryotes - 9610 (source: NCBI BLink). | chr4:11310890-11313421 REVERSE LENGTH=197
AT4G21590	57.1855	124.662	1.06759	7.94785e-06	Symbols: ENDO3 | endonuclease 3 | chr4:11480524-11482574 FORWARD LENGTH=294
AT4G21850	155.754	437.455	1.46683	3.5005e-22	Symbols: ATMSRB9, MSRB9 | methionine sulfoxide reductase B9 | chr4:11591548-11592138 REVERSE LENGTH=121
AT4G22470	22.3785	1.31898	-2.46135	4.97754e-06	Symbols: | protease inhibitor/seed storage/lipid transfer protein (LTP) family protein | chr4:11840316-11841443 REVERSE LENGTH=375
AT4G22485	1779.02	554.352	-1.52615	3.99662e-06	Symbols: | Bifunctional inhibitor/lipid-transfer protein/seed storage 2S albumin superfamily protein | chr4:11844506-11846476 REVERSE LENGTH=656
AT4G22513	3026.24	839.828	-1.8228	7.52718e-44	Symbols: | Bifunctional inhibitor/lipid-transfer protein/seed storage 2S albumin superfamily protein | chr4:11854868-11855215 FORWARD LENGTH=115
AT4G22517	1000.7	260.933	-1.88781	4.6726e-27	Symbols: | Bifunctional inhibitor/lipid-transfer protein/seed storage 2S albumin superfamily protein | chr4:11856810-11857157 FORWARD LENGTH=115
AT4G22860	458.607	1024.74	1.14443	1.79953e-26	Symbols: | Cell cycle regulated microtubule associated protein | chr4:11997735-12001281 FORWARD LENGTH=509
AT4G22880	2798.04	378.968	-2.60434	2.38745e-15	Symbols: LDOX, TDS4, TT18, ANS | leucoanthocyanidin dioxygenase | chr4:12004905-12006059 REVERSE LENGTH=356
AT4G23140	383.598	56.5678	-1.21002	0.0457706	Symbols: CRK6 | cysteine-rich RLK (RECEPTOR-like protein kinase) 6 | chr4:12121397-12124037 FORWARD LENGTH=674
AT4G23170	707.298	331.463	-1.06728	1.48308e-10	Symbols: EP1, CRK9 | receptor-like protein kinase-related family protein | chr4:12135205-12136002 FORWARD LENGTH=265
AT4G23200	231.082	104.738	-1.10805	5.58017e-10	Symbols: CRK12 | cysteine-rich RLK (RECEPTOR-like protein kinase) 12 | chr4:12145380-12147934 REVERSE LENGTH=648
AT4G23400	2341.88	5568.21	1.24331	3.57279e-50	Symbols: PIP1D, PIP1;5 | plasma membrane intrinsic protein 1;5 | chr4:12220792-12222155 FORWARD LENGTH=287
AT4G23510	2.52812	11.9767	1.37569	0.0170238	Symbols: | Disease resistance protein (TIR-NBS-LRR class) family | chr4:12267516-12270526 REVERSE LENGTH=635
AT4G23540	2229.97	1017.35	-1.12601	3.76313e-36	Symbols: | ARM repeat superfamily protein | chr4:12280547-12286420 REVERSE LENGTH=1131
AT4G23600	2631.7	1128.98	-1.20517	1.49155e-20	Symbols: CORI3, JR2 | Tyrosine transaminase family protein | chr4:12311379-12312885 FORWARD LENGTH=318
AT4G23670	16569.7	35208.4	1.08506	6.75894e-108	Symbols: | Polyketide cyclase/dehydrase and lipid transport superfamily protein | chr4:12332846-12333656 REVERSE LENGTH=151
AT4G23680	13.705	32.4961	1.06648	0.00928774	Symbols: | Polyketide cyclase/dehydrase and lipid transport superfamily protein | chr4:12336416-12337417 REVERSE LENGTH=151
AT4G23800	5933.3	13079.3	1.13422	4.26559e-48	Symbols: | HMG (high mobility group) box protein | chr4:12390228-12392516 FORWARD LENGTH=456
AT4G24610	1463.84	3173.62	1.10872	1.06002e-38	Symbols: | unknown protein; FUNCTIONS IN: molecular_function unknown; INVOLVED IN: biological_process unknown; LOCATED IN: plasma membrane; EXPRESSED IN: 20 plant structures; EXPRESSED DURING: 12 growth stages; BEST Arabidopsis thaliana protein match is: unknown protein (TAIR:AT5G65440.1); Has 820 Blast hits to 264 proteins in 74 species: Archae - 0; Bacteria - 15; Metazoa - 77; Fungi - 83; Plant…
AT4G25070	82.027	16.8773	-2.01863	1.86873e-08	Symbols: | unknown protein; EXPRESSED IN: cultured cell; BEST Arabidopsis thaliana protein match is: unknown protein (TAIR:AT3G48860.2); Has 14837 Blast hits to 10961 proteins in 1163 species: Archae - 189; Bacteria - 1924; Metazoa - 7665; Fungi - 1127; Plants - 653; Viruses - 80; Other Eukaryotes - 3199 (source: NCBI BLink). | chr4:12872482-12876468 FORWARD LENGTH=765
AT4G25110	45.5319	13.9533	-1.43631	0.000584743	Symbols: AtMC2, MC2 | metacaspase 2 | chr4:12887738-12889953 REVERSE LENGTH=418
AT4G25340	4475.6	1663.98	-1.41988	9.43586e-64	Symbols: FKBP53, ATFKBP53 | FK506 BINDING PROTEIN 53 | chr4:12959657-12962632 REVERSE LENGTH=477
AT4G25630	8629.91	1429.32	-2.57309	8.12621e-151	Symbols: FIB2, ATFIB2 | fibrillarin 2 | chr4:13074239-13076205 FORWARD LENGTH=320
AT4G25707	12.1022	46.1585	1.65319	1.90513e-05	Symbols: | unknown protein; Has 30201 Blast hits to 17322 proteins in 780 species: Archae - 12; Bacteria - 1396; Metazoa - 17338; Fungi - 3422; Plants - 5037; Viruses - 0; Other Eukaryotes - 2996 (source: NCBI BLink). | chr4:13097640-13097762 REVERSE LENGTH=40
AT4G25730	6791.93	2478.2	-1.44746	7.54375e-74	Symbols: | FtsJ-like methyltransferase family protein | chr4:13102906-13106718 REVERSE LENGTH=821
AT4G25810	226.9	103.338	-1.08079	5.12786e-06	Symbols: XTR6, XTH23 | xyloglucan endotransglycosylase 6 | chr4:13128694-13129715 FORWARD LENGTH=286
AT4G25990	1308.57	616.464	-1.07963	2.08849e-30	Symbols: CIL | CCT motif family protein | chr4:13191937-13193543 REVERSE LENGTH=394
AT4G26600	1726.92	802.104	-1.10063	3.99853e-34	Symbols: | S-adenosyl-L-methionine-dependent methyltransferases superfamily protein | chr4:13419629-13423418 FORWARD LENGTH=671
AT4G27260	158.521	463.716	1.52674	2.13625e-23	Symbols: GH3.5, WES1 | Auxin-responsive GH3 family protein | chr4:13653704-13655892 FORWARD LENGTH=612
AT4G27370	560.542	1196.51	1.08333	3.14931e-30	Symbols: VIIIB, ATVIIIB | P-loop containing nucleoside triphosphate hydrolases superfamily protein | chr4:13694881-13700780 REVERSE LENGTH=1134
AT4G27380	1825.44	777.814	-1.22306	7.35954e-39	Symbols: | unknown protein; Has 30201 Blast hits to 17322 proteins in 780 species: Archae - 12; Bacteria - 1396; Metazoa - 17338; Fungi - 3422; Plants - 5037; Viruses - 0; Other Eukaryotes - 2996 (source: NCBI BLink). | chr4:13701340-13702953 FORWARD LENGTH=156
AT4G27450	78.741	431.099	2.41072	2.56794e-47	Symbols: | Aluminium induced protein with YGL and LRDR motifs | chr4:13727665-13728683 REVERSE LENGTH=250
AT4G27570	42.705	5.47942	-2.36007	1.45614e-07	Symbols: | UDP-Glycosyltransferase superfamily protein | chr4:13763657-13765018 REVERSE LENGTH=453
AT4G27654	7.55386	20.153	1.06495	0.0459698	Symbols: | unknown protein; FUNCTIONS IN: molecular_function unknown; INVOLVED IN: biological_process unknown; LOCATED IN: endomembrane system; EXPRESSED IN: 17 plant structures; EXPRESSED DURING: 9 growth stages; Has 30201 Blast hits to 17322 proteins in 780 species: Archae - 12; Bacteria - 1396; Metazoa - 17338; Fungi - 3422; Plants - 5037; Viruses - 0; Other Eukaryotes - 2996 (source: NCBI BLi…
AT4G27820	3502.01	1696.33	-1.04039	2.56674e-38	Symbols: BGLU9 | beta glucosidase 9 | chr4:13857873-13860571 REVERSE LENGTH=506
AT4G27830	1274.76	552.068	-1.20019	3.78095e-47	Symbols: BGLU10 | beta glucosidase 10 | chr4:13861794-13864489 REVERSE LENGTH=508
AT4G27852	44.933	122.192	1.37163	1.23763e-08	-
AT4G27970	160.517	50.0463	-1.60721	4.17964e-13	Symbols: SLAH2 | SLAC1 homologue 2 | chr4:13918290-13920122 REVERSE LENGTH=519
AT4G28230	369.539	819.757	1.13439	2.16072e-23	Symbols: | unknown protein; Has 444 Blast hits to 358 proteins in 107 species: Archae - 0; Bacteria - 20; Metazoa - 179; Fungi - 26; Plants - 38; Viruses - 2; Other Eukaryotes - 179 (source: NCBI BLink). | chr4:13995990-13997198 REVERSE LENGTH=402
AT4G28240	450.306	906.487	1.00009	3.10549e-14	Symbols: | Wound-responsive family protein | chr4:13997979-13998239 REVERSE LENGTH=86
AT4G28430	155.027	410.133	1.3783	4.0625e-23	Symbols: | Reticulon family protein | chr4:14057846-14059772 FORWARD LENGTH=457
AT4G28450	2260.62	1007.68	-1.16077	1.01671e-47	Symbols: | nucleotide binding;protein binding | chr4:14061724-14064582 REVERSE LENGTH=452
AT4G29110	321.737	91.7294	-1.73824	1.41895e-16	Symbols: | unknown protein; FUNCTIONS IN: molecular_function unknown; INVOLVED IN: response to chitin; LOCATED IN: vacuole; BEST Arabidopsis thaliana protein match is: unknown protein (TAIR:AT1G52140.1); Has 109 Blast hits to 109 proteins in 16 species: Archae - 0; Bacteria - 0; Metazoa - 0; Fungi - 0; Plants - 109; Viruses - 0; Other Eukaryotes - 0 (source: NCBI BLink). | chr4:14348866-14349468 …
AT4G29150	162.837	73.9031	-1.10349	7.82103e-08	Symbols: IQD25 | IQ-domain 25 | chr4:14378770-14380340 FORWARD LENGTH=399
AT4G29410	10579.5	4776.57	-1.14325	3.60399e-65	Symbols: | Ribosomal L28e protein family | chr4:14468439-14469964 REVERSE LENGTH=143
AT4G29470	13.9105	4.40651	-1.15693	0.0354503	Symbols: | Phospholipase A2 family protein | chr4:14484591-14485714 REVERSE LENGTH=191
AT4G29510	4644.6	2062.47	-1.16641	2.26593e-53	Symbols: ATPRMT11, PRMT11, ATPRMT1B, PRMT1B | arginine methyltransferase 11 | chr4:14491739-14493752 FORWARD LENGTH=390
AT4G29890	554.275	1139.36	1.03578	2.06918e-33	Symbols: | choline monooxygenase, putative (CMO-like) | chr4:14608868-14610905 FORWARD LENGTH=422
AT4G29930	4.67627	13.5658	1.09091	0.0496129	Symbols: | basic helix-loop-helix (bHLH) DNA-binding superfamily protein | chr4:14644108-14647449 FORWARD LENGTH=254
AT4G30250	220.088	93.6532	-1.20391	1.43305e-11	Symbols: | P-loop containing nucleoside triphosphate hydrolases superfamily protein | chr4:14811262-14812821 REVERSE LENGTH=519
AT4G30975	68.7297	174.041	1.3001	2.51284e-10	-
AT4G31060	401.667	900.924	1.15546	9.10901e-23	Symbols: | Integrase-type DNA-binding superfamily protein | chr4:15116896-15117459 FORWARD LENGTH=187
AT4G31240	130.925	304.531	1.1999	3.06561e-14	Symbols: | protein kinase C-like zinc finger protein | chr4:15176637-15177986 REVERSE LENGTH=392
AT4G31351	1.48508	19.8995	2.31794	1.56111e-05	Symbols: | unknown protein; BEST Arabidopsis thaliana protein match is: unknown protein (TAIR:AT4G31354.1); Has 30201 Blast hits to 17322 proteins in 780 species: Archae - 12; Bacteria - 1396; Metazoa - 17338; Fungi - 3422; Plants - 5037; Viruses - 0; Other Eukaryotes - 2996 (source: NCBI BLink). | chr4:15217687-15217884 FORWARD LENGTH=65
AT4G31398	1.86023	31.2852	2.8511	6.15202e-09	-
AT4G31700	33805.7	16311.8	-1.04815	8.22156e-66	Symbols: RPS6, RPS6A | ribosomal protein S6 | chr4:15346306-15347714 REVERSE LENGTH=250
AT4G31790	1463.6	706.445	-1.04515	9.50417e-29	Symbols: | Tetrapyrrole (Corrin/Porphyrin) Methylases | chr4:15377479-15378530 FORWARD LENGTH=277
AT4G31840	1531.04	3094.67	1.00823	1.49397e-38	Symbols: ENODL15, AtENODL15 | early nodulin-like protein 15 | chr4:15401798-15402426 FORWARD LENGTH=177
AT4G31870	39.8666	9.4949	-1.74651	2.34789e-05	Symbols: ATGPX7, GPX7 | glutathione peroxidase 7 | chr4:15410205-15411617 FORWARD LENGTH=233
AT4G32480	40.3659	85.1118	1.00556	0.00106025	Symbols: | Protein of unknown function (DUF506) | chr4:15676488-15677776 FORWARD LENGTH=287
AT4G32720	5692.62	2703.28	-1.06934	1.35215e-40	Symbols: AtLa1, La1 | La protein 1 | chr4:15787313-15789683 FORWARD LENGTH=433
AT4G32830	651.898	1446.29	1.13695	1.44391e-29	Symbols: AtAUR1, AUR1 | ataurora1 | chr4:15842557-15844354 FORWARD LENGTH=294
AT4G33050	2143.1	990.111	-1.02785	0.000970025	Symbols: EDA39 | calmodulin-binding family protein | chr4:15944604-15946736 REVERSE LENGTH=488
AT4G33070	112.591	21.6278	-2.15546	1.85788e-11	Symbols: | Thiamine pyrophosphate dependent pyruvate decarboxylase family protein | chr4:15952519-15954676 REVERSE LENGTH=607
AT4G33150	273.095	610.712	1.14751	3.33345e-18	Symbols: | lysine-ketoglutarate reductase/saccharopine dehydrogenase bifunctional enzyme | chr4:15985479-15991069 REVERSE LENGTH=1064
AT4G33420	6.346	39.1946	2.16195	6.53526e-07	Symbols: | Peroxidase superfamily protein | chr4:16084856-16086105 FORWARD LENGTH=325
AT4G33467	379.54	96.7631	-1.90023	3.16342e-21	Symbols: | unknown protein; Has 25 Blast hits to 25 proteins in 9 species: Archae - 0; Bacteria - 0; Metazoa - 0; Fungi - 0; Plants - 25; Viruses - 0; Other Eukaryotes - 0 (source: NCBI BLink). | chr4:16101691-16102084 REVERSE LENGTH=102
AT4G33905	48.8252	21.0806	-1.07569	0.00464099	Symbols: | Peroxisomal membrane 22 kDa (Mpv17/PMP22) family protein | chr4:16254065-16255592 REVERSE LENGTH=261
AT4G33980	280.227	83.1266	-1.48224	0.000393037	Symbols: | BEST Arabidopsis thaliana protein match is: cold regulated gene 27 (TAIR:AT5G42900.2); Has 30201 Blast hits to 17322 proteins in 780 species: Archae - 12; Bacteria - 1396; Metazoa - 17338; Fungi - 3422; Plants - 5037; Viruses - 0; Other Eukaryotes - 2996 (source: NCBI BLink). | chr4:16283047-16284946 REVERSE LENGTH=218
AT4G34135	171.26	66.3552	-1.29625	1.44032e-07	Symbols: UGT73B2 | UDP-glucosyltransferase 73B2 | chr4:16345476-16347016 REVERSE LENGTH=483
AT4G34400	10.5647	31.89	1.33142	0.0024989	Symbols: | AP2/B3-like transcriptional factor family protein | chr4:16445323-16447596 FORWARD LENGTH=397
AT4G34510	74.831	262.03	1.75351	4.58239e-22	Symbols: KCS17 | 3-ketoacyl-CoA synthase 17 | chr4:16491796-16493259 FORWARD LENGTH=487
AT4G34710	11071.3	4882.72	-1.17443	4.93801e-44	Symbols: ADC2, SPE2, ATADC2 | arginine decarboxylase 2 | chr4:16560315-16562450 REVERSE LENGTH=711
AT4G34740	5130.66	1932.25	-1.40214	2.42551e-70	Symbols: ATASE2, CIA1, ATPURF2, ASE2 | GLN phosphoribosyl pyrophosphate amidotransferase 2 | chr4:16574894-16576579 REVERSE LENGTH=561
AT4G34770	33.4639	84.0603	1.24011	1.84969e-05	Symbols: | SAUR-like auxin-responsive protein family | chr4:16591352-16591666 FORWARD LENGTH=104
AT4G34790	46.865	128.488	1.38356	4.14192e-07	Symbols: | SAUR-like auxin-responsive protein family | chr4:16594539-16594865 FORWARD LENGTH=108
AT4G34910	2186.22	889.486	-1.28851	2.0029e-40	Symbols: | P-loop containing nucleoside triphosphate hydrolases superfamily protein | chr4:16631661-16634834 FORWARD LENGTH=626
AT4G34950	10574.5	4889.48	-1.10968	1.61232e-77	Symbols: | Major facilitator superfamily protein | chr4:16642544-16644759 REVERSE LENGTH=567
AT4G35030	627.52	296.788	-1.06548	9.96158e-18	Symbols: | Protein kinase superfamily protein | chr4:16676234-16677423 FORWARD LENGTH=321
AT4G35180	22.9843	6.85695	-1.30412	0.0108088	Symbols: LHT7 | LYS/HIS transporter 7 | chr4:16738517-16740385 REVERSE LENGTH=478
AT4G35620	495.628	1028.21	1.04031	1.20565e-23	Symbols: CYCB2;2 | Cyclin B2;2 | chr4:16901744-16903766 FORWARD LENGTH=429
AT4G35770	28.2899	127.228	1.4441	0.00985137	Symbols: SEN1, ATSEN1, DIN1 | Rhodanese/Cell cycle control phosphatase superfamily protein | chr4:16945073-16945983 FORWARD LENGTH=182
AT4G36010	1062.03	415.594	-1.33608	2.35076e-23	Symbols: | Pathogenesis-related thaumatin superfamily protein | chr4:17039472-17040976 REVERSE LENGTH=301
AT4G36020	1794.47	848.354	-1.07493	6.89498e-31	Symbols: CSDP1 | cold shock domain protein 1 | chr4:17043443-17044342 REVERSE LENGTH=299
AT4G36090	1050.74	514.415	-1.02274	1.20095e-24	Symbols: | oxidoreductase, 2OG-Fe(II) oxygenase family protein | chr4:17079042-17080670 REVERSE LENGTH=385
AT4G36410	99.5487	209.009	1.03323	1.2595e-05	Symbols: UBC17 | ubiquitin-conjugating enzyme 17 | chr4:17201969-17202890 FORWARD LENGTH=161
AT4G37180	979.413	473.888	-1.04148	3.94588e-30	Symbols: | Homeodomain-like superfamily protein | chr4:17504648-17506107 FORWARD LENGTH=363
AT4G37220	4.21923	14.3027	1.16903	0.0404285	Symbols: | Cold acclimation protein WCOR413 family | chr4:17515106-17515969 FORWARD LENGTH=202
AT4G37400	25.2362	7.43901	-1.39975	0.00291108	Symbols: CYP81F3 | cytochrome P450, family 81, subfamily F, polypeptide 3 | chr4:17584096-17586197 FORWARD LENGTH=501
AT4G37530	49.4808	128.89	1.32517	8.99014e-09	Symbols: | Peroxidase superfamily protein | chr4:17634786-17636082 FORWARD LENGTH=329
AT4G37553	129.589	263.97	1.00507	5.79091e-10	-
AT4G37610	74.709	259.429	1.72663	5.02625e-15	Symbols: BT5 | BTB and TAZ domain protein 5 | chr4:17670606-17671992 REVERSE LENGTH=368
AT4G37925	1465.47	3437.25	1.22405	5.89223e-55	Symbols: NDH-M | subunit NDH-M of NAD(P)H:plastoquinone dehydrogenase complex | chr4:17830748-17831485 REVERSE LENGTH=217
AT4G37980	1680.33	3894.24	1.20977	1.5342e-90	Symbols: ELI3-1, ELI3, ATCAD7, CAD7 | elicitor-activated gene 3-1 | chr4:17852670-17854302 FORWARD LENGTH=357
AT4G38060	189.952	611.005	1.66922	2.24934e-41	Symbols: | unknown protein; BEST Arabidopsis thaliana protein match is: unknown protein (TAIR:AT5G65480.1); Has 35333 Blast hits to 34131 proteins in 2444 species: Archae - 798; Bacteria - 22429; Metazoa - 974; Fungi - 991; Plants - 531; Viruses - 0; Other Eukaryotes - 9610 (source: NCBI BLink). | chr4:17873709-17874379 REVERSE LENGTH=136
AT4G38070	574.662	1202.86	1.04898	1.60592e-17	Symbols: | basic helix-loop-helix (bHLH) DNA-binding superfamily protein | chr4:17876535-17882569 FORWARD LENGTH=1513
AT4G38100	3050.93	944.589	-1.68308	2.59536e-98	Symbols: | unknown protein; LOCATED IN: chloroplast thylakoid membrane; EXPRESSED IN: 23 plant structures; EXPRESSED DURING: 13 growth stages; BEST Arabidopsis thaliana protein match is: unknown protein (TAIR:AT4G01150.1); Has 30201 Blast hits to 17322 proteins in 780 species: Archae - 12; Bacteria - 1396; Metazoa - 17338; Fungi - 3422; Plants - 5037; Viruses - 0; Other Eukaryotes - 2996 (source:…
AT4G38730	260.354	562.169	1.10206	1.56803e-22	Symbols: | Protein of unknown function (DUF803) | chr4:18080484-18082305 REVERSE LENGTH=326
AT4G38825	11.4386	47.5821	1.79899	4.24353e-06	Symbols: | SAUR-like auxin-responsive protein family | chr4:18121612-18121881 FORWARD LENGTH=89
AT4G38830	2.33814	11.5441	1.42369	0.0134638	Symbols: CRK26 | cysteine-rich RLK (RECEPTOR-like protein kinase) 26 | chr4:18122339-18124943 FORWARD LENGTH=665
AT4G38932	499.525	1122.9	1.16305	1.06199e-35	-
AT4G39010	359.404	173.848	-1.03295	1.55521e-12	Symbols: AtGH9B18, GH9B18 | glycosyl hydrolase 9B18 | chr4:18176162-18179102 REVERSE LENGTH=497
AT4G39070	54.4626	14.0912	-1.68953	1.4856e-05	Symbols: | B-box zinc finger family protein | chr4:18205061-18206421 REVERSE LENGTH=242
AT4G39250	18.4536	4.10189	-1.49528	0.00554773	Symbols: ATRL1, RSM2, RL1 | RAD-like 1 | chr4:18271457-18271857 REVERSE LENGTH=100
AT4G39480	7.70264	23.1816	1.2706	0.00853564	Symbols: CYP96A9 | cytochrome P450, family 96, subfamily A, polypeptide 9 | chr4:18362558-18364108 FORWARD LENGTH=516
AT4G39810	52.703	24.1269	-1.02491	0.00210791	Symbols: | Polynucleotidyl transferase, ribonuclease H-like superfamily protein | chr4:18474608-18475735 REVERSE LENGTH=255
AT4G39830	179.046	57.2306	-1.16503	0.0334777	Symbols: | Cupredoxin superfamily protein | chr4:18479103-18481184 FORWARD LENGTH=582
AT4G39960	8130.72	3365.18	-1.26755	1.92048e-68	Symbols: | Molecular chaperone Hsp40/DnaJ family protein | chr4:18534194-18536320 FORWARD LENGTH=447
AT5G01180	120.898	50.3685	-1.19796	6.742e-07	Symbols: PTR5, ATPTR5 | peptide transporter 5 | chr5:61257-63240 REVERSE LENGTH=570
AT5G01420	82.2254	172.048	1.03095	6.00807e-08	Symbols: | Glutaredoxin family protein | chr5:174886-176091 REVERSE LENGTH=401
AT5G01600	4653.43	2048.94	-1.1743	1.35933e-32	Symbols: ATFER1, FER1 | ferretin 1 | chr5:228149-229594 REVERSE LENGTH=255
AT5G01740	11.9679	42.95	1.60872	2.59623e-05	Symbols: | Nuclear transport factor 2 (NTF2) family protein | chr5:280793-281281 FORWARD LENGTH=162
AT5G01870	176.216	84.7822	-1.02143	4.2308e-07	Symbols: | Bifunctional inhibitor/lipid-transfer protein/seed storage 2S albumin superfamily protein | chr5:337234-337678 FORWARD LENGTH=116
AT5G01900	76.8789	13.4163	-2.05696	2.48458e-06	Symbols: WRKY62, ATWRKY62 | WRKY DNA-binding protein 62 | chr5:351136-352013 REVERSE LENGTH=263
AT5G02020	63.8693	147.946	1.16967	8.05586e-07	Symbols: SIS | Encodes a protein involved in salt tolerance, names SIS (Salt Induced Serine rich). | chr5:386557-387921 REVERSE LENGTH=149
AT5G02050	2781.78	1381.02	-1.00636	2.81735e-37	Symbols: | Mitochondrial glycoprotein family protein | chr5:403239-404244 REVERSE LENGTH=267
AT5G02200	20.9512	58.788	1.33355	0.000147442	Symbols: FHL | far-red-elongated hypocotyl1-like | chr5:438221-438852 FORWARD LENGTH=181
AT5G02230	68.3444	313.294	2.13154	1.99453e-29	Symbols: | Haloacid dehalogenase-like hydrolase (HAD) superfamily protein | chr5:449132-450507 FORWARD LENGTH=280
AT5G02370	527.645	1375.82	1.36614	1.50667e-36	Symbols: | ATP binding microtubule motor family protein | chr5:503444-506388 FORWARD LENGTH=628
AT5G02820	1329.01	540.774	-1.2897	2.03177e-56	Symbols: RHL2, BIN5 | Spo11/DNA topoisomerase VI, subunit A protein | chr5:642658-644123 FORWARD LENGTH=427
AT5G03350	13781.1	3728.14	-1.86994	2.61565e-77	Symbols: | Legume lectin family protein | chr5:815804-816628 REVERSE LENGTH=274
AT5G03720	26.6486	79.2916	1.45666	1.49128e-06	Symbols: AT-HSFA3, HSFA3 | heat shock transcription factor A3 | chr5:971913-973683 REVERSE LENGTH=412
AT5G04150	0.37515	9.46386	1.86439	0.00144303	Symbols: BHLH101 | basic helix-loop-helix (bHLH) DNA-binding superfamily protein | chr5:1138559-1139476 REVERSE LENGTH=240
AT5G04190	11.6495	47.6233	1.78665	2.95025e-06	Symbols: PKS4 | phytochrome kinase substrate 4 | chr5:1151114-1152334 FORWARD LENGTH=406
AT5G04340	99.1603	43.9458	-1.07569	0.000635309	Symbols: C2H2, CZF2, ZAT6 | zinc finger of Arabidopsis thaliana 6 | chr5:1216321-1217037 REVERSE LENGTH=238
AT5G04770	51.9474	109.395	1.02892	8.26369e-05	Symbols: ATCAT6, CAT6 | cationic amino acid transporter 6 | chr5:1379118-1382304 FORWARD LENGTH=583
AT5G05210	3124.1	1494.67	-1.0591	3.58626e-40	Symbols: | Surfeit locus protein 6 | chr5:1548198-1549534 FORWARD LENGTH=386
AT5G05250	100.212	476.556	2.18171	4.72344e-27	Symbols: | unknown protein; BEST Arabidopsis thaliana protein match is: unknown protein (TAIR:AT3G56360.1); Has 30201 Blast hits to 17322 proteins in 780 species: Archae - 12; Bacteria - 1396; Metazoa - 17338; Fungi - 3422; Plants - 5037; Viruses - 0; Other Eukaryotes - 2996 (source: NCBI BLink). | chr5:1557116-1557835 REVERSE LENGTH=239
AT5G05270	3013.42	1205.56	-1.3104	4.40559e-35	Symbols: | Chalcone-flavanone isomerase family protein | chr5:1563492-1564827 FORWARD LENGTH=209
AT5G05290	15.2265	0.699168	-2.29858	4.4082e-05	Symbols: ATEXPA2, EXP2, ATEXP2, ATHEXP ALPHA 1.12, EXPA2 | expansin A2 | chr5:1568752-1569712 FORWARD LENGTH=255
AT5G05340	9.72718	43.796	1.80191	3.4882e-05	Symbols: | Peroxidase superfamily protein | chr5:1579142-1580819 REVERSE LENGTH=324
AT5G05510	175.509	389.258	1.12203	7.02535e-15	Symbols: | Mad3/BUB1 homology region 1 | chr5:1630651-1632568 REVERSE LENGTH=471
AT5G05840	177.925	51.3204	-1.72674	1.1403e-16	Symbols: | Protein of unknown function (DUF620) | chr5:1757268-1760458 REVERSE LENGTH=439
AT5G05890	222.176	630.801	1.48838	6.72458e-29	Symbols: | UDP-Glycosyltransferase superfamily protein | chr5:1772567-1774012 FORWARD LENGTH=455
AT5G06000	373.05	151.212	-1.27688	1.12614e-14	Symbols: EIF3G2, ATEIF3G2 | eukaryotic translation initiation factor 3G2 | chr5:1808169-1809742 FORWARD LENGTH=308
AT5G06110	5197.92	2358.16	-1.13476	1.35517e-44	Symbols: | DnaJ domain ;Myb-like DNA-binding domain | chr5:1841009-1843000 REVERSE LENGTH=663
AT5G06550	1080.4	403.099	-1.40962	6.34572e-35	Symbols: | CONTAINS InterPro DOMAIN/s: Transcription factor jumonji/aspartyl beta-hydroxylase (InterPro:IPR003347), F-box domain, Skp2-like (InterPro:IPR022364), Transcription factor jumonji (InterPro:IPR013129); BEST Arabidopsis thaliana protein match is: transferases, transferring glycosyl groups (TAIR:AT1G78280.1); Has 1762 Blast hits to 1747 proteins in 292 species: Archae - 0; Bacteria - 297…
AT5G06865	32.9956	94.4224	1.43645	7.78195e-08	-
AT5G07200	10.5032	0.325423	-1.98728	0.000637939	Symbols: YAP169, GA20OX3, ATGA20OX3 | gibberellin 20-oxidase 3 | chr5:2243835-2245157 REVERSE LENGTH=380
AT5G07260	16.0427	4.77673	-1.23379	0.02333	Symbols: | START (StAR-related lipid-transfer) lipid-binding domain | chr5:2278058-2280091 FORWARD LENGTH=541
AT5G07520	9.94337	25.4561	1.1166	0.0137969	Symbols: GRP18, ATGRP18, ATGRP-8 | glycine-rich protein 18 | chr5:2380208-2381230 REVERSE LENGTH=228
AT5G07571	6.77304	17.6366	1.02328	0.0499606	Symbols: | Oleosin family protein | chr5:2396566-2397181 REVERSE LENGTH=129
AT5G07990	490.848	78.5717	-2.51202	2.93894e-25	Symbols: TT7, CYP75B1, D501 | Cytochrome P450 superfamily protein | chr5:2560437-2562859 FORWARD LENGTH=513
AT5G08030	689.786	187.838	-1.83573	1.16471e-30	Symbols: | PLC-like phosphodiesterases superfamily protein | chr5:2575152-2576770 REVERSE LENGTH=372
AT5G08180	6034.07	2470.98	-1.27974	6.64566e-45	Symbols: | Ribosomal protein L7Ae/L30e/S12e/Gadd45 family protein | chr5:2631843-2633374 REVERSE LENGTH=156
AT5G08350	72.2981	151.257	1.02856	7.33588e-07	Symbols: | GRAM domain-containing protein / ABA-responsive protein-related | chr5:2686417-2687175 REVERSE LENGTH=222
AT5G08620	2858.08	1125.59	-1.33725	1.2269e-53	Symbols: STRS2, ATRH25 | DEA(D/H)-box RNA helicase family protein | chr5:2794540-2797548 FORWARD LENGTH=563
AT5G08640	4374.08	511.749	-3.06311	1.85785e-165	Symbols: FLS, ATFLS1, FLS1 | flavonol synthase 1 | chr5:2804009-2805175 FORWARD LENGTH=336
AT5G09510	9885.57	4549.34	-1.11585	3.1213e-62	Symbols: | Ribosomal protein S19 family protein | chr5:2955698-2956554 REVERSE LENGTH=152
AT5G09540	30.673	86.1345	1.40084	1.11926e-06	Symbols: | Chaperone DnaJ-domain superfamily protein | chr5:2962422-2963264 REVERSE LENGTH=280
AT5G09840	644.723	281.067	-1.18417	1.55239e-19	Symbols: | Putative endonuclease or glycosyl hydrolase | chr5:3059027-3061970 FORWARD LENGTH=924
AT5G09970	28.3199	12.209	-1.0026	0.0256115	Symbols: CYP78A7 | cytochrome P450, family 78, subfamily A, polypeptide 7 | chr5:3112241-3113987 FORWARD LENGTH=536
AT5G10130	19.8921	4.44107	-1.60041	0.00166275	Symbols: | Pollen Ole e 1 allergen and extensin family protein | chr5:3171551-3172428 REVERSE LENGTH=164
AT5G10250	160.032	697.247	2.10012	9.55919e-56	Symbols: DOT3 | Phototropic-responsive NPH3 family protein | chr5:3217028-3219368 REVERSE LENGTH=607
AT5G10720	1.31544	13.6381	1.93892	0.000611473	Symbols: AHK5, CKI2, HK5 | histidine kinase 5 | chr5:3386835-3390541 FORWARD LENGTH=922
AT5G10760	914.705	159.647	-1.23939	0.0409328	Symbols: | Eukaryotic aspartyl protease family protein | chr5:3400671-3402165 REVERSE LENGTH=464
AT5G10946	109.107	281.858	1.34023	1.85675e-17	Symbols: | unknown protein; FUNCTIONS IN: molecular_function unknown; INVOLVED IN: biological_process unknown; LOCATED IN: endomembrane system; Has 30201 Blast hits to 17322 proteins in 780 species: Archae - 12; Bacteria - 1396; Metazoa - 17338; Fungi - 3422; Plants - 5037; Viruses - 0; Other Eukaryotes - 2996 (source: NCBI BLink). | chr5:3456210-3457244 REVERSE LENGTH=55
AT5G11240	2642.27	1066.11	-1.30243	4.02416e-50	Symbols: | transducin family protein / WD-40 repeat family protein | chr5:3582949-3586782 FORWARD LENGTH=615
AT5G11510	890.643	1905.57	1.08951	9.44248e-40	Symbols: MYB3R-4, AtMYB3R4 | myb domain protein 3r-4 | chr5:3680452-3684684 FORWARD LENGTH=961
AT5G11590	290.513	137.841	-1.05727	2.80849e-11	Symbols: TINY2 | Integrase-type DNA-binding superfamily protein | chr5:3727789-3728499 REVERSE LENGTH=236
AT5G12220	1217.12	547.449	-1.14682	2.28282e-39	Symbols: | las1-like family protein | chr5:3950218-3953014 FORWARD LENGTH=611
AT5G12470	7230.3	3108.9	-1.2131	4.44657e-69	Symbols: | Protein of unknown function (DUF3411) | chr5:4044950-4047290 REVERSE LENGTH=386
AT5G12930	164.179	333.21	1.00465	9.03378e-12	Symbols: | unknown protein; Has 1807 Blast hits to 1807 proteins in 277 species: Archae - 0; Bacteria - 0; Metazoa - 736; Fungi - 347; Plants - 385; Viruses - 0; Other Eukaryotes - 339 (source: NCBI BLink). | chr5:4083155-4085222 REVERSE LENGTH=439
AT5G13080	2.15297	14.9663	1.57701	0.00662428	Symbols: WRKY75, ATWRKY75 | WRKY DNA-binding protein 75 | chr5:4149928-4151019 REVERSE LENGTH=145
AT5G13650	26255.4	11698.1	-1.16141	6.11285e-59	Symbols: | elongation factor family protein | chr5:4397821-4402364 FORWARD LENGTH=675
AT5G13840	1307.26	2849.52	1.11487	6.59376e-35	Symbols: FZR3 | FIZZY-related 3 | chr5:4468677-4470706 REVERSE LENGTH=481
AT5G13930	10632.6	1187.32	-3.05839	2.45997e-55	Symbols: CHS, TT4, ATCHS | Chalcone and stilbene synthase family protein | chr5:4488762-4490035 FORWARD LENGTH=395
AT5G14050	3841.45	1403.36	-1.44464	5.13956e-62	Symbols: | Transducin/WD40 repeat-like superfamily protein | chr5:4533539-4535179 FORWARD LENGTH=546
AT5G14450	466.738	987.243	1.07073	2.00221e-27	Symbols: | GDSL-like Lipase/Acylhydrolase superfamily protein | chr5:4658488-4660034 FORWARD LENGTH=389
AT5G14520	5942.86	2833.28	-1.06375	6.84969e-41	Symbols: | pescadillo-related | chr5:4680789-4684330 REVERSE LENGTH=590
AT5G14580	915.98	419.05	-1.1147	7.18639e-17	Symbols: | polyribonucleotide nucleotidyltransferase, putative | chr5:4697612-4703013 REVERSE LENGTH=991
AT5G14650	26.7994	2.77587	-2.28532	8.53565e-06	Symbols: | Pectin lyase-like superfamily protein | chr5:4724509-4726328 FORWARD LENGTH=435
AT5G14760	304.275	147.409	-1.02314	2.29819e-10	Symbols: AO | L-aspartate oxidase | chr5:4769133-4772012 FORWARD LENGTH=651
AT5G14940	132.436	46.5123	-1.43716	1.01963e-09	Symbols: | Major facilitator superfamily protein | chr5:4831748-4834312 REVERSE LENGTH=552
AT5G15022	36.1728	92.0577	1.24864	9.71897e-06	-
AT5G15230	9371.76	19857.9	1.08149	2.02274e-112	Symbols: GASA4 | GAST1 protein homolog 4 | chr5:4945017-4946025 FORWARD LENGTH=106
AT5G15510	526.082	1164.82	1.13261	3.09084e-26	Symbols: | TPX2 (targeting protein for Xklp2) protein family | chr5:5034120-5036614 FORWARD LENGTH=497
AT5G15750	2132.77	934.344	-1.18334	9.43393e-37	Symbols: | Alpha-L RNA-binding motif/Ribosomal protein S4 family protein | chr5:5141449-5142701 FORWARD LENGTH=182
AT5G15850	187.757	402.82	1.0792	1.7806e-13	Symbols: COL1, ATCOL1 | CONSTANS-like 1 | chr5:5176297-5177473 REVERSE LENGTH=355
AT5G15940	26.2033	6.39713	-1.57905	0.001018	Symbols: | NAD(P)-binding Rossmann-fold superfamily protein | chr5:5202801-5204715 FORWARD LENGTH=364
AT5G15960	1286.62	83.1157	-3.89776	1.48464e-202	Symbols: KIN1 | stress-responsive protein (KIN1) / stress-induced protein (KIN1) | chr5:5209992-5210473 FORWARD LENGTH=66
AT5G16130	20367	9817.57	-1.04994	3.12675e-72	Symbols: | Ribosomal protein S7e family protein | chr5:5268984-5269912 FORWARD LENGTH=190
AT5G16250	2124.27	5455.38	1.35085	7.75643e-52	Symbols: | unknown protein; BEST Arabidopsis thaliana protein match is: unknown protein (TAIR:AT3G02640.1); Has 1807 Blast hits to 1807 proteins in 277 species: Archae - 0; Bacteria - 0; Metazoa - 736; Fungi - 347; Plants - 385; Viruses - 0; Other Eukaryotes - 339 (source: NCBI BLink). | chr5:5310264-5310815 REVERSE LENGTH=183
AT5G16410	21.2798	89.9768	1.90666	2.41797e-09	Symbols: | HXXXD-type acyl-transferase family protein | chr5:5365685-5367383 REVERSE LENGTH=480
AT5G16750	2570.06	1024.67	-1.31825	2.81195e-45	Symbols: TOZ | Transducin family protein / WD-40 repeat family protein | chr5:5504541-5509266 REVERSE LENGTH=876
AT5G16930	903.411	401.052	-1.1617	6.431e-24	Symbols: | AAA-type ATPase family protein | chr5:5568578-5571565 FORWARD LENGTH=644
AT5G16980	80.6783	33.4861	-1.19185	1.71478e-05	Symbols: | Zinc-binding dehydrogenase family protein | chr5:5579202-5580383 REVERSE LENGTH=239
AT5G17030	24.3778	5.16423	-1.69374	0.000623196	Symbols: UGT78D3 | UDP-glucosyl transferase 78D3 | chr5:5603198-5604723 REVERSE LENGTH=459
AT5G17040	97.1726	21.0035	-2.04385	7.22325e-12	Symbols: | UDP-Glycosyltransferase superfamily protein | chr5:5605358-5606963 REVERSE LENGTH=442
AT5G17050	2451.63	1086.42	-1.16112	1.17312e-21	Symbols: UGT78D2 | UDP-glucosyl transferase 78D2 | chr5:5607828-5609392 REVERSE LENGTH=460
AT5G17220	3248.8	518.858	-2.52022	7.195e-27	Symbols: ATGSTF12, GST26, TT19, GSTF12 | glutathione S-transferase phi 12 | chr5:5658528-5659322 FORWARD LENGTH=214
AT5G17460	1128.01	485.065	-1.20181	8.51631e-25	Symbols: | unknown protein; FUNCTIONS IN: molecular_function unknown; INVOLVED IN: response to salt stress; LOCATED IN: mitochondrion; Has 30201 Blast hits to 17322 proteins in 780 species: Archae - 12; Bacteria - 1396; Metazoa - 17338; Fungi - 3422; Plants - 5037; Viruses - 0; Other Eukaryotes - 2996 (source: NCBI BLink). | chr5:5757582-5758867 REVERSE LENGTH=309
AT5G17780	88.4435	35.4847	-1.22364	3.06702e-05	Symbols: | alpha/beta-Hydrolases superfamily protein | chr5:5867429-5868976 REVERSE LENGTH=417
AT5G17860	35.0662	10.2837	-1.47098	0.000693508	Symbols: CAX7 | calcium exchanger 7 | chr5:5902638-5904350 REVERSE LENGTH=570
AT5G18010	28.1861	98.0619	1.68346	1.19403e-08	Symbols: | SAUR-like auxin-responsive protein family | chr5:5963033-5963305 REVERSE LENGTH=90
AT5G18050	45.9664	136.153	1.49893	6.50412e-10	Symbols: | SAUR-like auxin-responsive protein family | chr5:5974691-5974963 REVERSE LENGTH=90
AT5G18060	56.7638	126.766	1.09344	3.11921e-05	Symbols: | SAUR-like auxin-responsive protein family | chr5:5976030-5976302 FORWARD LENGTH=90
AT5G18140	502.88	1049.11	1.05172	3.08894e-26	Symbols: | Chaperone DnaJ-domain superfamily protein | chr5:5998235-5999699 FORWARD LENGTH=333
AT5G18670	262.915	745.771	1.48747	1.11432e-27	Symbols: BMY3, BAM9 | beta-amylase 3 | chr5:6226138-6227999 FORWARD LENGTH=536
AT5G19120	311.341	824.019	1.30694	7.97901e-06	Symbols: | Eukaryotic aspartyl protease family protein | chr5:6414585-6415745 FORWARD LENGTH=386
AT5G19260	842.999	337.55	-1.30892	1.4279e-33	Symbols: | Protein of unknown function (DUF3049) | chr5:6479494-6480360 REVERSE LENGTH=288
AT5G19300	974.181	484.916	-1.00035	1.02633e-23	Symbols: | CONTAINS InterPro DOMAIN/s: Nucleic acid-binding, OB-fold-like (InterPro:IPR016027), Protein of unknown function DUF171 (InterPro:IPR003750); Has 3649 Blast hits to 1964 proteins in 291 species: Archae - 113; Bacteria - 121; Metazoa - 1082; Fungi - 399; Plants - 227; Viruses - 4; Other Eukaryotes - 1703 (source: NCBI BLink). | chr5:6495593-6497987 FORWARD LENGTH=398
AT5G19340	187.945	424.933	1.15402	4.17788e-17	Symbols: | unknown protein; BEST Arabidopsis thaliana protein match is: unknown protein (TAIR:AT3G05980.1); Has 1000 Blast hits to 906 proteins in 61 species: Archae - 0; Bacteria - 4; Metazoa - 62; Fungi - 36; Plants - 128; Viruses - 4; Other Eukaryotes - 766 (source: NCBI BLink). | chr5:6515371-6516162 REVERSE LENGTH=263
AT5G19860	803.464	1828.5	1.18188	3.74499e-40	Symbols: | Protein of unknown function, DUF538 | chr5:6714533-6715837 REVERSE LENGTH=181
AT5G20160	7559.82	2381.98	-1.65771	1.62074e-95	Symbols: | Ribosomal protein L7Ae/L30e/S12e/Gadd45 family protein | chr5:6804075-6805102 REVERSE LENGTH=160
AT5G20250	294.904	2318.65	2.69768	6.75033e-17	Symbols: DIN10 | Raffinose synthase family protein | chr5:6834207-6836635 FORWARD LENGTH=749
AT5G20670	57.6881	121.915	1.02446	1.82048e-05	Symbols: | Protein of unknown function (DUF1677) | chr5:6993332-6993793 REVERSE LENGTH=153
AT5G20790	14.9536	3.02545	-1.52867	0.00541533	Symbols: | unknown protein; FUNCTIONS IN: molecular_function unknown; INVOLVED IN: biological_process unknown; LOCATED IN: endomembrane system; EXPRESSED IN: 11 plant structures; EXPRESSED DURING: LP.04 four leaves visible, 4 anthesis, petal differentiation and expansion stage; BEST Arabidopsis thaliana protein match is: unknown protein (TAIR:AT3G43110.1); Has 30201 Blast hits to 17322 proteins i…
AT5G21020	2740.44	6013.15	1.12974	3.31885e-56	Symbols: | unknown protein; FUNCTIONS IN: molecular_function unknown; INVOLVED IN: biological_process unknown; LOCATED IN: endomembrane system; Has 35333 Blast hits to 34131 proteins in 2444 species: Archae - 798; Bacteria - 22429; Metazoa - 974; Fungi - 991; Plants - 531; Viruses - 0; Other Eukaryotes - 9610 (source: NCBI BLink). | chr5:7139023-7139151 FORWARD LENGTH=42
AT5G21100	1587.24	3533.95	1.14795	1.36165e-58	Symbols: | Plant L-ascorbate oxidase | chr5:7168312-7170719 FORWARD LENGTH=573
AT5G21170	452.248	1095.61	1.2683	4.83265e-32	Symbols: AKINBETA1 | 5'-AMP-activated protein kinase beta-2 subunit protein | chr5:7205718-7208239 FORWARD LENGTH=283
AT5G21940	493.922	1178.29	1.16405	0.000100192	Symbols: | unknown protein; BEST Arabidopsis thaliana protein match is: unknown protein (TAIR:AT3G43850.1); Has 30201 Blast hits to 17322 proteins in 780 species: Archae - 12; Bacteria - 1396; Metazoa - 17338; Fungi - 3422; Plants - 5037; Viruses - 0; Other Eukaryotes - 2996 (source: NCBI BLink). | chr5:7249446-7250353 REVERSE LENGTH=264
AT5G22100	1577.35	647.35	-1.27619	8.60311e-38	Symbols: | RNA cyclase family protein | chr5:7329015-7330718 FORWARD LENGTH=375
AT5G22270	111.755	241.816	1.08856	1.72275e-09	Symbols: | unknown protein; BEST Arabidopsis thaliana protein match is: unknown protein (TAIR:AT3G11600.1); Has 136 Blast hits to 136 proteins in 15 species: Archae - 0; Bacteria - 0; Metazoa - 0; Fungi - 0; Plants - 136; Viruses - 0; Other Eukaryotes - 0 (source: NCBI BLink). | chr5:7372487-7372768 REVERSE LENGTH=93
AT5G22300	275.285	124.818	-1.1152	1.61722e-11	Symbols: NIT4, AtNIT4 | nitrilase 4 | chr5:7379401-7381764 FORWARD LENGTH=355
AT5G22380	60.3336	7.44924	-1.5227	0.0103422	Symbols: anac090, NAC090 | NAC domain containing protein 90 | chr5:7408924-7410038 REVERSE LENGTH=235
AT5G22440	10355.3	4790.86	-1.10713	3.61936e-49	Symbols: | Ribosomal protein L1p/L10e family | chr5:7435328-7436486 REVERSE LENGTH=217
AT5G22500	1309.49	4007.51	1.60683	3.42884e-93	Symbols: FAR1 | fatty acid reductase 1 | chr5:7470541-7473916 FORWARD LENGTH=491
AT5G22570	379.886	108.008	-1.36957	0.00705567	Symbols: WRKY38, ATWRKY38 | WRKY DNA-binding protein 38 | chr5:7495608-7496707 REVERSE LENGTH=289
AT5G22650	16960.8	7666.75	-1.14091	7.85862e-58	Symbols: HD2B, HDT02, HDT2, ATHD2B, HDA4, HD2, ATHD2 | histone deacetylase 2B | chr5:7534120-7536054 FORWARD LENGTH=306
AT5G22794	145.822	489.132	1.71592	1.51278e-33	Symbols: | FUNCTIONS IN: molecular_function unknown; INVOLVED IN: biological_process unknown; LOCATED IN: cellular_component unknown; BEST Arabidopsis thaliana protein match is: Tetratricopeptide repeat (TPR)-like superfamily protein (TAIR:AT1G04770.1); Has 132 Blast hits to 132 proteins in 14 species: Archae - 0; Bacteria - 0; Metazoa - 0; Fungi - 0; Plants - 132; Viruses - 0; Other Eukaryotes -…
AT5G22920	522.502	1635.58	1.47469	2.72025e-05	Symbols: | CHY-type/CTCHY-type/RING-type Zinc finger protein | chr5:7665143-7667031 FORWARD LENGTH=291
AT5G23050	243.717	824.193	1.73617	8.17015e-57	Symbols: AAE17 | acyl-activating enzyme 17 | chr5:7731513-7735399 REVERSE LENGTH=721
AT5G23370	27.0098	65.9095	1.18738	0.000115257	Symbols: | GRAM domain-containing protein / ABA-responsive protein-related | chr5:7863542-7864201 REVERSE LENGTH=219
AT5G23790	15.416	4.7873	-1.18776	0.0300454	Symbols: AtGolS5, GolS5 | galactinol synthase 5 | chr5:8020183-8021597 REVERSE LENGTH=333
AT5G23910	1099.14	2515.59	1.18542	3.62862e-46	Symbols: | ATP binding microtubule motor family protein | chr5:8068452-8072723 FORWARD LENGTH=701
AT5G24150	278.715	1336.65	2.02654	3.12757e-09	Symbols: SQP1, SQE5 | FAD/NAD(P)-binding oxidoreductase family protein | chr5:8172594-8175395 REVERSE LENGTH=516
AT5G24155	22.4726	111.246	2.10222	1.55331e-12	Symbols: | FAD/NAD(P)-binding oxidoreductase family protein | chr5:8180118-8181016 REVERSE LENGTH=121
AT5G24160	225.948	556.114	1.27887	1.06878e-20	Symbols: SQE6 | squalene monoxygenase 6 | chr5:8183291-8186601 REVERSE LENGTH=517
AT5G24205	41.578	114.123	1.3691	8.66407e-08	-
AT5G24206	20.7815	67.4359	1.54851	2.16783e-06	-
AT5G24470	6108.36	1650.49	-1.87755	2.4179e-118	Symbols: APRR5, PRR5 | pseudo-response regulator 5 | chr5:8356204-8358873 REVERSE LENGTH=667
AT5G24780	231.713	680.82	1.2364	0.00978874	Symbols: VSP1, ATVSP1 | vegetative storage protein 1 | chr5:8507783-8508889 REVERSE LENGTH=270
AT5G24800	529.343	1448.12	1.44084	2.38181e-45	Symbols: ATBZIP9, BZO2H2, BZIP9 | basic leucine zipper 9 | chr5:8515259-8516541 FORWARD LENGTH=277
AT5G25090	630.624	1575.61	1.30405	1.71275e-32	Symbols: ENODL13, AtENODL13 | early nodulin-like protein 13 | chr5:8647117-8647755 REVERSE LENGTH=186
AT5G25130	161.097	579.965	1.81618	1.54728e-30	Symbols: CYP71B12 | cytochrome P450, family 71, subfamily B, polypeptide 12 | chr5:8668521-8670104 FORWARD LENGTH=496
AT5G25240	57.4633	132.4	1.13584	6.65523e-06	Symbols: | unknown protein; FUNCTIONS IN: molecular_function unknown; INVOLVED IN: biological_process unknown; LOCATED IN: cellular_component unknown; EXPRESSED IN: 23 plant structures; EXPRESSED DURING: 13 growth stages; Has 1807 Blast hits to 1807 proteins in 277 species: Archae - 0; Bacteria - 0; Metazoa - 736; Fungi - 347; Plants - 385; Viruses - 0; Other Eukaryotes - 339 (source: NCBI BLink)…
AT5G25250	260.877	67.5808	-1.21865	0.0369451	Symbols: | SPFH/Band 7/PHB domain-containing membrane-associated protein family | chr5:8749774-8751430 FORWARD LENGTH=470
AT5G25390	329.833	86.3953	-1.86935	1.36966e-21	Symbols: SHN2 | Integrase-type DNA-binding superfamily protein | chr5:8820637-8821741 FORWARD LENGTH=186
AT5G25450	1.52629	8.44279	1.28343	0.0325978	Symbols: | Cytochrome bd ubiquinol oxidase, 14kDa subunit | chr5:8857036-8857849 FORWARD LENGTH=122
AT5G25757	1517.39	668.579	-1.17551	1.62041e-35	Symbols: | RNA polymerase I-associated factor PAF67 | chr5:8965515-8967460 REVERSE LENGTH=514
AT5G25780	3683.82	1756.28	-1.06534	1.95379e-54	Symbols: EIF3B-2, EIF3B, ATEIF3B-2 | eukaryotic translation initiation factor 3B-2 | chr5:8973420-8976758 REVERSE LENGTH=714
AT5G26170	42.459	13.001	-1.3062	0.00869874	Symbols: WRKY50, ATWRKY50 | WRKY DNA-binding protein 50 | chr5:9147176-9148128 REVERSE LENGTH=173
AT5G26690	39.339	13.7485	-1.17988	0.0167077	Symbols: | Heavy metal transport/detoxification superfamily protein | chr5:9310905-9311411 FORWARD LENGTH=114
AT5G26980	568.421	1150.88	1.014	2.30942e-33	Symbols: SYP41, ATSYP41, ATTLG2A | syntaxin of plants 41 | chr5:9488724-9490604 REVERSE LENGTH=322
AT5G27120	9002.2	2394.68	-1.89967	1.67767e-114	Symbols: | NOP56-like pre RNA processing ribonucleoprotein | chr5:9541287-9543684 FORWARD LENGTH=533
AT5G27330	2725.85	1353.34	-1.00402	1.78407e-26	Symbols: | Prefoldin chaperone subunit family protein | chr5:9632997-9634883 REVERSE LENGTH=628
AT5G27360	646.682	1442.38	1.14301	3.25454e-28	Symbols: SFP2 | Major facilitator superfamily protein | chr5:9657119-9662425 FORWARD LENGTH=478
AT5G27600	294.311	659.075	1.15231	3.34129e-19	Symbols: LACS7, ATLACS7 | long-chain acyl-CoA synthetase 7 | chr5:9742616-9746795 FORWARD LENGTH=700
AT5G28770	508.677	1377.27	1.41574	5.01481e-23	Symbols: BZO2H3, AtbZIP63 | bZIP transcription factor family protein | chr5:10796648-10798147 REVERSE LENGTH=307
AT5G28919	4021.78	1677.96	-1.25739	5.00512e-84	Symbols: | FUNCTIONS IN: molecular_function unknown; INVOLVED IN: biological_process unknown; LOCATED IN: cellular_component unknown; BEST Arabidopsis thaliana protein match is: Expressed protein (TAIR:AT3G01345.1); Has 30201 Blast hits to 17322 proteins in 780 species: Archae - 12; Bacteria - 1396; Metazoa - 17338; Fungi - 3422; Plants - 5037; Viruses - 0; Other Eukaryotes - 2996 (source: NCBI B…
AT5G33290	947.343	466.402	-1.01344	8.6861e-24	Symbols: XGD1 | xylogalacturonan deficient 1 | chr5:12558439-12561840 FORWARD LENGTH=500
AT5G35525	8.71034	25.9962	1.23416	0.012014	Symbols: | PLAC8 family protein | chr5:13707084-13707818 FORWARD LENGTH=152
AT5G36260	31.8236	11.627	-1.21864	0.00538159	Symbols: | Eukaryotic aspartyl protease family protein | chr5:14285068-14288179 REVERSE LENGTH=482
AT5G36910	2057.75	370.004	-2.44985	1.43529e-107	Symbols: THI2.2 | thionin 2.2 | chr5:14562053-14562673 REVERSE LENGTH=134
AT5G36950	1525.19	719.03	-1.07643	1.26418e-25	Symbols: DegP10 | DegP protease 10 | chr5:14594992-14598216 FORWARD LENGTH=586
AT5G37240	3.84408	50.2069	2.90864	6.09898e-11	Symbols: | unknown protein; Has 0 Blast hits to 0 proteins in 0 species (source: NCBI BLink). | chr5:14737560-14739256 REVERSE LENGTH=158
AT5G37600	5985.55	1964.75	-1.48894	5.0345e-07	Symbols: ATGSR1, GLN1;1, GSR 1, ATGLN1;1 | glutamine synthase clone R1 | chr5:14933574-14935656 REVERSE LENGTH=356
AT5G37950	4.51197	22.1846	1.73298	0.000450184	Symbols: | UDP-Glycosyltransferase superfamily protein | chr5:15116094-15117617 FORWARD LENGTH=351
AT5G37990	1.27423	10.876	1.6158	0.00586196	Symbols: | S-adenosyl-L-methionine-dependent methyltransferases superfamily protein | chr5:15133867-15135448 REVERSE LENGTH=405
AT5G38020	17.3843	38.8445	1.00973	0.00923668	Symbols: | S-adenosyl-L-methionine-dependent methyltransferases superfamily protein | chr5:15165953-15167612 REVERSE LENGTH=368
AT5G38120	152.349	57.8546	-1.28317	7.54685e-05	Symbols: 4CL8 | AMP-dependent synthetase and ligase family protein | chr5:15213773-15216137 FORWARD LENGTH=550
AT5G38140	505.338	1210.77	1.25546	6.58725e-43	Symbols: NF-YC12 | nuclear factor Y, subunit C12 | chr5:15220377-15222025 REVERSE LENGTH=195
AT5G38150	1289.32	2801.11	1.11493	5.5185e-58	Symbols: PMI15 | Plant protein of unknown function (DUF827) | chr5:15223116-15224950 REVERSE LENGTH=579
AT5G38210	368.934	167.492	-1.00448	0.00858238	Symbols: | Protein kinase family protein | chr5:15261035-15265376 FORWARD LENGTH=686
AT5G38720	1778.93	747.034	-1.24525	1.22573e-45	Symbols: | unknown protein; Has 13419 Blast hits to 9093 proteins in 698 species: Archae - 38; Bacteria - 1038; Metazoa - 4949; Fungi - 1086; Plants - 485; Viruses - 44; Other Eukaryotes - 5779 (source: NCBI BLink). | chr5:15508417-15510472 REVERSE LENGTH=306
AT5G38750	5.7038	22.3996	1.50488	0.0022203	Symbols: | asparaginyl-tRNA synthetase family | chr5:15522650-15523180 FORWARD LENGTH=135
AT5G38970	39.4497	97.8318	1.24774	1.21674e-06	Symbols: BR6OX1, ATBR6OX, CYP85A1, BR6OX | brassinosteroid-6-oxidase 1 | chr5:15594935-15597774 REVERSE LENGTH=465
AT5G39160	5.64225	29.9029	1.87387	5.65229e-05	Symbols: | RmlC-like cupins superfamily protein | chr5:15679195-15679970 REVERSE LENGTH=222
AT5G39190	23.5762	64.7089	1.34509	2.27509e-05	Symbols: GLP2A, ATGER2, GER2 | germin-like protein 2 | chr5:15692771-15693546 REVERSE LENGTH=222
AT5G39240	356.248	130.212	-1.42354	8.97914e-20	Symbols: | unknown protein; BEST Arabidopsis thaliana protein match is: unknown protein (TAIR:AT3G29370.1); Has 15 Blast hits to 15 proteins in 4 species: Archae - 0; Bacteria - 0; Metazoa - 0; Fungi - 0; Plants - 15; Viruses - 0; Other Eukaryotes - 0 (source: NCBI BLink). | chr5:15712683-15713003 REVERSE LENGTH=106
AT5G39520	11.0998	48.8851	1.6266	0.000891905	Symbols: | Protein of unknown function (DUF1997) | chr5:15823920-15825416 REVERSE LENGTH=230
AT5G39610	12.1889	28.5769	1.01652	0.0306865	Symbols: ATNAC2, ORE1, ANAC092, ATNAC6, NAC2, NAC6 | NAC domain containing protein 6 | chr5:15858591-15859650 REVERSE LENGTH=285
AT5G40020	21.2284	56.8482	1.28474	9.78829e-05	Symbols: | Pathogenesis-related thaumatin superfamily protein | chr5:16022896-16024294 REVERSE LENGTH=256
AT5G40100	20.8586	53.0362	1.21473	0.000779799	Symbols: | Disease resistance protein (TIR-NBS-LRR class) family | chr5:16043976-16047355 FORWARD LENGTH=1017
AT5G40210	52.6929	18.0583	-1.37684	0.00013802	Symbols: | nodulin MtN21 /EamA-like transporter family protein | chr5:16073725-16076088 REVERSE LENGTH=339
AT5G40450	3049.54	9018.15	1.49324	1.78604e-10	Symbols: | unknown protein; FUNCTIONS IN: molecular_function unknown; INVOLVED IN: biological_process unknown; LOCATED IN: chloroplast, plasma membrane; EXPRESSED IN: 24 plant structures; EXPRESSED DURING: 13 growth stages; Has 30201 Blast hits to 17322 proteins in 780 species: Archae - 12; Bacteria - 1396; Metazoa - 17338; Fungi - 3422; Plants - 5037; Viruses - 0; Other Eukaryotes - 2996 (source…
AT5G40790	2.27659	10.2389	1.27415	0.0309998	Symbols: | unknown protein; BEST Arabidopsis thaliana protein match is: unknown protein (TAIR:AT3G27250.1); Has 1807 Blast hits to 1807 proteins in 277 species: Archae - 0; Bacteria - 0; Metazoa - 736; Fungi - 347; Plants - 385; Viruses - 0; Other Eukaryotes - 339 (source: NCBI BLink). | chr5:16330115-16331026 REVERSE LENGTH=303
AT5G41120	227.551	534.566	1.2159	1.42505e-23	Symbols: | Esterase/lipase/thioesterase family protein | chr5:16455312-16459198 REVERSE LENGTH=684
AT5G41190	3390.15	1664.08	-1.02093	3.4262e-30	Symbols: | CONTAINS InterPro DOMAIN/s: Nin one binding (NOB1) Zn-ribbon like (InterPro:IPR014881), D-site 20S pre-rRNA nuclease (InterPro:IPR017117); Has 1807 Blast hits to 1807 proteins in 277 species: Archae - 0; Bacteria - 0; Metazoa - 736; Fungi - 347; Plants - 385; Viruses - 0; Other Eukaryotes - 339 (source: NCBI BLink). | chr5:16487628-16490012 REVERSE LENGTH=602
AT5G41761	104.447	47.648	-1.0394	0.000723006	Symbols: | unknown protein; FUNCTIONS IN: molecular_function unknown; INVOLVED IN: biological_process unknown; LOCATED IN: cellular_component unknown; BEST Arabidopsis thaliana protein match is: unknown protein (TAIR:AT3G55570.1); Has 30201 Blast hits to 17322 proteins in 780 species: Archae - 12; Bacteria - 1396; Metazoa - 17338; Fungi - 3422; Plants - 5037; Viruses - 0; Other Eukaryotes - 2996 …
AT5G42800	3297.79	279.017	-3.14703	6.93822e-19	Symbols: DFR, TT3, M318 | dihydroflavonol 4-reductase | chr5:17164296-17165864 REVERSE LENGTH=382
AT5G43120	31.6695	4.38252	-2.1663	5.49725e-06	Symbols: | ARM-repeat/Tetratricopeptide repeat (TPR)-like protein | chr5:17312602-17314368 FORWARD LENGTH=588
AT5G43420	177.588	84.31	-1.0254	9.23818e-06	Symbols: | RING/U-box superfamily protein | chr5:17451790-17452917 FORWARD LENGTH=375
AT5G43530	115.093	45.4145	-1.27508	7.03431e-07	Symbols: | Helicase protein with RING/U-box domain | chr5:17489327-17494830 FORWARD LENGTH=1277
AT5G43630	3683.51	1719.39	-1.09411	9.73348e-44	Symbols: TZP | zinc knuckle (CCHC-type) family protein | chr5:17527261-17530207 FORWARD LENGTH=831
AT5G43660	8.25278	20.5433	1.0242	0.0391656	Symbols: | 2-oxoglutarate (2OG) and Fe(II)-dependent oxygenase superfamily protein | chr5:17536337-17538595 REVERSE LENGTH=410
AT5G43690	96.8633	33.5738	-1.41721	8.32391e-07	Symbols: | P-loop containing nucleoside triphosphate hydrolases superfamily protein | chr5:17546273-17547268 FORWARD LENGTH=331
AT5G43860	270.843	127.363	-1.06357	3.46895e-10	Symbols: ATCLH2, CLH2 | chlorophyllase 2 | chr5:17630492-17632184 FORWARD LENGTH=318
AT5G43890	44.3267	16.1545	-1.27914	0.000864046	Symbols: YUC5, SUPER1 | Flavin-binding monooxygenase family protein | chr5:17648857-17650131 REVERSE LENGTH=424
AT5G44260	13.8185	70.9157	2.1007	8.81993e-09	Symbols: | Zinc finger C-x8-C-x5-C-x3-H type family protein | chr5:17829974-17831119 REVERSE LENGTH=381
AT5G44390	70.5947	28.6095	-1.19453	0.000149624	Symbols: | FAD-binding Berberine family protein | chr5:17882329-17884906 REVERSE LENGTH=542
AT5G44420	110.786	12.8932	-1.38674	0.0206861	Symbols: PDF1.2, PDF1.2A, LCR77 | plant defensin 1.2 | chr5:17907216-17907550 REVERSE LENGTH=80
AT5G44430	22.5021	2.75188	-1.69164	0.0035073	Symbols: PDF1.2c | plant defensin 1.2C | chr5:17909092-17909444 REVERSE LENGTH=80
AT5G44565	320.852	86.1735	-1.84464	7.33764e-25	Symbols: | unknown protein; FUNCTIONS IN: molecular_function unknown; INVOLVED IN: biological_process unknown; LOCATED IN: endomembrane system; Has 35333 Blast hits to 34131 proteins in 2444 species: Archae - 798; Bacteria - 22429; Metazoa - 974; Fungi - 991; Plants - 531; Viruses - 0; Other Eukaryotes - 9610 (source: NCBI BLink). | chr5:17951595-17952862 FORWARD LENGTH=73
AT5G44568	591.097	221.251	-1.20607	0.00405615	Symbols: | unknown protein; FUNCTIONS IN: molecular_function unknown; INVOLVED IN: biological_process unknown; LOCATED IN: endomembrane system; Has 19 Blast hits to 19 proteins in 2 species: Archae - 0; Bacteria - 0; Metazoa - 0; Fungi - 0; Plants - 19; Viruses - 0; Other Eukaryotes - 0 (source: NCBI BLink). | chr5:17961379-17962146 REVERSE LENGTH=75
AT5G44572	99.3241	209.197	1.04243	2.08706e-06	Symbols: | unknown protein; FUNCTIONS IN: molecular_function unknown; INVOLVED IN: biological_process unknown; LOCATED IN: endomembrane system; Has 7 Blast hits to 7 proteins in 2 species: Archae - 0; Bacteria - 0; Metazoa - 0; Fungi - 0; Plants - 7; Viruses - 0; Other Eukaryotes - 0 (source: NCBI BLink). | chr5:17968195-17969351 FORWARD LENGTH=93
AT5G44575	31.5667	12.7664	-1.0671	0.0200929	Symbols: | unknown protein; FUNCTIONS IN: molecular_function unknown; INVOLVED IN: biological_process unknown; LOCATED IN: endomembrane system; Has 7 Blast hits to 7 proteins in 2 species: Archae - 0; Bacteria - 0; Metazoa - 0; Fungi - 0; Plants - 7; Viruses - 0; Other Eukaryotes - 0 (source: NCBI BLink). | chr5:17973875-17974782 FORWARD LENGTH=72
AT5G44585	41.5337	11.2014	-1.35208	0.0110337	Symbols: | unknown protein; FUNCTIONS IN: molecular_function unknown; INVOLVED IN: biological_process unknown; LOCATED IN: endomembrane system; Has 30201 Blast hits to 17322 proteins in 780 species: Archae - 12; Bacteria - 1396; Metazoa - 17338; Fungi - 3422; Plants - 5037; Viruses - 0; Other Eukaryotes - 2996 (source: NCBI BLink). | chr5:17984621-17985305 FORWARD LENGTH=78
AT5G44590	288.251	31.4519	-3.01708	3.62619e-35	Symbols: | S-adenosyl-L-methionine-dependent methyltransferases superfamily protein | chr5:17987591-17989227 FORWARD LENGTH=349
AT5G44973	9.86148	82.3049	2.70633	6.25157e-15	Symbols: | Encodes a defensin-like (DEFL) family protein. | chr5:18157691-18158180 REVERSE LENGTH=102
AT5G45000	85.4402	36.2895	-1.154	4.70023e-05	Symbols: | Disease resistance protein (TIR-NBS-LRR class) family | chr5:18165427-18167005 FORWARD LENGTH=419
AT5G45310	57.4409	153.188	1.365	5.00196e-09	Symbols: | unknown protein; LOCATED IN: endomembrane system; EXPRESSED IN: stem, inflorescence meristem, root, leaf; EXPRESSED DURING: LP.04 four leaves visible; Has 30201 Blast hits to 17322 proteins in 780 species: Archae - 12; Bacteria - 1396; Metazoa - 17338; Fungi - 3422; Plants - 5037; Viruses - 0; Other Eukaryotes - 2996 (source: NCBI BLink). | chr5:18359373-18360796 REVERSE LENGTH=352
AT5G45475	86.2648	177.2	1.00987	1.78059e-07	-
AT5G45720	296.245	134.591	-1.1166	4.80812e-11	Symbols: | AAA-type ATPase family protein | chr5:18543338-18546629 REVERSE LENGTH=966
AT5G45775	12738.6	6118.52	-1.05432	2.18624e-56	Symbols: | Ribosomal L5P family protein | chr5:18565281-18566377 REVERSE LENGTH=172
AT5G45920	414.809	126.92	-1.67429	1.16604e-26	Symbols: | SGNH hydrolase-type esterase superfamily protein | chr5:18622822-18624677 FORWARD LENGTH=241
AT5G46130	2.00419	13.9603	1.75217	0.00175332	Symbols: | Protein of unknown function (DUF295) | chr5:18703058-18704390 REVERSE LENGTH=376
AT5G46230	252.173	119.004	-1.05777	1.72378e-10	Symbols: | Protein of unknown function, DUF538 | chr5:18742593-18743024 REVERSE LENGTH=143
AT5G46600	591.98	210.801	-1.47149	1.53767e-35	Symbols: | Aluminium activated malate transporter family protein | chr5:18907849-18910742 REVERSE LENGTH=539
AT5G46830	109.611	228.598	1.02595	7.21852e-09	Symbols: ATNIG1, NIG1 | NACL-inducible gene 1 | chr5:19002719-19004254 FORWARD LENGTH=511
AT5G47500	4652.1	9975.58	1.09205	3.94559e-32	Symbols: | Pectin lyase-like superfamily protein | chr5:19271262-19272845 REVERSE LENGTH=362
AT5G47880	3260.05	1610.24	-1.01324	5.30536e-38	Symbols: ERF1-1 | eukaryotic release factor 1-1 | chr5:19386555-19387865 REVERSE LENGTH=436
AT5G48070	13.2732	2.70355	-1.39099	0.0159408	Symbols: ATXTH20, XTH20 | xyloglucan endotransglucosylase/hydrolase 20 | chr5:19482158-19483231 FORWARD LENGTH=282
AT5G48180	1400.69	2948.9	1.0696	4.30392e-45	Symbols: NSP5 | nitrile specifier protein 5 | chr5:19541283-19542358 REVERSE LENGTH=326
AT5G48240	2359.48	1142.09	-1.04046	1.31337e-27	Symbols: | unknown protein; FUNCTIONS IN: molecular_function unknown; INVOLVED IN: biological_process unknown; LOCATED IN: nucleolus; EXPRESSED IN: cultured cell; CONTAINS InterPro DOMAIN/s: Protein of unknown function DUF1665 (InterPro:IPR012459); Has 402 Blast hits to 382 proteins in 162 species: Archae - 0; Bacteria - 4; Metazoa - 139; Fungi - 111; Plants - 54; Viruses - 1; Other Eukaryotes - …
AT5G48400	9.71218	28.812	1.21309	0.0149818	Symbols: ATGLR1.2, GLR1.2 | Glutamate receptor family protein | chr5:19616244-19618805 FORWARD LENGTH=750
AT5G48657	53.5258	17.2302	-1.24851	0.0132373	Symbols: | defense protein-related | chr5:19734019-19734845 REVERSE LENGTH=245
AT5G48775	87.7339	184.382	1.04621	8.99197e-08	-
AT5G48850	28.1144	87.2323	1.49255	1.29861e-05	Symbols: ATSDI1 | Tetratricopeptide repeat (TPR)-like superfamily protein | chr5:19805576-19807699 REVERSE LENGTH=306
AT5G48880	5682.01	2670.9	-1.08133	9.50444e-30	Symbols: PKT1, KAT5 | peroxisomal 3-keto-acyl-CoA thiolase 2 | chr5:19814576-19816775 REVERSE LENGTH=414
AT5G49152	30.8737	97.765	1.56381	3.6952e-09	-
AT5G49330	451.767	206.517	-1.11382	6.05563e-16	Symbols: MYB111, ATMYB111, PFG3 | myb domain protein 111 | chr5:19999147-20001293 REVERSE LENGTH=342
AT5G49360	345.495	1061.13	1.58563	1.47261e-21	Symbols: BXL1, ATBXL1 | beta-xylosidase 1 | chr5:20012179-20016659 REVERSE LENGTH=774
AT5G49480	1232.16	520.907	-1.17426	6.92815e-06	Symbols: ATCP1, CP1 | Ca2+-binding protein 1 | chr5:20070812-20071294 FORWARD LENGTH=160
AT5G49525	112.19	27.9171	-1.84675	4.96857e-10	Symbols: | unknown protein; Has 23 Blast hits to 23 proteins in 7 species: Archae - 0; Bacteria - 0; Metazoa - 0; Fungi - 0; Plants - 23; Viruses - 0; Other Eukaryotes - 0 (source: NCBI BLink). | chr5:20097132-20097374 REVERSE LENGTH=80
AT5G49560	313.588	78.3265	-1.94517	8.28996e-26	Symbols: | Putative methyltransferase family protein | chr5:20110961-20111785 REVERSE LENGTH=274
AT5G49680	511.653	245.717	-1.03305	4.3473e-10	Symbols: | Golgi-body localisation protein domain ;RNA pol II promoter Fmp27 protein domain | chr5:20176385-20188307 FORWARD LENGTH=2587
AT5G49740	573.586	1779.21	1.61497	1.85966e-45	Symbols: ATFRO7, FRO7 | ferric reduction oxidase 7 | chr5:20205549-20208628 REVERSE LENGTH=747
AT5G49910	30043.7	13877.3	-1.11065	9.58502e-68	Symbols: CPHSC70-2EAT SHOCK PROTEIN 70-2, HSC70-7, cpHsc70-2 | chloroplast heat shock protein 70-2 | chr5:20303470-20306295 FORWARD LENGTH=718
AT5G50720	193.143	94.1155	-1.00298	1.92913e-07	Symbols: ATHVA22E, HVA22E | HVA22 homologue E | chr5:20633442-20634502 REVERSE LENGTH=116
AT5G50800	190.259	57.4507	-1.66501	2.17144e-15	Symbols: SWEET13, AtSWEET13 | Nodulin MtN3 family protein | chr5:20665280-20667140 REVERSE LENGTH=294
AT5G51174	43.6074	8.92342	-1.94573	1.27044e-06	-
AT5G51330	47.4718	21.1494	-1.04064	0.00386317	Symbols: SWI1, DYAD | SWITCH1 | chr5:20858752-20861680 REVERSE LENGTH=639
AT5G51440	20.6632	47.8477	1.08419	0.00195406	Symbols: | HSP20-like chaperones superfamily protein | chr5:20891242-20892013 FORWARD LENGTH=210
AT5G51600	1403.02	2852.12	1.01486	1.11432e-27	Symbols: PLE, ATMAP65-3, MAP65-3 | Microtubule associated protein (MAP65/ASE1) family protein | chr5:20961061-20964080 REVERSE LENGTH=707
AT5G51950	35.8785	86.5812	1.17169	5.36809e-05	Symbols: | Glucose-methanol-choline (GMC) oxidoreductase family protein | chr5:21106093-21108559 REVERSE LENGTH=586
AT5G51970	1042.63	2691.63	1.36241	9.50118e-56	Symbols: | GroES-like zinc-binding alcohol dehydrogenase family protein | chr5:21111820-21113284 FORWARD LENGTH=364
AT5G52310	28860	10135	-1.5017	2.28575e-80	Symbols: COR78, LTI78, RD29A, LTI140 | low-temperature-responsive protein 78 (LTI78) / desiccation-responsive protein 29A (RD29A) | chr5:21240929-21243326 FORWARD LENGTH=710
AT5G52380	865.582	377.987	-1.18422	9.21984e-26	Symbols: | VASCULAR-RELATED NAC-DOMAIN 6 | chr5:21261521-21263061 REVERSE LENGTH=268
AT5G52470	12409.4	5561.79	-1.15317	3.16808e-58	Symbols: FIB1, FBR1, ATFIB1, ATFBR1, SKIP7 | fibrillarin 1 | chr5:21294290-21296509 FORWARD LENGTH=308
AT5G52640	59.663	150.489	1.26389	1.34342e-06	Symbols: HSP81-1, ATHS83, HSP81.1, HSP83, ATHSP90.1, AtHsp90-1, HSP90.1 | heat shock protein 90.1 | chr5:21352542-21355147 FORWARD LENGTH=705
AT5G52740	19.1097	3.61422	-1.32011	0.0267116	Symbols: | Copper transport protein family | chr5:21382530-21383180 FORWARD LENGTH=118
AT5G52820	2804.97	1154.41	-1.27464	7.06963e-54	Symbols: | WD-40 repeat family protein / notchless protein, putative | chr5:21401423-21404203 FORWARD LENGTH=473
AT5G52990	75.6177	158.873	1.03481	4.99194e-07	Symbols: | SNARE-like superfamily protein | chr5:21484188-21485006 FORWARD LENGTH=272
AT5G53048	46.2265	5.07464	-2.54782	5.49814e-09	-
AT5G53290	422.047	167.172	-1.30798	1.70874e-14	Symbols: CRF3 | cytokinin response factor 3 | chr5:21617961-21619025 REVERSE LENGTH=354
AT5G53700	32.1008	10.2907	-1.37112	0.00150785	Symbols: | RNA-binding (RRM/RBD/RNP motifs) family protein | chr5:21801221-21802546 FORWARD LENGTH=251
AT5G54060	625.431	100.739	-2.38267	3.68189e-13	Symbols: UF3GT | UDP-glucose:flavonoid 3-o-glucosyltransferase | chr5:21936902-21938308 REVERSE LENGTH=468
AT5G54510	602.985	1343.2	1.14663	4.12914e-23	Symbols: GH3.6, DFL1 | Auxin-responsive GH3 family protein | chr5:22131321-22133564 REVERSE LENGTH=612
AT5G54700	11.695	2.74835	-1.2788	0.0282589	Symbols: | Ankyrin repeat family protein | chr5:22223096-22225509 REVERSE LENGTH=480
AT5G54710	318.579	119.6	-1.06849	0.0397547	Symbols: | Ankyrin repeat family protein | chr5:22227665-22230500 REVERSE LENGTH=598
AT5G54720	107.919	40.6778	-1.23676	0.00106255	Symbols: | Ankyrin repeat family protein | chr5:22232295-22232852 REVERSE LENGTH=185
AT5G54910	1836.6	859.048	-1.08772	1.40098e-24	Symbols: | DEA(D/H)-box RNA helicase family protein | chr5:22298668-22301719 REVERSE LENGTH=739
AT5G55180	1922.06	4259.14	1.13875	2.86642e-34	Symbols: | O-Glycosyl hydrolases family 17 protein | chr5:22388834-22390550 FORWARD LENGTH=460
AT5G55330	21.6758	8.26552	-1.0578	0.0426602	Symbols: | MBOAT (membrane bound O-acyl transferase) family protein | chr5:22437825-22438865 REVERSE LENGTH=346
AT5G55450	3173.7	747.906	-1.87766	2.70977e-08	Symbols: | Bifunctional inhibitor/lipid-transfer protein/seed storage 2S albumin superfamily protein | chr5:22467560-22467874 FORWARD LENGTH=104
AT5G55570	124.143	37.0866	-1.6357	3.21291e-09	Symbols: | unknown protein; LOCATED IN: chloroplast; Has 35333 Blast hits to 34131 proteins in 2444 species: Archae - 798; Bacteria - 22429; Metazoa - 974; Fungi - 991; Plants - 531; Viruses - 0; Other Eukaryotes - 9610 (source: NCBI BLink). | chr5:22514587-22515260 REVERSE LENGTH=143
AT5G55830	134.485	302.07	1.14304	1.08286e-13	Symbols: | Concanavalin A-like lectin protein kinase family protein | chr5:22594655-22596700 FORWARD LENGTH=681
AT5G55920	6249.18	2170.53	-1.51779	1.98225e-77	Symbols: OLI2 | S-adenosyl-L-methionine-dependent methyltransferases superfamily protein | chr5:22645742-22649383 REVERSE LENGTH=682
AT5G56030	23424.4	11108.9	-1.07286	3.84488e-64	Symbols: HSP81-2, ERD8, HSP90.2, AtHsp90.2 | heat shock protein 81-2 | chr5:22686923-22689433 FORWARD LENGTH=699
AT5G56550	57.9969	175.933	1.53919	6.98272e-14	Symbols: OXS3, ATOXS3 | oxidative stress 3 | chr5:22895847-22896502 REVERSE LENGTH=172
AT5G56950	5227.85	2492.88	-1.06507	1.5932e-55	Symbols: NFA03, NFA3, NAP1;3 | nucleosome assembly protein 1;3 | chr5:23032618-23035299 FORWARD LENGTH=374
AT5G57010	54.3799	19.5258	-1.2593	0.00221664	Symbols: | calmodulin-binding family protein | chr5:23068207-23070203 FORWARD LENGTH=495
AT5G57220	139.591	31.3905	-1.5266	0.00419744	Symbols: CYP81F2 | cytochrome P450, family 81, subfamily F, polypeptide 2 | chr5:23187911-23189681 FORWARD LENGTH=491
AT5G57280	1438.43	645.374	-1.14907	9.59478e-33	Symbols: | S-adenosyl-L-methionine-dependent methyltransferases superfamily protein | chr5:23204533-23206485 FORWARD LENGTH=289
AT5G57550	5.3233	79.9261	3.34346	2.67952e-18	Symbols: XTR3, XTH25 | xyloglucan endotransglucosylase/hydrolase 25 | chr5:23305055-23306384 REVERSE LENGTH=284
AT5G57630	2031.73	769.483	-1.34415	1.04842e-09	Symbols: CIPK21, SnRK3.4 | CBL-interacting protein kinase 21 | chr5:23341092-23343143 REVERSE LENGTH=416
AT5G57690	17.6514	49.0239	1.31117	0.000256545	Symbols: ATDGK4, DGK4 | diacylglycerol kinase 4 | chr5:23372063-23374469 REVERSE LENGTH=487
AT5G57780	485.015	994.336	1.03056	1.82905e-22	Symbols: | EXPRESSED IN: 18 plant structures; EXPRESSED DURING: 12 growth stages; BEST Arabidopsis thaliana protein match is: sequence-specific DNA binding transcription factors (TAIR:AT4G30410.1); Has 123 Blast hits to 123 proteins in 11 species: Archae - 0; Bacteria - 0; Metazoa - 0; Fungi - 0; Plants - 123; Viruses - 0; Other Eukaryotes - 0 (source: NCBI BLink). | chr5:23405505-23406008 REVERS…
AT5G57785	108.268	462.906	2.06047	3.69434e-48	Symbols: | unknown protein; Has 30201 Blast hits to 17322 proteins in 780 species: Archae - 12; Bacteria - 1396; Metazoa - 17338; Fungi - 3422; Plants - 5037; Viruses - 0; Other Eukaryotes - 2996 (source: NCBI BLink). | chr5:23409105-23409326 REVERSE LENGTH=73
AT5G57790	195.114	446.549	1.17663	6.62679e-21	Symbols: | unknown protein; Has 13 Blast hits to 11 proteins in 5 species: Archae - 0; Bacteria - 0; Metazoa - 0; Fungi - 0; Plants - 13; Viruses - 0; Other Eukaryotes - 0 (source: NCBI BLink). | chr5:23412596-23413442 REVERSE LENGTH=216
AT5G57810	18.9523	46.1898	1.12373	0.00306149	Symbols: TET15 | tetraspanin15 | chr5:23424466-23425589 REVERSE LENGTH=317
AT5G58280	40.2466	89.1532	1.08884	3.34038e-05	Symbols: | AP2/B3-like transcriptional factor family protein | chr5:23567338-23568670 FORWARD LENGTH=273
AT5G58340	275.236	655.679	1.2399	2.16984e-31	Symbols: | myb-like HTH transcriptional regulator family protein | chr5:23582607-23584245 FORWARD LENGTH=448
AT5G58350	251.058	543.613	1.10502	1.14122e-18	Symbols: WNK4, ZIK2 | with no lysine (K) kinase 4 | chr5:23585505-23587681 FORWARD LENGTH=571
AT5G58370	1478.76	727.378	-1.0169	1.38139e-23	Symbols: | P-loop containing nucleoside triphosphate hydrolases superfamily protein | chr5:23593358-23595565 FORWARD LENGTH=446
AT5G58420	14986.5	6336.59	-1.23732	3.38453e-74	Symbols: | Ribosomal protein S4 (RPS4A) family protein | chr5:23619599-23620896 FORWARD LENGTH=262
AT5G58595	14.1979	3.13938	-1.36328	0.0176918	-
AT5G58770	22.5486	60.0167	1.2526	0.000422034	Symbols: | Undecaprenyl pyrophosphate synthetase family protein | chr5:23734396-23735495 FORWARD LENGTH=310
AT5G59220	75.9206	223.424	1.4913	1.30552e-13	Symbols: HAI1 | highly ABA-induced PP2C gene 1 | chr5:23894672-23896497 REVERSE LENGTH=413
AT5G59240	265.282	53.1306	-2.23445	2.56907e-26	Symbols: | Ribosomal protein S8e family protein | chr5:23902626-23903670 REVERSE LENGTH=210
AT5G59260	4.67627	15.054	1.19264	0.0302893	Symbols: | Concanavalin A-like lectin protein kinase family protein | chr5:23907901-23909925 REVERSE LENGTH=674
AT5G59510	9.69183	30.2293	1.36481	0.00186431	Symbols: RTFL5, DVL18 | ROTUNDIFOLIA like 5 | chr5:23990089-23990523 FORWARD LENGTH=144
AT5G59570	44.4241	112.094	1.26037	1.10319e-05	Symbols: | Homeodomain-like superfamily protein | chr5:24004047-24004943 FORWARD LENGTH=298
AT5G59670	1557.86	600.228	-1.35108	8.58962e-21	Symbols: | Leucine-rich repeat protein kinase family protein | chr5:24041538-24045478 FORWARD LENGTH=868
AT5G59850	14670.5	6180.74	-1.24237	2.15449e-72	Symbols: | Ribosomal protein S8 family protein | chr5:24112499-24113084 REVERSE LENGTH=130
AT5G59980	728.703	356.465	-1.02183	3.77584e-17	Symbols: | Polymerase/histidinol phosphatase-like | chr5:24147207-24149392 FORWARD LENGTH=581
AT5G60022	39.174	103.112	1.30203	2.82696e-06	-
AT5G60030	1359.54	647.689	-1.06465	1.50905e-34	Symbols: | unknown protein; BEST Arabidopsis thaliana protein match is: unknown protein (TAIR:AT1G75335.1); Has 1807 Blast hits to 1807 proteins in 277 species: Archae - 0; Bacteria - 0; Metazoa - 736; Fungi - 347; Plants - 385; Viruses - 0; Other Eukaryotes - 339 (source: NCBI BLink). | chr5:24172082-24172960 REVERSE LENGTH=292
AT5G60670	5322.74	2578.73	-1.04254	1.40558e-60	Symbols: | Ribosomal protein L11 family protein | chr5:24381066-24381566 REVERSE LENGTH=166
AT5G60730	229.769	90.0226	-1.31979	1.51732e-14	Symbols: | Anion-transporting ATPase | chr5:24422838-24425352 FORWARD LENGTH=391
AT5G60790	8266.87	3930.49	-1.06752	3.07133e-41	Symbols: ATGCN1, GCN1 | ABC transporter family protein | chr5:24453760-24455767 REVERSE LENGTH=595
AT5G60900	783.695	376.257	-1.02982	7.66636e-09	Symbols: RLK1 | receptor-like protein kinase 1 | chr5:24498467-24501494 REVERSE LENGTH=748
AT5G60930	1716.65	3645.71	1.07853	4.36878e-36	Symbols: | P-loop containing nucleoside triphosphate hydrolases superfamily protein | chr5:24515398-24522511 REVERSE LENGTH=1294
AT5G60950	299.309	80.9389	-1.76301	1.25323e-10	Symbols: COBL5 | COBRA-like protein 5 precursor | chr5:24527157-24528005 REVERSE LENGTH=204
AT5G61020	9135.06	4133.93	-1.1394	3.31885e-56	Symbols: ECT3 | evolutionarily conserved C-terminal region 3 | chr5:24557485-24559780 REVERSE LENGTH=495
AT5G61170	11224.8	5551.31	-1.01251	7.25439e-54	Symbols: | Ribosomal protein S19e family protein | chr5:24611158-24612202 FORWARD LENGTH=143
AT5G61490	39.112	12.6826	-1.40438	0.000447542	Symbols: | Uncharacterised conserved protein (UCP012943) | chr5:24732642-24733666 FORWARD LENGTH=260
AT5G61610	30.5392	10.499	-1.23243	0.00792449	Symbols: | Oleosin family protein | chr5:24770099-24771252 FORWARD LENGTH=294
AT5G61770	2153.36	852.17	-1.33099	1.39125e-57	Symbols: PPAN | PETER PAN-like protein | chr5:24815888-24817495 FORWARD LENGTH=345
AT5G61820	779.97	302.498	-1.35437	8.66068e-36	Symbols: | FUNCTIONS IN: molecular_function unknown; INVOLVED IN: biological_process unknown; LOCATED IN: vacuole; EXPRESSED IN: 24 plant structures; EXPRESSED DURING: 15 growth stages; CONTAINS InterPro DOMAIN/s: Stress up-regulated Nod 19 (InterPro:IPR011692); Has 30201 Blast hits to 17322 proteins in 780 species: Archae - 12; Bacteria - 1396; Metazoa - 17338; Fungi - 3422; Plants - 5037; Virus…
AT5G61865	82.8221	203.191	1.24979	2.20176e-11	Symbols: | unknown protein; Has 30201 Blast hits to 17322 proteins in 780 species: Archae - 12; Bacteria - 1396; Metazoa - 17338; Fungi - 3422; Plants - 5037; Viruses - 0; Other Eukaryotes - 2996 (source: NCBI BLink). | chr5:24847395-24849706 FORWARD LENGTH=417
AT5G62210	1633.6	308.846	-2.35984	2.84765e-57	Symbols: | Embryo-specific protein 3, (ATS3) | chr5:24986521-24987477 REVERSE LENGTH=223
AT5G62360	1550.77	710.02	-1.11528	1.12208e-26	Symbols: | Plant invertase/pectin methylesterase inhibitor superfamily protein | chr5:25040699-25041310 FORWARD LENGTH=203
AT5G62440	2382.33	820.835	-1.5283	1.39094e-65	Symbols: | Protein of unknown function (DUF3223) | chr5:25072620-25073917 REVERSE LENGTH=202
AT5G62480	20.7601	5.83588	-1.39993	0.00483157	Symbols: ATGSTU9, GST14, GST14B, GSTU9 | glutathione S-transferase tau 9 | chr5:25088775-25089566 REVERSE LENGTH=240
AT5G62550	1184.68	2903.34	1.2865	3.83426e-76	Symbols: | unknown protein; FUNCTIONS IN: molecular_function unknown; INVOLVED IN: biological_process unknown; LOCATED IN: plasma membrane; EXPRESSED IN: 17 plant structures; EXPRESSED DURING: 9 growth stages; Has 14949 Blast hits to 9947 proteins in 971 species: Archae - 43; Bacteria - 3248; Metazoa - 4424; Fungi - 1542; Plants - 562; Viruses - 55; Other Eukaryotes - 5075 (source: NCBI BLink). |…
AT5G62730	12.5239	38.8289	1.32586	0.00298783	Symbols: | Major facilitator superfamily protein | chr5:25197494-25200033 FORWARD LENGTH=589
AT5G63190	1144.31	2784	1.27413	1.36388e-35	Symbols: | MA3 domain-containing protein | chr5:25346145-25348563 FORWARD LENGTH=702
AT5G63350	13.4268	34.0771	1.1248	0.0108802	Symbols: | unknown protein; BEST Arabidopsis thaliana protein match is: unknown protein (TAIR:AT3G48510.1); Has 103 Blast hits to 102 proteins in 13 species: Archae - 0; Bacteria - 0; Metazoa - 2; Fungi - 0; Plants - 101; Viruses - 0; Other Eukaryotes - 0 (source: NCBI BLink). | chr5:25380216-25381124 REVERSE LENGTH=302
AT5G63650	245.889	516.32	1.06183	1.08023e-18	Symbols: SNRK2-5, SNRK2.5, SRK2H | SNF1-related protein kinase 2.5 | chr5:25481631-25483495 REVERSE LENGTH=360
AT5G63790	991.205	391.194	-1.32617	7.86096e-31	Symbols: ANAC102, NAC102 | NAC domain containing protein 102 | chr5:25526887-25528013 REVERSE LENGTH=312
AT5G64310	812.924	1645.19	1.00425	2.06357e-20	Symbols: AGP1, ATAGP1 | arabinogalactan protein 1 | chr5:25722018-25722413 FORWARD LENGTH=131
AT5G64410	725.28	1511.08	1.05413	1.40747e-30	Symbols: ATOPT4, OPT4 | oligopeptide transporter 4 | chr5:25750921-25754974 REVERSE LENGTH=729
AT5G65860	1481.01	647.189	-1.18679	2.537e-33	Symbols: | ankyrin repeat family protein | chr5:26347706-26348746 REVERSE LENGTH=346
AT5G66052	717.775	1489	1.047	2.73513e-43	Symbols: | unknown protein; Has 30201 Blast hits to 17322 proteins in 780 species: Archae - 12; Bacteria - 1396; Metazoa - 17338; Fungi - 3422; Plants - 5037; Viruses - 0; Other Eukaryotes - 2996 (source: NCBI BLink). | chr5:26416232-26416435 FORWARD LENGTH=67
AT5G66110	3.69478	15.5356	1.4359	0.00869611	Symbols: HIPP27 | Heavy metal transport/detoxification superfamily protein | chr5:26430245-26430778 FORWARD LENGTH=147
AT5G66150	113.822	52.8845	-1.05488	1.1881e-05	Symbols: | Glycosyl hydrolase family 38 protein | chr5:26439013-26444434 REVERSE LENGTH=1047
AT5G66480	33.1968	90.2905	1.33365	8.10873e-06	Symbols: | unknown protein; FUNCTIONS IN: molecular_function unknown; INVOLVED IN: biological_process unknown; LOCATED IN: chloroplast; BEST Arabidopsis thaliana protein match is: unknown protein (TAIR:AT3G50910.1); Has 30201 Blast hits to 17322 proteins in 780 species: Archae - 12; Bacteria - 1396; Metazoa - 17338; Fungi - 3422; Plants - 5037; Viruses - 0; Other Eukaryotes - 2996 (source: NCBI B…
AT5G66540	3033.07	1232.77	-1.29301	1.01006e-57	Symbols: | FUNCTIONS IN: molecular_function unknown; INVOLVED IN: rRNA processing; LOCATED IN: cytosol, nucleolus, nucleus; EXPRESSED IN: 22 plant structures; EXPRESSED DURING: 12 growth stages; CONTAINS InterPro DOMAIN/s: U3 small nucleolar ribonucleoprotein complex, subunit Mpp10p (InterPro:IPR012173), Mpp10 protein (InterPro:IPR007151); Has 30201 Blast hits to 17322 proteins in 780 species: Ar…
AT5G66640	54.1792	14.0326	-1.58992	0.00034658	Symbols: DAR3 | DA1-related protein 3 | chr5:26599818-26601765 FORWARD LENGTH=450
AT5G67270	730.21	1532.62	1.05838	1.61953e-28	Symbols: ATEB1C, EB1C, ATEB1H1 | end binding protein 1C | chr5:26840248-26841984 REVERSE LENGTH=329
AT5G67488	20.051	60.9763	1.45749	1.04913e-05	-
AT5G67510	3981.77	1945.3	-1.02823	1.60159e-35	Symbols: | Translation protein SH3-like family protein | chr5:26937970-26938410 REVERSE LENGTH=146

## Sheet: day3
AtG code	counts 16 °C	counts 25 °C day 3	log2 Fold Change	p-value	Annotation
AT1G01060	908.194	24.5293	-4.95859	1.61947e-84	Symbols: LHY, LHY1 | Homeodomain-like superfamily protein | chr1:33992-37061 REVERSE LENGTH=645
AT1G01200	243.39	116.986	-1.0363	6.97838e-09	Symbols: ATRABA3, ATRAB-A3, RABA3 | RAB GTPase homolog A3 | chr1:86715-88145 REVERSE LENGTH=237
AT1G01250	117.284	37.4973	-1.56711	5.22398e-09	Symbols: | Integrase-type DNA-binding superfamily protein | chr1:104731-105309 REVERSE LENGTH=192
AT1G01480	17.1989	1.86482	-2.19239	0.0001577	Symbols: ACS2, AT-ACC2 | 1-amino-cyclopropane-1-carboxylate synthase 2 | chr1:175862-178051 FORWARD LENGTH=496
AT1G01560	202.64	33.8957	-2.35647	9.42084e-12	Symbols: ATMPK11, MPK11 | MAP kinase 11 | chr1:202345-203662 FORWARD LENGTH=275
AT1G01680	33.8721	3.10809	-2.33707	6.24814e-05	Symbols: ATPUB54, PUB54 | plant U-box 54 | chr1:246411-248329 REVERSE LENGTH=308
AT1G01695	50.6042	105.649	1.02313	6.58843e-05	Symbols: | Phosphatidylinositol N-acetyglucosaminlytransferase subunit P-related | chr1:252947-254495 FORWARD LENGTH=433
AT1G01790	14159.2	6648.02	-1.08525	9.86602e-36	Symbols: KEA1, ATKEA1 | K+ efflux antiporter 1 | chr1:284781-290869 FORWARD LENGTH=1193
AT1G02070	18.1335	57.3498	1.51082	6.94423e-05	Symbols: | unknown protein; BEST Arabidopsis thaliana protein match is: unknown protein (TAIR:AT3G60520.1); Has 98 Blast hits to 98 proteins in 13 species: Archae - 0; Bacteria - 0; Metazoa - 0; Fungi - 0; Plants - 98; Viruses - 0; Other Eukaryotes - 0 (source: NCBI BLink). | chr1:370445-370947 REVERSE LENGTH=131
AT1G02190	24.1057	64.242	1.26113	0.0014807	Symbols: | Fatty acid hydroxylase superfamily | chr1:415154-417796 FORWARD LENGTH=623
AT1G02230	129.295	30.1262	-1.92143	3.08461e-08	Symbols: ANAC004, NAC004 | NAC domain containing protein 4 | chr1:435174-436775 REVERSE LENGTH=359
AT1G02340	11.4303	34.2647	1.30239	0.0123627	Symbols: HFR1, RSF1, FBI1, REP1 | basic helix-loop-helix (bHLH) DNA-binding superfamily protein | chr1:465933-467685 REVERSE LENGTH=292
AT1G02360	94.6205	25.2693	-1.6764	4.34685e-05	Symbols: | Chitinase family protein | chr1:472138-473116 REVERSE LENGTH=272
AT1G02450	282.295	99.0654	-1.42176	1.33628e-06	Symbols: NIMIN1, NIMIN-1 | NIM1-interacting 1 | chr1:498052-498480 REVERSE LENGTH=142
AT1G02460	379.981	104.86	-1.82326	3.44097e-28	Symbols: | Pectin lyase-like superfamily protein | chr1:504897-507099 REVERSE LENGTH=491
AT1G02730	4110.11	8301.4	1.00646	1.18649e-22	Symbols: ATCSLD5, CSLD5, SOS6 | cellulose synthase-like D5 | chr1:594697-598473 REVERSE LENGTH=1181
AT1G02800	224.347	1023.54	2.16227	1.61591e-61	Symbols: ATCEL2, CEL2 | cellulase 2 | chr1:613386-616103 REVERSE LENGTH=501
AT1G02820	403.17	176.095	-1.16994	3.42572e-11	Symbols: | Late embryogenesis abundant 3 (LEA3) family protein | chr1:623933-624304 REVERSE LENGTH=91
AT1G02920	1078.51	98.5354	-2.04695	0.00119499	Symbols: ATGSTF7, GST11, ATGSTF8, GSTF7, ATGST11 | glutathione S-transferase 7 | chr1:658886-659705 REVERSE LENGTH=209
AT1G02930	3096.13	414.131	-2.7404	1.67497e-22	Symbols: ATGSTF6, GST1, ERD11, ATGSTF3, GSTF6, ATGST1 | glutathione S-transferase 6 | chr1:661363-662191 REVERSE LENGTH=208
AT1G03010	6.78788	22.9473	1.44014	0.00417145	Symbols: | Phototropic-responsive NPH3 family protein | chr1:693480-696188 FORWARD LENGTH=634
AT1G03120	10.1385	25.2469	1.10563	0.0210593	Symbols: ATRAB28, RAB28 | responsive to abscisic acid 28 | chr1:752271-753140 FORWARD LENGTH=182
AT1G03410	315.736	732.636	1.19929	3.46414e-23	Symbols: 2A6 | 2-oxoglutarate (2OG) and Fe(II)-dependent oxygenase superfamily protein | chr1:844782-846574 REVERSE LENGTH=398
AT1G03470	331.636	775.355	1.21265	1.0377e-25	Symbols: | Kinase interacting (KIP1-like) family protein | chr1:866217-867493 REVERSE LENGTH=269
AT1G03495	236.925	57.1899	-1.93463	3.80558e-11	Symbols: | HXXXD-type acyl-transferase family protein | chr1:873436-874832 FORWARD LENGTH=465
AT1G03506	11.6678	2.78119	-1.3751	0.0268759	-
AT1G03620	32.8298	84.5804	1.30592	4.55077e-06	Symbols: | ELMO/CED-12 family protein | chr1:904319-906013 REVERSE LENGTH=265
AT1G03660	26.8022	106.226	1.88672	2.44384e-11	Symbols: | Ankyrin-repeat containing protein | chr1:911436-911759 REVERSE LENGTH=107
AT1G03710	14.152	33.2439	1.08177	0.0121029	Symbols: | Cystatin/monellin superfamily protein | chr1:923492-924287 FORWARD LENGTH=202
AT1G03780	1338.61	2860.03	1.08653	3.88405e-29	Symbols: TPX2 | targeting protein for XKLP2 | chr1:947785-951696 REVERSE LENGTH=758
AT1G03935	43.8649	15.2674	-1.37118	0.0005007	-
AT1G03940	290.503	96.5574	-1.50264	2.55323e-07	Symbols: | HXXXD-type acyl-transferase family protein | chr1:1009542-1010951 REVERSE LENGTH=469
AT1G04030	209.154	463.403	1.12948	1.81551e-16	Symbols: | unknown protein; BEST Arabidopsis thaliana protein match is: unknown protein (TAIR:AT5G44040.1); Has 1835 Blast hits to 1511 proteins in 238 species: Archae - 7; Bacteria - 164; Metazoa - 377; Fungi - 135; Plants - 187; Viruses - 22; Other Eukaryotes - 943 (source: NCBI BLink). | chr1:1040597-1042313 FORWARD LENGTH=434
AT1G04250	667.578	313.115	-1.08002	1.21516e-14	Symbols: AXR3, IAA17 | AUX/IAA transcriptional regulator family protein | chr1:1136382-1138340 FORWARD LENGTH=229
AT1G04425	471.225	975.681	1.03429	5.16564e-15	-
AT1G04570	609.029	142.427	-2.05077	1.35578e-29	Symbols: | Major facilitator superfamily protein | chr1:1246859-1248600 REVERSE LENGTH=542
AT1G04660	47.377	112.819	1.19931	5.535e-06	Symbols: | glycine-rich protein | chr1:1300668-1301306 REVERSE LENGTH=212
AT1G04760	241.247	621.445	1.35113	2.37832e-24	Symbols: ATVAMP726, VAMP726 | vesicle-associated membrane protein 726 | chr1:1334760-1336070 FORWARD LENGTH=220
AT1G05300	384.747	157.032	-1.26532	3.18216e-13	Symbols: ZIP5 | zinc transporter 5 precursor | chr1:1545258-1547709 REVERSE LENGTH=360
AT1G05440	226.58	512.267	1.15682	2.16901e-14	Symbols: | C-8 sterol isomerases | chr1:1596374-1597843 REVERSE LENGTH=384
AT1G06000	3991.17	1840.04	-1.1079	4.4548e-22	Symbols: | UDP-Glycosyltransferase superfamily protein | chr1:1820495-1821802 REVERSE LENGTH=435
AT1G06080	150.334	1675.89	3.42168	2.63775e-109	Symbols: ADS1 | delta 9 desaturase 1 | chr1:1843661-1846093 FORWARD LENGTH=305
AT1G06420	126.811	326.302	1.33265	4.02626e-14	Symbols: | unknown protein; Has 1017 Blast hits to 654 proteins in 124 species: Archae - 0; Bacteria - 39; Metazoa - 232; Fungi - 69; Plants - 40; Viruses - 0; Other Eukaryotes - 637 (source: NCBI BLink). | chr1:1958987-1959652 FORWARD LENGTH=221
AT1G06540	33.1734	8.98525	-1.62309	0.000259348	Symbols: | unknown protein; BEST Arabidopsis thaliana protein match is: unknown protein (TAIR:AT2G30930.1); Has 16 Blast hits to 16 proteins in 3 species: Archae - 0; Bacteria - 0; Metazoa - 0; Fungi - 0; Plants - 16; Viruses - 0; Other Eukaryotes - 0 (source: NCBI BLink). | chr1:2002908-2003393 REVERSE LENGTH=125
AT1G06620	79.3151	179.927	1.13825	6.13832e-07	Symbols: | 2-oxoglutarate (2OG) and Fe(II)-dependent oxygenase superfamily protein | chr1:2025618-2027094 FORWARD LENGTH=365
AT1G06660	213.778	606.798	1.48318	8.06556e-27	Symbols: | unknown protein; BEST Arabidopsis thaliana protein match is: unknown protein (TAIR:AT2G30820.2); Has 166 Blast hits to 144 proteins in 35 species: Archae - 0; Bacteria - 17; Metazoa - 13; Fungi - 20; Plants - 104; Viruses - 0; Other Eukaryotes - 12 (source: NCBI BLink). | chr1:2037461-2040148 REVERSE LENGTH=481
AT1G07060	6.90569	19.8553	1.21909	0.0189297	Symbols: | unknown protein; Has 30 Blast hits to 30 proteins in 10 species: Archae - 0; Bacteria - 0; Metazoa - 0; Fungi - 0; Plants - 30; Viruses - 0; Other Eukaryotes - 0 (source: NCBI BLink). | chr1:2167138-2168397 REVERSE LENGTH=233
AT1G07180	3327.4	946.966	-1.77798	5.30453e-26	Symbols: ATNDI1, NDA1 | alternative NAD(P)H dehydrogenase 1 | chr1:2204414-2206773 FORWARD LENGTH=510
AT1G07390	98.906	207.205	1.03877	5.79677e-09	Symbols: AtRLP1, RLP1 | receptor like protein 1 | chr1:2269893-2274654 FORWARD LENGTH=1034
AT1G07620	32.9707	6.84574	-1.71276	0.00194461	Symbols: ATOBGM | GTP-binding protein Obg/CgtA | chr1:2344556-2346374 REVERSE LENGTH=552
AT1G08090	30.4449	9.01732	-1.49624	0.00125672	Symbols: ATNRT2:1, NRT2, NRT2;1AT, ACH1, LIN1, ATNRT2.1, NRT2.1, NRT2:1 | nitrate transporter 2:1 | chr1:2524139-2525920 FORWARD LENGTH=530
AT1G08165	173.036	74.8836	-1.17687	2.20698e-09	Symbols: | unknown protein; FUNCTIONS IN: molecular_function unknown; INVOLVED IN: biological_process unknown; LOCATED IN: cellular_component unknown; Has 30201 Blast hits to 17322 proteins in 780 species: Archae - 12; Bacteria - 1396; Metazoa - 17338; Fungi - 3422; Plants - 5037; Viruses - 0; Other Eukaryotes - 2996 (source: NCBI BLink). | chr1:2561913-2562148 REVERSE LENGTH=47
AT1G08230	598.331	1231.91	1.03584	2.07031e-26	Symbols: | Transmembrane amino acid transporter family protein | chr1:2583715-2586700 REVERSE LENGTH=451
AT1G08290	28.0695	64.1728	1.10142	0.00159041	Symbols: WIP3 | WIP domain protein 3 | chr1:2610680-2613180 REVERSE LENGTH=337
AT1G08430	2.0871	8.96529	1.2786	0.0495238	Symbols: ALMT1, ATALMT1 | aluminum-activated malate transporter 1 | chr1:2658800-2661029 FORWARD LENGTH=493
AT1G08560	2475.74	5306.24	1.09295	2.74366e-33	Symbols: SYP111, KN, ATSYP111 | syntaxin of plants 111 | chr1:2709778-2710710 REVERSE LENGTH=310
AT1G08730	328.864	152.951	-1.0875	2.44355e-14	Symbols: XIC, ATXIC | Myosin family protein with Dil domain | chr1:2779963-2788325 FORWARD LENGTH=1538
AT1G08930	1601.74	722.433	-1.03387	0.00874132	Symbols: ERD6 | Major facilitator superfamily protein | chr1:2873604-2876979 FORWARD LENGTH=496
AT1G09240	18.19	4.05849	-1.48822	0.0138855	Symbols: NAS3, ATNAS3 | nicotianamine synthase 3 | chr1:2984950-2985912 FORWARD LENGTH=320
AT1G09350	1098.47	116.065	-3.1861	4.64205e-96	Symbols: AtGolS3, GolS3 | galactinol synthase 3 | chr1:3019888-3021214 FORWARD LENGTH=334
AT1G09410	46.5974	116.832	1.27224	3.57936e-07	Symbols: | pentatricopeptide (PPR) repeat-containing protein | chr1:3035443-3037560 FORWARD LENGTH=705
AT1G09480	56.7631	144.657	1.30552	2.45823e-09	Symbols: | NAD(P)-binding Rossmann-fold superfamily protein | chr1:3057975-3060661 FORWARD LENGTH=369
AT1G09500	87.2189	23.3222	-1.77616	2.5148e-08	Symbols: | NAD(P)-binding Rossmann-fold superfamily protein | chr1:3066811-3068484 FORWARD LENGTH=325
AT1G09530	284.556	625.995	1.13143	6.60295e-24	Symbols: PIF3, POC1, PAP3 | phytochrome interacting factor 3 | chr1:3077216-3079367 FORWARD LENGTH=524
AT1G09650	19.2559	45.3469	1.13057	0.00349132	Symbols: | F-box and associated interaction domains-containing protein | chr1:3125978-3127126 FORWARD LENGTH=382
AT1G09780	11633.3	5149.27	-1.17248	2.41898e-71	Symbols: | Phosphoglycerate mutase, 2,3-bisphosphoglycerate-independent | chr1:3165550-3167812 REVERSE LENGTH=557
AT1G09932	93.7098	16.8351	-1.40411	0.0335102	Symbols: | Phosphoglycerate mutase family protein | chr1:3230716-3233027 REVERSE LENGTH=260
AT1G10370	2865.96	807.68	-1.80124	4.64553e-35	Symbols: GST30, ATGSTU17, GST30B, ERD9 | Glutathione S-transferase family protein | chr1:3397274-3398273 REVERSE LENGTH=227
AT1G10460	8.32695	21.1345	1.11206	0.0235561	Symbols: GLP7 | germin-like protein 7 | chr1:3439578-3440231 REVERSE LENGTH=217
AT1G10530	8.02809	21.1745	1.14978	0.0215849	Symbols: | unknown protein; FUNCTIONS IN: molecular_function unknown; INVOLVED IN: N-terminal protein myristoylation; BEST Arabidopsis thaliana protein match is: unknown protein (TAIR:AT1G60010.1); Has 143 Blast hits to 143 proteins in 14 species: Archae - 0; Bacteria - 0; Metazoa - 0; Fungi - 0; Plants - 143; Viruses - 0; Other Eukaryotes - 0 (source: NCBI BLink). | chr1:3471805-3472526 REVERSE …
AT1G10540	22.1812	107.846	2.12996	4.70392e-13	Symbols: ATNAT8, NAT8 | nucleobase-ascorbate transporter 8 | chr1:3475024-3477756 REVERSE LENGTH=539
AT1G10657	2439.96	857.152	-1.50255	5.24663e-72	Symbols: | Plant protein 1589 of unknown function | chr1:3530652-3531522 FORWARD LENGTH=125
AT1G10810	18.3213	5.60853	-1.32318	0.0157789	Symbols: | NAD(P)-linked oxidoreductase superfamily protein | chr1:3599369-3600757 FORWARD LENGTH=344
AT1G10980	33.0752	72.7657	1.06415	0.000373296	Symbols: | Lung seven transmembrane receptor family protein | chr1:3667531-3669821 REVERSE LENGTH=516
AT1G11070	128.496	37.8839	-1.6858	6.27945e-12	Symbols: | BEST Arabidopsis thaliana protein match is: Hydroxyproline-rich glycoprotein family protein (TAIR:AT1G61080.1); Has 579 Blast hits to 567 proteins in 152 species: Archae - 0; Bacteria - 68; Metazoa - 159; Fungi - 113; Plants - 172; Viruses - 0; Other Eukaryotes - 67 (source: NCBI BLink). | chr1:3690406-3693648 REVERSE LENGTH=763
AT1G11080	30.2413	148.28	2.17755	1.22154e-14	Symbols: scpl31 | serine carboxypeptidase-like 31 | chr1:3694917-3697759 REVERSE LENGTH=492
AT1G11210	740.34	325.413	-1.16978	5.92981e-18	Symbols: | Protein of unknown function (DUF761) | chr1:3755876-3756911 REVERSE LENGTH=308
AT1G11270	57.8885	185.238	1.62666	1.5096e-15	Symbols: | F-box and associated interaction domains-containing protein | chr1:3785715-3786653 REVERSE LENGTH=312
AT1G12010	45.2628	98.6536	1.07894	5.16063e-05	Symbols: | 2-oxoglutarate (2OG) and Fe(II)-dependent oxygenase superfamily protein | chr1:4056274-4057670 FORWARD LENGTH=320
AT1G12160	19.0301	60.228	1.54632	4.20341e-06	Symbols: | Flavin-binding monooxygenase family protein | chr1:4126068-4128090 FORWARD LENGTH=468
AT1G12210	117.543	271.851	1.18358	8.87859e-12	Symbols: RFL1 | RPS5-like 1 | chr1:4140948-4143605 FORWARD LENGTH=885
AT1G12900	110255	53187.1	-1.04441	7.55237e-25	Symbols: GAPA-2 | glyceraldehyde 3-phosphate dehydrogenase A subunit 2 | chr1:4392634-4394283 REVERSE LENGTH=399
AT1G13130	55.9621	25.9816	-1.00281	0.00906607	Symbols: | Cellulase (glycosyl hydrolase family 5) protein | chr1:4474726-4477820 FORWARD LENGTH=552
AT1G13230	17.4959	38.1687	1.02414	0.00821568	Symbols: | Leucine-rich repeat (LRR) family protein | chr1:4520679-4522439 FORWARD LENGTH=424
AT1G13260	2786.47	1104.28	-1.30561	7.6769e-13	Symbols: RAV1, EDF4 | related to ABI3/VP1 1 | chr1:4542386-4543420 FORWARD LENGTH=344
AT1G13370	23.5099	9.32998	-1.12952	0.0182634	Symbols: | Histone superfamily protein | chr1:4587926-4588522 REVERSE LENGTH=136
AT1G13600	17.2866	45.6718	1.28603	0.000524828	Symbols: AtbZIP58, bZIP58 | basic leucine-zipper 58 | chr1:4650787-4651377 REVERSE LENGTH=196
AT1G13680	3.2095	12.4541	1.36438	0.0245449	Symbols: | PLC-like phosphodiesterases superfamily protein | chr1:4690409-4692702 FORWARD LENGTH=346
AT1G13710	53.47	200.15	1.78322	2.1122e-08	Symbols: CYP78A5, KLU | cytochrome P450, family 78, subfamily A, polypeptide 5 | chr1:4702932-4704592 REVERSE LENGTH=517
AT1G13750	693.435	333.482	-1.03476	5.27312e-10	Symbols: | Purple acid phosphatases superfamily protein | chr1:4715490-4718091 REVERSE LENGTH=613
AT1G14040	214.202	621.114	1.51125	1.11417e-31	Symbols: | EXS (ERD1/XPR1/SYG1) family protein | chr1:4810488-4814543 FORWARD LENGTH=813
AT1G14100	24.6304	57.391	1.12214	0.00138629	Symbols: FUT8 | fucosyltransferase 8 | chr1:4827961-4829587 FORWARD LENGTH=516
AT1G14120	3.51026	92.791	3.96604	9.08455e-21	Symbols: | 2-oxoglutarate (2OG) and Fe(II)-dependent oxygenase superfamily protein | chr1:4833648-4834833 REVERSE LENGTH=312
AT1G14205	210.273	437.245	1.04762	1.41815e-14	Symbols: | Ribosomal L18p/L5e family protein | chr1:4855582-4856762 FORWARD LENGTH=165
AT1G14240	13.0443	47.8914	1.69654	1.15029e-05	Symbols: | GDA1/CD39 nucleoside phosphatase family protein | chr1:4865159-4867777 FORWARD LENGTH=483
AT1G14580	4499.89	1519.68	-1.55949	2.86937e-89	Symbols: | C2H2-like zinc finger protein | chr1:4990070-4992442 FORWARD LENGTH=467
AT1G14640	91.7199	197.474	1.08587	1.48216e-08	Symbols: | SWAP (Suppressor-of-White-APricot)/surp domain-containing protein | chr1:5023656-5025955 FORWARD LENGTH=735
AT1G14642	10.8258	29.2216	1.2378	0.00491854	Symbols: | unknown protein; FUNCTIONS IN: molecular_function unknown; INVOLVED IN: biological_process unknown; LOCATED IN: cellular_component unknown; Has 0 Blast hits to 0 proteins in 0 species (source: NCBI BLink). | chr1:5026364-5026558 FORWARD LENGTH=34
AT1G14750	111.385	269.24	1.25379	1.67586e-14	Symbols: SDS | Cyclin family protein | chr1:5079674-5082423 REVERSE LENGTH=578
AT1G14780	22.2151	6.19212	-1.44785	0.00627402	Symbols: | MAC/Perforin domain-containing protein | chr1:5091020-5093873 FORWARD LENGTH=627
AT1G14880	507.419	55.9838	-1.37238	0.0401988	Symbols: PCR1 | PLANT CADMIUM RESISTANCE 1 | chr1:5132791-5133663 REVERSE LENGTH=151
AT1G14890	191.729	498.467	1.36323	7.31241e-27	Symbols: | Plant invertase/pectin methylesterase inhibitor superfamily protein | chr1:5137045-5137704 FORWARD LENGTH=219
AT1G14900	878.727	2085.45	1.23408	4.90315e-24	Symbols: HMGA | high mobility group A | chr1:5138665-5139353 REVERSE LENGTH=204
AT1G15150	6.39755	20.4891	1.36813	0.00720356	Symbols: | MATE efflux family protein | chr1:5212674-5214723 FORWARD LENGTH=487
AT1G15170	106.622	32.6844	-1.6182	2.61882e-09	Symbols: | MATE efflux family protein | chr1:5220690-5222756 FORWARD LENGTH=481
AT1G15520	75.1852	7.74411	-2.54526	8.48643e-07	Symbols: PDR12, ATPDR12, ABCG40, ATABCG40 | pleiotropic drug resistance 12 | chr1:5331993-5338175 REVERSE LENGTH=1423
AT1G15580	55.3147	24.9102	-1.0684	0.00152584	Symbols: IAA5, ATAUX2-27, AUX2-27 | indole-3-acetic acid inducible 5 | chr1:5365764-5366460 REVERSE LENGTH=163
AT1G16070	177.624	415.254	1.20629	1.10668e-15	Symbols: AtTLP8, TLP8 | tubby like protein 8 | chr1:5511899-5513779 REVERSE LENGTH=397
AT1G16110	119.963	278.402	1.18224	5.84351e-08	Symbols: WAKL6 | wall associated kinase-like 6 | chr1:5518381-5520470 FORWARD LENGTH=642
AT1G16635	79.0377	21.7204	-1.71717	5.54784e-07	-
AT1G16730	28.0812	11.4917	-1.11471	0.0150037	Symbols: UP6 | unknown protein 6 | chr1:5726617-5727312 REVERSE LENGTH=202
AT1G17020	8.37173	33.2243	1.6783	0.000244147	Symbols: SRG1, ATSRG1 | senescence-related gene 1 | chr1:5820258-5821741 FORWARD LENGTH=358
AT1G17050	2394.02	941.32	-1.33201	1.43096e-24	Symbols: SPS2 | solanesyl diphosphate synthase 2 | chr1:5829289-5831215 FORWARD LENGTH=417
AT1G17170	69.9399	21.1465	-1.60949	2.51724e-07	Symbols: ATGSTU24, GST, GSTU24 | glutathione S-transferase TAU 24 | chr1:5869895-5870691 FORWARD LENGTH=218
AT1G17180	24.2137	4.98894	-1.80603	0.000464185	Symbols: ATGSTU25, GSTU25 | glutathione S-transferase TAU 25 | chr1:5872208-5872958 FORWARD LENGTH=221
AT1G17232	69.1543	163.582	1.19988	9.86111e-09	-
AT1G17250	40.1559	17.3632	-1.03554	0.0224742	Symbols: AtRLP3, RLP3 | receptor like protein 3 | chr1:5901169-5903439 REVERSE LENGTH=756
AT1G17460	403.058	884.953	1.12946	8.26729e-31	Symbols: TRFL3 | TRF-like 3 | chr1:5999519-6002546 FORWARD LENGTH=604
AT1G17480	267.862	550.846	1.02612	1.41883e-15	Symbols: IQD7 | IQ-domain 7 | chr1:6006675-6008132 REVERSE LENGTH=371
AT1G18265	127.399	38.8544	-1.65166	8.43808e-13	Symbols: | Protein of unknown function, DUF593 | chr1:6282338-6283180 REVERSE LENGTH=280
AT1G18835	1.33168	10.2665	1.70977	0.00712232	Symbols: MIF3 | mini zinc finger | chr1:6496106-6496372 REVERSE LENGTH=88
AT1G18990	15.9112	58.9327	1.60644	0.00046259	Symbols: | Protein of unknown function, DUF593 | chr1:6558778-6560432 REVERSE LENGTH=524
AT1G19200	91.3763	26.7436	-1.62535	2.63761e-06	Symbols: | Protein of unknown function (DUF581) | chr1:6625104-6625856 REVERSE LENGTH=215
AT1G19230	18.2367	4.03657	-1.56433	0.00752944	Symbols: | Riboflavin synthase-like superfamily protein | chr1:6644189-6649149 FORWARD LENGTH=926
AT1G19660	1055.93	2994.34	1.47665	3.24852e-18	Symbols: | Wound-responsive family protein | chr1:6800361-6802240 REVERSE LENGTH=329
AT1G19830	118.23	300.378	1.32096	2.5532e-17	Symbols: | SAUR-like auxin-responsive protein family | chr1:6852230-6852583 FORWARD LENGTH=117
AT1G19960	4032.71	1614.57	-1.30463	1.0245e-22	Symbols: | BEST Arabidopsis thaliana protein match is: transmembrane receptors (TAIR:AT2G32140.1); Has 41 Blast hits to 41 proteins in 17 species: Archae - 0; Bacteria - 2; Metazoa - 23; Fungi - 0; Plants - 11; Viruses - 0; Other Eukaryotes - 5 (source: NCBI BLink). | chr1:6928083-6928277 FORWARD LENGTH=64
AT1G20610	518.926	1362.78	1.37728	1.52542e-34	Symbols: CYCB2;3 | Cyclin B2;3 | chr1:7135073-7137273 REVERSE LENGTH=429
AT1G21110	33.5626	8.08491	-1.5463	0.00555833	Symbols: | O-methyltransferase family protein | chr1:7390110-7391419 REVERSE LENGTH=373
AT1G21120	73.3434	3.11414	-1.86915	0.00419341	Symbols: | O-methyltransferase family protein | chr1:7395331-7396640 REVERSE LENGTH=373
AT1G21240	29.291	7.16658	-1.41946	0.0187646	Symbols: WAK3 | wall associated kinase 3 | chr1:7434303-7436702 FORWARD LENGTH=741
AT1G21250	2992.31	792.204	-1.75074	8.13e-07	Symbols: WAK1, PRO25 | cell wall-associated kinase | chr1:7439512-7441892 FORWARD LENGTH=735
AT1G21460	2224.5	832.61	-1.40647	1.83066e-40	Symbols: SWEET1, AtSWEET1 | Nodulin MtN3 family protein | chr1:7512030-7513281 REVERSE LENGTH=247
AT1G21540	488.555	142.025	-1.75547	7.37517e-35	Symbols: | AMP-dependent synthetase and ligase family protein | chr1:7548758-7550521 REVERSE LENGTH=550
AT1G22230	62.9028	27.3568	-1.12373	0.000353366	Symbols: | unknown protein; LOCATED IN: chloroplast; BEST Arabidopsis thaliana protein match is: unknown protein (TAIR:AT1G78110.1); Has 2358 Blast hits to 1759 proteins in 159 species: Archae - 2; Bacteria - 36; Metazoa - 1046; Fungi - 203; Plants - 157; Viruses - 72; Other Eukaryotes - 842 (source: NCBI BLink). | chr1:7850093-7851037 FORWARD LENGTH=314
AT1G22370	297.26	1222.24	2.01948	1.50129e-47	Symbols: AtUGT85A5, UGT85A5 | UDP-glucosyl transferase 85A5 | chr1:7898116-7899045 REVERSE LENGTH=309
AT1G22380	20.1389	77.1652	1.78667	3.33515e-08	Symbols: AtUGT85A3, UGT85A3 | UDP-glucosyl transferase 85A3 | chr1:7900522-7902332 REVERSE LENGTH=488
AT1G22690	2660.22	898.323	-1.54179	7.45263e-25	Symbols: | Gibberellin-regulated family protein | chr1:8027328-8027961 FORWARD LENGTH=119
AT1G23000	481.512	1024.69	1.08134	3.82059e-26	Symbols: | Heavy metal transport/detoxification superfamily protein | chr1:8143614-8144865 FORWARD LENGTH=358
AT1G23020	136.051	552.732	1.98245	8.05566e-25	Symbols: ATFRO3, FRO3 | ferric reduction oxidase 3 | chr1:8150187-8153530 REVERSE LENGTH=716
AT1G23052	9.48436	33.282	1.53884	0.00146886	-
AT1G23120	3.37399	19.5466	1.86949	0.000670476	Symbols: | Polyketide cyclase/dehydrase and lipid transport superfamily protein | chr1:8198788-8199359 FORWARD LENGTH=148
AT1G23140	171.236	58.7202	-1.47106	1.41244e-08	Symbols: | Calcium-dependent lipid-binding (CaLB domain) family protein | chr1:8202362-8203172 REVERSE LENGTH=165
AT1G23200	117.344	41.9607	-1.41826	2.07958e-08	Symbols: | Plant invertase/pectin methylesterase inhibitor superfamily | chr1:8227236-8229400 FORWARD LENGTH=554
AT1G23450	56.0224	120.198	1.06213	1.27252e-05	Symbols: | Tetratricopeptide repeat (TPR)-like superfamily protein | chr1:8324698-8326697 FORWARD LENGTH=666
AT1G23560	5.31994	20.8476	1.55968	0.00296859	Symbols: | Domain of unknown function (DUF220) | chr1:8352802-8354145 REVERSE LENGTH=332
AT1G23730	45.6629	109.569	1.20626	3.03855e-05	Symbols: ATBCA3, BCA3 | beta carbonic anhydrase 3 | chr1:8395965-8398014 FORWARD LENGTH=258
AT1G23760	1.78824	10.5973	1.60916	0.010493	Symbols: JP630, PG3 | BURP domain-containing protein | chr1:8402142-8404147 FORWARD LENGTH=622
AT1G23790	516.031	1151.07	1.14244	2.51654e-22	Symbols: | Plant protein of unknown function (DUF936) | chr1:8410099-8411917 FORWARD LENGTH=518
AT1G23840	106.397	40.4622	-1.26668	0.000547516	Symbols: | unknown protein; LOCATED IN: endomembrane system; EXPRESSED IN: 18 plant structures; EXPRESSED DURING: 12 growth stages; BEST Arabidopsis thaliana protein match is: unknown protein (TAIR:AT1G23850.1); Has 53 Blast hits to 48 proteins in 5 species: Archae - 0; Bacteria - 0; Metazoa - 0; Fungi - 0; Plants - 53; Viruses - 0; Other Eukaryotes - 0 (source: NCBI BLink). | chr1:8424321-842533…
AT1G23850	2.52221	12.7767	1.57608	0.00987553	Symbols: | unknown protein; BEST Arabidopsis thaliana protein match is: unknown protein (TAIR:AT1G23840.1); Has 47 Blast hits to 40 proteins in 5 species: Archae - 0; Bacteria - 0; Metazoa - 0; Fungi - 0; Plants - 47; Viruses - 0; Other Eukaryotes - 0 (source: NCBI BLink). | chr1:8425981-8427045 REVERSE LENGTH=354
AT1G23870	290.285	703.684	1.25626	2.1284e-12	Symbols: ATTPS9, TPS9 | trehalose-phosphatase/synthase 9 | chr1:8432695-8435506 FORWARD LENGTH=867
AT1G23965	3.51026	13.0356	1.28286	0.0385657	Symbols: | unknown protein; FUNCTIONS IN: molecular_function unknown; INVOLVED IN: biological_process unknown; LOCATED IN: cellular_component unknown; BEST Arabidopsis thaliana protein match is: unknown protein (TAIR:AT1G70270.1); Has 30 Blast hits to 30 proteins in 8 species: Archae - 0; Bacteria - 0; Metazoa - 0; Fungi - 0; Plants - 30; Viruses - 0; Other Eukaryotes - 0 (source: NCBI BLink). | …
AT1G24140	44.6968	11.8525	-1.49249	0.00559122	Symbols: | Matrixin family protein | chr1:8536131-8537285 REVERSE LENGTH=384
AT1G24145	95.8322	13.4444	-2.23262	1.41226e-05	Symbols: | unknown protein; FUNCTIONS IN: molecular_function unknown; INVOLVED IN: biological_process unknown; LOCATED IN: endomembrane system; Has 3 Blast hits to 3 proteins in 1 species: Archae - 0; Bacteria - 0; Metazoa - 0; Fungi - 0; Plants - 3; Viruses - 0; Other Eukaryotes - 0 (source: NCBI BLink). | chr1:8541040-8541616 FORWARD LENGTH=128
AT1G24147	206.499	45.4855	-1.95518	3.02869e-07	Symbols: | unknown protein; FUNCTIONS IN: molecular_function unknown; INVOLVED IN: biological_process unknown; LOCATED IN: endomembrane system; BEST Arabidopsis thaliana protein match is: unknown protein (TAIR:AT1G24148.1); Has 4 Blast hits to 4 proteins in 2 species: Archae - 0; Bacteria - 0; Metazoa - 0; Fungi - 0; Plants - 4; Viruses - 0; Other Eukaryotes - 0 (source: NCBI BLink). | chr1:85425…
AT1G24735	42.9108	17.381	-1.17284	0.00253064	Symbols: | S-adenosyl-L-methionine-dependent methyltransferases superfamily protein | chr1:8757977-8759448 FORWARD LENGTH=240
AT1G25230	488.186	1219.21	1.30343	4.64882e-17	Symbols: | Calcineurin-like metallo-phosphoesterase superfamily protein | chr1:8840474-8842298 REVERSE LENGTH=339
AT1G25460	85.1725	266.954	1.59663	1.38948e-13	Symbols: | NAD(P)-binding Rossmann-fold superfamily protein | chr1:8942811-8944244 FORWARD LENGTH=320
AT1G26208	442.871	915.033	1.03882	1.32227e-22	-
AT1G26380	33.4389	5.94541	-1.6139	0.00971688	Symbols: | FAD-binding Berberine family protein | chr1:9126901-9128508 REVERSE LENGTH=535
AT1G26390	32.9446	12.4683	-1.18343	0.0144006	Symbols: | FAD-binding Berberine family protein | chr1:9130164-9131756 REVERSE LENGTH=530
AT1G26420	24.4987	4.36722	-1.67803	0.00569173	Symbols: | FAD-binding Berberine family protein | chr1:9141715-9143304 REVERSE LENGTH=529
AT1G26665	802.769	1694.45	1.07159	1.26904e-25	Symbols: | Mediator complex, subunit Med10 | chr1:9214510-9215426 FORWARD LENGTH=189
AT1G26680	5.41141	17.4708	1.29552	0.0213012	Symbols: | transcriptional factor B3 family protein | chr1:9219552-9223193 FORWARD LENGTH=920
AT1G26760	240.932	488.521	1.00212	6.92737e-13	Symbols: ATXR1, SDG35 | SET domain protein 35 | chr1:9248304-9249941 REVERSE LENGTH=545
AT1G26780	6.69641	33.3099	1.95514	1.60584e-05	Symbols: MYB117, AtMYB117, LOF1 | myb domain protein 117 | chr1:9271033-9272128 FORWARD LENGTH=280
AT1G27410	274.579	605.658	1.12822	4.30013e-20	Symbols: | DNA repair metallo-beta-lactamase family protein | chr1:9517226-9518743 FORWARD LENGTH=422
AT1G27420	93.5032	346.809	1.8643	9.9219e-29	Symbols: | Galactose oxidase/kelch repeat superfamily protein | chr1:9519108-9520520 FORWARD LENGTH=346
AT1G27921	374.439	761.122	1.01682	7.03976e-20	-
AT1G28290	3847.97	8045.87	1.05587	2.41961e-22	Symbols: AGP31 | arabinogalactan protein 31 | chr1:9889331-9890843 REVERSE LENGTH=359
AT1G28330	1194.45	3462.76	1.33707	0.00218796	Symbols: DRM1, DYL1 | dormancy-associated protein-like 1 | chr1:9934252-9935216 REVERSE LENGTH=122
AT1G28660	165.682	490.411	1.53886	3.05e-17	Symbols: | GDSL-like Lipase/Acylhydrolase superfamily protein | chr1:10071856-10073371 REVERSE LENGTH=382
AT1G29720	4589.29	1389.79	-1.70407	2.7718e-41	Symbols: | Leucine-rich repeat transmembrane protein kinase | chr1:10393894-10399771 REVERSE LENGTH=1019
AT1G29830	10.6	0.609606	-2.07142	0.00122131	Symbols: | Magnesium transporter CorA-like family protein | chr1:10442181-10445129 FORWARD LENGTH=533
AT1G29920	587063	263907	-1.14748	2.20266e-39	Symbols: CAB2, AB165, LHCB1.1 | chlorophyll A/B-binding protein 2 | chr1:10475089-10475892 REVERSE LENGTH=267
AT1G30100	36.1025	11.4837	-1.4681	0.00028373	Symbols: NCED5, ATNCED5 | nine-cis-epoxycarotenoid dioxygenase 5 | chr1:10571383-10573152 FORWARD LENGTH=589
AT1G30135	10.4539	34.7341	1.32472	0.0185579	Symbols: JAZ8, TIFY5A | jasmonate-zim-domain protein 8 | chr1:10596516-10597095 FORWARD LENGTH=131
AT1G30220	17.5971	75.3469	1.90874	2.96468e-08	Symbols: ATINT2, INT2 | inositol transporter 2 | chr1:10632957-10635439 REVERSE LENGTH=580
AT1G30250	326.907	111.59	-1.52791	9.38158e-25	Symbols: | unknown protein; Has 5 Blast hits to 5 proteins in 2 species: Archae - 0; Bacteria - 0; Metazoa - 0; Fungi - 0; Plants - 5; Viruses - 0; Other Eukaryotes - 0 (source: NCBI BLink). | chr1:10647253-10647501 REVERSE LENGTH=82
AT1G30280	841.506	272.105	-1.5879	2.76107e-17	Symbols: | Chaperone DnaJ-domain superfamily protein | chr1:10662851-10664570 REVERSE LENGTH=455
AT1G30500	176.359	357.866	1.01073	8.95213e-10	Symbols: NF-YA7 | nuclear factor Y, subunit A7 | chr1:10804736-10805896 REVERSE LENGTH=186
AT1G30700	38.9752	11.4999	-1.52297	0.000567921	Symbols: | FAD-binding Berberine family protein | chr1:10892623-10894437 FORWARD LENGTH=527
AT1G30730	15.6102	2.80721	-1.5893	0.0109713	Symbols: | FAD-binding Berberine family protein | chr1:10900854-10902434 FORWARD LENGTH=526
AT1G31173	1296.36	559.835	-1.20191	1.84996e-33	-
AT1G31335	224.05	594.057	1.38306	4.41344e-20	Symbols: | unknown protein; FUNCTIONS IN: molecular_function unknown; INVOLVED IN: biological_process unknown; LOCATED IN: plasma membrane; EXPRESSED IN: 20 plant structures; EXPRESSED DURING: 13 growth stages; Has 34 Blast hits to 34 proteins in 8 species: Archae - 0; Bacteria - 0; Metazoa - 0; Fungi - 0; Plants - 34; Viruses - 0; Other Eukaryotes - 0 (source: NCBI BLink). | chr1:11217117-112173…
AT1G31580	24107.3	7564.41	-1.65162	5.2904e-35	Symbols: ECS1, CXC750 | ECS1 | chr1:11311300-11311712 FORWARD LENGTH=95
AT1G31790	107.833	237.058	1.11474	1.58012e-10	Symbols: | Tetratricopeptide repeat (TPR)-like superfamily protein | chr1:11394744-11395973 REVERSE LENGTH=409
AT1G31835	210.185	69.9644	-1.53744	8.27103e-12	Symbols: | unknown protein; FUNCTIONS IN: molecular_function unknown; INVOLVED IN: biological_process unknown; LOCATED IN: endomembrane system; Has 35333 Blast hits to 34131 proteins in 2444 species: Archae - 798; Bacteria - 22429; Metazoa - 974; Fungi - 991; Plants - 531; Viruses - 0; Other Eukaryotes - 9610 (source: NCBI BLink). | chr1:11423332-11423562 REVERSE LENGTH=76
AT1G31935	115.243	239.499	1.03362	2.53011e-09	-
AT1G32440	3188.09	1506.43	-1.07365	2.80221e-23	Symbols: PKp3 | plastidial pyruvate kinase 3 | chr1:11712205-11714963 FORWARD LENGTH=571
AT1G32540	1710.41	725.094	-1.23037	2.35715e-38	Symbols: LOL1 | lsd one like 1 | chr1:11768043-11769591 FORWARD LENGTH=154
AT1G32570	13.7267	52.2206	1.74136	1.21642e-05	Symbols: | unknown protein; Has 2 Blast hits to 2 proteins in 1 species: Archae - 0; Bacteria - 0; Metazoa - 0; Fungi - 0; Plants - 2; Viruses - 0; Other Eukaryotes - 0 (source: NCBI BLink). | chr1:11777301-11777557 FORWARD LENGTH=55
AT1G32960	13.1922	2.18566	-1.44454	0.0280998	Symbols: ATSBT3.3, SBT3.3 | Subtilase family protein | chr1:11945351-11948429 FORWARD LENGTH=777
AT1G33055	2.47743	13.7033	1.6756	0.00531613	Symbols: | unknown protein; FUNCTIONS IN: molecular_function unknown; INVOLVED IN: anaerobic respiration; LOCATED IN: endomembrane system; EXPRESSED IN: 13 plant structures; EXPRESSED DURING: 6 growth stages; Has 20 Blast hits to 20 proteins in 8 species: Archae - 0; Bacteria - 0; Metazoa - 0; Fungi - 0; Plants - 20; Viruses - 0; Other Eukaryotes - 0 (source: NCBI BLink). | chr1:11972336-11972536…
AT1G33440	145.407	306.433	1.04941	1.81082e-10	Symbols: | Major facilitator superfamily protein | chr1:12127712-12130327 REVERSE LENGTH=601
AT1G33475	45.9267	103.26	1.11589	5.42449e-05	Symbols: | SNARE-like superfamily protein | chr1:12147423-12148190 REVERSE LENGTH=255
AT1G33615	24.9662	127.912	2.24502	1.04064e-15	-
AT1G33640	10.5932	31.0442	1.31456	0.00513346	Symbols: | unknown protein; FUNCTIONS IN: molecular_function unknown; INVOLVED IN: biological_process unknown; LOCATED IN: endomembrane system; EXPRESSED IN: flower; EXPRESSED DURING: 4 anthesis; Has 1 Blast hits to 1 proteins in 1 species: Archae - 0; Bacteria - 0; Metazoa - 0; Fungi - 0; Plants - 1; Viruses - 0; Other Eukaryotes - 0 (source: NCBI BLink). | chr1:12195722-12195970 REVERSE LENGTH=…
AT1G33720	234.582	61.691	-1.81904	1.16565e-10	Symbols: CYP76C6 | cytochrome P450, family 76, subfamily C, polypeptide 6 | chr1:12220957-12223981 REVERSE LENGTH=511
AT1G33960	47.1946	6.52098	-2.02213	0.000471931	Symbols: AIG1 | P-loop containing nucleoside triphosphate hydrolases superfamily protein | chr1:12346555-12348184 FORWARD LENGTH=353
AT1G34160	186.491	395.996	1.07149	2.79812e-12	Symbols: | Tetratricopeptide repeat (TPR)-like superfamily protein | chr1:12441393-12443225 FORWARD LENGTH=581
AT1G34315	70.0303	173.754	1.28135	4.68895e-10	Symbols: | unknown protein; FUNCTIONS IN: molecular_function unknown; INVOLVED IN: biological_process unknown; LOCATED IN: endomembrane system; BEST Arabidopsis thaliana protein match is: unknown protein (TAIR:AT3G31400.1); Has 4 Blast hits to 4 proteins in 1 species: Archae - 0; Bacteria - 0; Metazoa - 0; Fungi - 0; Plants - 4; Viruses - 0; Other Eukaryotes - 0 (source: NCBI BLink). | chr1:12514…
AT1G34355	508.75	1300.16	1.34054	1.96161e-36	Symbols: ATPS1, PS1 | forkhead-associated (FHA) domain-containing protein | chr1:12536497-12541730 FORWARD LENGTH=1477
AT1G34460	90.2354	314.91	1.76764	3.57234e-23	Symbols: CYCB1;5, CYC3 | CYCLIN B1;5 | chr1:12595110-12599628 FORWARD LENGTH=491
AT1G34760	583.349	271.056	-1.09433	7.44316e-19	Symbols: GRF11, GF14 OMICRON, RHS5 | general regulatory factor 11 | chr1:12744062-12745603 REVERSE LENGTH=255
AT1G35230	63.0464	2.49046	-3.33543	6.86307e-10	Symbols: AGP5 | arabinogalactan protein 5 | chr1:12917184-12917585 FORWARD LENGTH=133
AT1G35290	83.2556	34.5152	-1.20585	1.73087e-05	Symbols: | Thioesterase superfamily protein | chr1:12947760-12948778 REVERSE LENGTH=189
AT1G35710	1879.51	529.534	-1.54848	0.000856657	Symbols: | Protein kinase family protein with leucine-rich repeat domain | chr1:13220940-13224386 FORWARD LENGTH=1120
AT1G36060	10.4539	187.578	3.82815	9.46196e-31	Symbols: | Integrase-type DNA-binding superfamily protein | chr1:13454718-13455662 REVERSE LENGTH=314
AT1G37150	28.7617	76.4917	1.32802	4.58516e-06	Symbols: HCS2 | holocarboxylase synthetase 2 | chr1:14175198-14176839 REVERSE LENGTH=214
AT1G44110	1111.48	2312.38	1.04908	3.83012e-31	Symbols: CYCA1;1 | Cyclin A1;1 | chr1:16775035-16777182 REVERSE LENGTH=460
AT1G44414	4.56941	16.8274	1.34112	0.0214236	Symbols: | unknown protein; Has 29 Blast hits to 29 proteins in 12 species: Archae - 0; Bacteria - 4; Metazoa - 0; Fungi - 0; Plants - 25; Viruses - 0; Other Eukaryotes - 0 (source: NCBI BLink). | chr1:16847781-16848086 FORWARD LENGTH=101
AT1G44830	18.0225	47.8072	1.26591	0.00160228	Symbols: | Integrase-type DNA-binding superfamily protein | chr1:16933792-16934427 FORWARD LENGTH=211
AT1G45201	7145.69	14884.6	1.05104	6.42992e-25	Symbols: ATTLL1, TLL1 | triacylglycerol lipase-like 1 | chr1:17123889-17128462 FORWARD LENGTH=479
AT1G45229	360.021	726.206	1.00145	2.01463e-18	Symbols: | unknown protein; FUNCTIONS IN: molecular_function unknown; INVOLVED IN: biological_process unknown; LOCATED IN: cellular_component unknown; Has 30201 Blast hits to 17322 proteins in 780 species: Archae - 12; Bacteria - 1396; Metazoa - 17338; Fungi - 3422; Plants - 5037; Viruses - 0; Other Eukaryotes - 2996 (source: NCBI BLink). | chr1:17155072-17158801 REVERSE LENGTH=46
AT1G46768	91.1018	29.2496	-1.54968	3.46414e-08	Symbols: RAP2.1 | related to AP2 1 | chr1:17266046-17266507 REVERSE LENGTH=153
AT1G47370	43.7188	13.6713	-1.51938	4.94854e-05	Symbols: | Toll-Interleukin-Resistance (TIR) domain family protein | chr1:17365898-17368703 REVERSE LENGTH=363
AT1G47395	16.4367	48.1942	1.41061	0.000290739	Symbols: | unknown protein; FUNCTIONS IN: molecular_function unknown; INVOLVED IN: biological_process unknown; LOCATED IN: endomembrane system; BEST Arabidopsis thaliana protein match is: unknown protein (TAIR:AT1G47400.1); Has 9 Blast hits to 9 proteins in 2 species: Archae - 0; Bacteria - 0; Metazoa - 0; Fungi - 0; Plants - 9; Viruses - 0; Other Eukaryotes - 0 (source: NCBI BLink). | chr1:17383…
AT1G47400	11.8187	37.1962	1.40355	0.00158686	Symbols: | unknown protein; BEST Arabidopsis thaliana protein match is: unknown protein (TAIR:AT1G47395.1); Has 11 Blast hits to 11 proteins in 2 species: Archae - 0; Bacteria - 0; Metazoa - 0; Fungi - 0; Plants - 11; Viruses - 0; Other Eukaryotes - 0 (source: NCBI BLink). | chr1:17385818-17385970 FORWARD LENGTH=50
AT1G47980	23.2401	0	-3.08923	6.61667e-07	Symbols: | unknown protein; FUNCTIONS IN: molecular_function unknown; INVOLVED IN: biological_process unknown; LOCATED IN: endomembrane system; EXPRESSED IN: 6 plant structures; EXPRESSED DURING: 4 anthesis, F mature embryo stage, petal differentiation and expansion stage, E expanded cotyledon stage; BEST Arabidopsis thaliana protein match is: unknown protein (TAIR:AT3G62730.1); Has 169 Blast hit…
AT1G47990	1.6023	13.0678	1.89718	0.00232211	Symbols: ATGA2OX4, GA2OX4 | gibberellin 2-oxidase 4 | chr1:17698655-17700834 FORWARD LENGTH=321
AT1G48180	11.5861	2.80525	-1.38289	0.0258219	Symbols: | unknown protein; BEST Arabidopsis thaliana protein match is: unknown protein (TAIR:AT1G51670.1); Has 39 Blast hits to 39 proteins in 2 species: Archae - 0; Bacteria - 0; Metazoa - 0; Fungi - 0; Plants - 39; Viruses - 0; Other Eukaryotes - 0 (source: NCBI BLink). | chr1:17792525-17793717 REVERSE LENGTH=239
AT1G48267	8.80685	1.54202	-1.5016	0.0197366	-
AT1G48660	70.2835	179.683	1.30552	9.78751e-10	Symbols: | Auxin-responsive GH3 family protein | chr1:17995948-17997972 REVERSE LENGTH=573
AT1G48820	169.811	381.375	1.13662	2.88791e-08	Symbols: | Terpenoid cyclases/Protein prenyltransferases superfamily protein | chr1:18055229-18059367 FORWARD LENGTH=561
AT1G49200	13.7384	37.3481	1.2768	0.00187594	Symbols: | RING/U-box superfamily protein | chr1:18198298-18198978 FORWARD LENGTH=226
AT1G49310	18.7079	44.4747	1.14983	0.00184354	Symbols: | unknown protein; FUNCTIONS IN: molecular_function unknown; INVOLVED IN: biological_process unknown; LOCATED IN: endomembrane system; EXPRESSED IN: 9 plant structures; EXPRESSED DURING: LP.04 four leaves visible, petal differentiation and expansion stage; Has 11 Blast hits to 11 proteins in 6 species: Archae - 0; Bacteria - 0; Metazoa - 0; Fungi - 0; Plants - 11; Viruses - 0; Other Euka…
AT1G49320	87.3861	223.625	1.33284	1.84767e-13	Symbols: ATUSPL1, USPL1 | unknown seed protein like 1 | chr1:18246441-18247817 FORWARD LENGTH=280
AT1G49530	48.0138	108.69	1.10512	0.000128727	Symbols: GGPS6 | geranylgeranyl pyrophosphate synthase 6 | chr1:18332529-18333539 FORWARD LENGTH=336
AT1G49830	19.9481	49.5136	1.19926	0.0011561	Symbols: | basic helix-loop-helix (bHLH) DNA-binding superfamily protein | chr1:18445111-18446659 REVERSE LENGTH=250
AT1G49938	6.58349	23.597	1.50969	0.00198679	Symbols: | unknown protein; FUNCTIONS IN: molecular_function unknown; INVOLVED IN: biological_process unknown; LOCATED IN: cellular_component unknown; Has 0 Blast hits to 0 proteins in 0 species (source: NCBI BLink). | chr1:18487545-18488107 REVERSE LENGTH=65
AT1G49940	97.213	331.056	1.72258	1.85547e-21	Symbols: | BEST Arabidopsis thaliana protein match is: Tetratricopeptide repeat (TPR)-like superfamily protein (TAIR:AT1G04770.1); Has 40 Blast hits to 40 proteins in 9 species: Archae - 0; Bacteria - 0; Metazoa - 0; Fungi - 0; Plants - 39; Viruses - 0; Other Eukaryotes - 1 (source: NCBI BLink). | chr1:18488661-18490820 REVERSE LENGTH=230
AT1G49952	12.8117	75.3839	2.31371	9.07603e-10	-
AT1G50490	1514.09	3499.09	1.20063	1.13611e-42	Symbols: UBC20 | ubiquitin-conjugating enzyme 20 | chr1:18705005-18706303 REVERSE LENGTH=180
AT1G51055	105.492	283.06	1.394	5.13512e-15	Symbols: | FBD-like domain family protein | chr1:18925286-18926315 REVERSE LENGTH=161
AT1G51090	468.899	184.812	-1.32564	8.10813e-19	Symbols: | Heavy metal transport/detoxification superfamily protein | chr1:18932985-18933747 FORWARD LENGTH=171
AT1G51410	1.90116	9.29611	1.41553	0.0282718	Symbols: | NAD(P)-binding Rossmann-fold superfamily protein | chr1:19059885-19061424 FORWARD LENGTH=325
AT1G51420	30.1119	9.38005	-1.4105	0.00326571	Symbols: ATSPP1, SPP1 | sucrose-phosphatase 1 | chr1:19064852-19066704 REVERSE LENGTH=423
AT1G51610	7229.29	3199.38	-1.1737	2.6923e-110	Symbols: | Cation efflux family protein | chr1:19136625-19139621 FORWARD LENGTH=457
AT1G51800	59.3725	10.2827	-1.93108	0.000361511	Symbols: | Leucine-rich repeat protein kinase family protein | chr1:19214203-19217833 FORWARD LENGTH=894
AT1G52030	1088.18	3472.82	1.63941	2.61133e-21	Symbols: MBP2, MBP1.2, F-ATMBP | myrosinase-binding protein 2 | chr1:19346090-19348282 REVERSE LENGTH=642
AT1G52100	17.2369	203.229	3.4096	2.34035e-37	Symbols: | Mannose-binding lectin superfamily protein | chr1:19383291-19385123 REVERSE LENGTH=437
AT1G52200	86.1513	26.1736	-1.47424	0.000980296	Symbols: | PLAC8 family protein | chr1:19442271-19443407 REVERSE LENGTH=190
AT1G52290	2019.07	862.624	-1.21564	5.46002e-26	Symbols: | Protein kinase superfamily protein | chr1:19470251-19472362 REVERSE LENGTH=509
AT1G52430	57.2479	123.518	1.06702	5.86643e-06	Symbols: | Ubiquitin carboxyl-terminal hydrolase-related protein | chr1:19531350-19535955 REVERSE LENGTH=1136
AT1G52750	131.365	427.391	1.65289	3.9692e-14	Symbols: | alpha/beta-Hydrolases superfamily protein | chr1:19646785-19649208 REVERSE LENGTH=633
AT1G53100	27.2031	3.72358	-2.11906	0.000117001	Symbols: | Core-2/I-branching beta-1,6-N-acetylglucosaminyltransferase family protein | chr1:19786990-19788504 REVERSE LENGTH=423
AT1G53140	700.699	1471.02	1.06061	8.07966e-24	Symbols: DRP5A | Dynamin related protein 5A | chr1:19799271-19802441 FORWARD LENGTH=817
AT1G53180	39.4532	96.319	1.22503	1.63302e-06	Symbols: | unknown protein; FUNCTIONS IN: molecular_function unknown; INVOLVED IN: biological_process unknown; LOCATED IN: cellular_component unknown; EXPRESSED IN: 13 plant structures; EXPRESSED DURING: 6 growth stages; BEST Arabidopsis thaliana protein match is: unknown protein (TAIR:AT3G15115.1); Has 58 Blast hits to 56 proteins in 22 species: Archae - 0; Bacteria - 0; Metazoa - 6; Fungi - 4; …
AT1G53260	21.748	57.4463	1.27874	0.000192233	Symbols: | LOCATED IN: endomembrane system; BEST Arabidopsis thaliana protein match is: cobalt ion binding (TAIR:AT3G15000.1); Has 32763 Blast hits to 18534 proteins in 929 species: Archae - 22; Bacteria - 2420; Metazoa - 15140; Fungi - 5401; Plants - 5313; Viruses - 485; Other Eukaryotes - 3982 (source: NCBI BLink). | chr1:19859393-19860421 REVERSE LENGTH=271
AT1G53542	413.877	204.038	-1.00684	2.54923e-10	Symbols: | unknown protein; FUNCTIONS IN: molecular_function unknown; INVOLVED IN: biological_process unknown; LOCATED IN: endomembrane system; Has 30201 Blast hits to 17322 proteins in 780 species: Archae - 12; Bacteria - 1396; Metazoa - 17338; Fungi - 3422; Plants - 5037; Viruses - 0; Other Eukaryotes - 2996 (source: NCBI BLink). | chr1:19981628-19981813 FORWARD LENGTH=61
AT1G53625	9.58262	1.87676	-1.32414	0.0457309	Symbols: | unknown protein; Has 29996 Blast hits to 6987 proteins in 655 species: Archae - 23; Bacteria - 6686; Metazoa - 10521; Fungi - 1178; Plants - 7439; Viruses - 681; Other Eukaryotes - 3468 (source: NCBI BLink). | chr1:20014545-20014814 REVERSE LENGTH=89
AT1G53660	21.2914	8.65443	-1.05389	0.0463731	Symbols: | nodulin MtN21 /EamA-like transporter family protein | chr1:20034032-20035946 FORWARD LENGTH=332
AT1G54000	182.441	45.0105	-1.90839	5.95776e-12	Symbols: | GDSL-like Lipase/Acylhydrolase superfamily protein | chr1:20154548-20156365 REVERSE LENGTH=391
AT1G54020	30.9881	101.778	1.6131	1.34347e-08	Symbols: | GDSL-like Lipase/Acylhydrolase superfamily protein | chr1:20161805-20163706 REVERSE LENGTH=372
AT1G54215	38.9714	15.2453	-1.22293	0.00174037	Symbols: | proline-rich family protein | chr1:20243118-20243627 FORWARD LENGTH=169
AT1G54560	13.2585	4.02053	-1.22693	0.0422785	Symbols: XIE, ATXIE | Myosin family protein with Dil domain | chr1:20371649-20379745 REVERSE LENGTH=1529
AT1G55310	1261.64	2617.3	1.04906	8.43734e-45	Symbols: SR33, ATSCL33, SCL33, At-SCL33 | SC35-like splicing factor 33 | chr1:20630676-20632695 FORWARD LENGTH=287
AT1G55910	415.016	190.709	-1.09713	1.59335e-09	Symbols: ZIP11 | zinc transporter 11 precursor | chr1:20906161-20907225 FORWARD LENGTH=326
AT1G56145	422.353	955.783	1.17144	4.03748e-30	Symbols: | Leucine-rich repeat transmembrane protein kinase | chr1:21008225-21013934 REVERSE LENGTH=1012
AT1G56165	3.41878	16.1837	1.64169	0.00357078	-
AT1G56170	475.059	227.716	-1.04415	7.81516e-11	Symbols: HAP5B, ATHAP5B, NF-YC2 | nuclear factor Y, subunit C2 | chr1:21025118-21025717 FORWARD LENGTH=199
AT1G56220	6539.07	13221.6	1.0014	1.57547e-11	Symbols: | Dormancy/auxin associated family protein | chr1:21043414-21044469 FORWARD LENGTH=137
AT1G56280	6831.75	16948.1	1.30241	9.90265e-40	Symbols: ATDI19, DI19 | drought-induced 19 | chr1:21073366-21074725 REVERSE LENGTH=200
AT1G56600	75.8711	243.73	1.62809	2.67085e-12	Symbols: AtGolS2, GolS2 | galactinol synthase 2 | chr1:21207620-21209291 FORWARD LENGTH=335
AT1G56650	1003.52	453.155	-1.12338	1.1105e-09	Symbols: PAP1, MYB75, SIAA1, ATMYB75 | production of anthocyanin pigment 1 | chr1:21233714-21235089 REVERSE LENGTH=248
AT1G58300	85.2873	0.934371	-4.82977	2.88494e-24	Symbols: HO4 | heme oxygenase 4 | chr1:21628015-21629996 REVERSE LENGTH=283
AT1G58400	8.69393	21.7484	1.09199	0.027826	Symbols: | Disease resistance protein (CC-NBS-LRR class) family | chr1:21696165-21699118 REVERSE LENGTH=900
AT1G59590	76.9104	29.698	-1.18622	0.00797391	Symbols: ZCF37 | ZCF37 | chr1:21887860-21888495 FORWARD LENGTH=211
AT1G59740	89.8342	217.955	1.25426	2.87274e-10	Symbols: | Major facilitator superfamily protein | chr1:21968227-21972312 FORWARD LENGTH=591
AT1G60680	116.91	35.2488	-1.62141	7.52463e-08	Symbols: | NAD(P)-linked oxidoreductase superfamily protein | chr1:22347824-22349236 REVERSE LENGTH=346
AT1G60950	94998.9	44472.2	-1.08993	7.90046e-40	Symbols: FED A, ATFD2 | 2Fe-2S ferredoxin-like superfamily protein | chr1:22444565-22445011 FORWARD LENGTH=148
AT1G61130	1.85637	10.2545	1.57475	0.0122343	Symbols: SCPL32 | serine carboxypeptidase-like 32 | chr1:22529024-22531784 REVERSE LENGTH=463
AT1G61400	117.336	334.537	1.48415	4.92903e-22	Symbols: | S-locus lectin protein kinase family protein | chr1:22654638-22657774 REVERSE LENGTH=819
AT1G61415	11.774	41.3267	1.56032	0.00018491	Symbols: | unknown protein; FUNCTIONS IN: molecular_function unknown; INVOLVED IN: biological_process unknown; LOCATED IN: cellular_component unknown; BEST Arabidopsis thaliana protein match is: unknown protein (TAIR:AT1G61450.1); Has 30201 Blast hits to 17322 proteins in 780 species: Archae - 12; Bacteria - 1396; Metazoa - 17338; Fungi - 3422; Plants - 5037; Viruses - 0; Other Eukaryotes - 2996 …
AT1G61450	176.186	547.627	1.60987	1.31537e-26	Symbols: | unknown protein; BEST Arabidopsis thaliana protein match is: unknown protein (TAIR:AT1G61415.1); Has 30201 Blast hits to 17322 proteins in 780 species: Archae - 12; Bacteria - 1396; Metazoa - 17338; Fungi - 3422; Plants - 5037; Viruses - 0; Other Eukaryotes - 2996 (source: NCBI BLink). | chr1:22673322-22673921 FORWARD LENGTH=120
AT1G61580	2507.29	804.645	-1.63028	3.35106e-67	Symbols: RPL3B, ARP2 | R-protein L3 B | chr1:22720833-22722402 REVERSE LENGTH=390
AT1G61610	24.8932	55.382	1.01557	0.0149677	Symbols: | S-locus lectin protein kinase family protein | chr1:22733472-22736509 FORWARD LENGTH=842
AT1G61680	3.3273	13.3585	1.32292	0.0336294	Symbols: TPS14, ATTPS14 | terpene synthase 14 | chr1:22772455-22774687 REVERSE LENGTH=569
AT1G61800	748.869	76.4285	-2.85333	1.19305e-11	Symbols: GPT2, ATGPT2 | glucose-6-phosphate/phosphate translocator 2 | chr1:22824527-22826459 FORWARD LENGTH=388
AT1G62290	80.0054	284.264	1.79818	5.65342e-26	Symbols: | Saposin-like aspartyl protease family protein | chr1:23010107-23012681 REVERSE LENGTH=513
AT1G62333	3.41389	16.7832	1.67638	0.00394401	Symbols: | unknown protein; FUNCTIONS IN: molecular_function unknown; INVOLVED IN: biological_process unknown; LOCATED IN: chloroplast; Has 30201 Blast hits to 17322 proteins in 780 species: Archae - 12; Bacteria - 1396; Metazoa - 17338; Fungi - 3422; Plants - 5037; Viruses - 0; Other Eukaryotes - 2996 (source: NCBI BLink). | chr1:23050466-23050678 FORWARD LENGTH=70
AT1G62360	80.9009	232.863	1.48341	2.77626e-12	Symbols: STM, BUM1, SHL, WAM1, BUM, WAM | KNOX/ELK homeobox transcription factor | chr1:23058796-23061722 REVERSE LENGTH=382
AT1G62540	390.091	1039.07	1.39495	8.12102e-25	Symbols: FMO GS-OX2 | flavin-monooxygenase glucosinolate S-oxygenase 2 | chr1:23151870-23155427 FORWARD LENGTH=457
AT1G62710	938.247	415.393	-1.15843	4.33208e-14	Symbols: BETA-VPE, BETAVPE | beta vacuolar processing enzyme | chr1:23224070-23226857 REVERSE LENGTH=486
AT1G62800	207.304	467.093	1.15671	1.40383e-13	Symbols: ASP4 | aspartate aminotransferase 4 | chr1:23253934-23257416 REVERSE LENGTH=403
AT1G63100	1201.71	2700.16	1.158	9.04547e-28	Symbols: | GRAS family transcription factor | chr1:23399391-23401367 REVERSE LENGTH=658
AT1G63930	17.6069	4.93281	-1.29238	0.0340842	Symbols: ROH1 | from the Czech 'roh' meaning 'corner' | chr1:23727927-23729174 FORWARD LENGTH=415
AT1G64000	4.54118	17.1183	1.45808	0.0082389	Symbols: WRKY56, ATWRKY56 | WRKY DNA-binding protein 56 | chr1:23747434-23748883 FORWARD LENGTH=195
AT1G64200	560.938	1273.82	1.17279	2.72882e-32	Symbols: VHA-E3 | vacuolar H+-ATPase subunit E isoform 3 | chr1:23828537-23830002 REVERSE LENGTH=237
AT1G64210	0.411773	19.8214	2.99571	5.97879e-07	Symbols: | Leucine-rich repeat protein kinase family protein | chr1:23831033-23832863 FORWARD LENGTH=587
AT1G64260	37.6815	80.5219	1.04289	0.000106343	Symbols: | MuDR family transposase | chr1:23847756-23849915 FORWARD LENGTH=719
AT1G64500	255.174	545.162	1.06186	2.12598e-07	Symbols: | Glutaredoxin family protein | chr1:23953270-23954376 FORWARD LENGTH=368
AT1G64561	39.4385	85.2816	1.0612	0.000229751	Symbols: | unknown protein; FUNCTIONS IN: molecular_function unknown; INVOLVED IN: biological_process unknown; LOCATED IN: chloroplast; Has 30201 Blast hits to 17322 proteins in 780 species: Archae - 12; Bacteria - 1396; Metazoa - 17338; Fungi - 3422; Plants - 5037; Viruses - 0; Other Eukaryotes - 2996 (source: NCBI BLink). | chr1:23974308-23974742 REVERSE LENGTH=82
AT1G64563	65.5038	158.538	1.22512	3.2164e-07	-
AT1G64720	11107.4	25433.7	1.18413	1.2869e-23	Symbols: CP5 | Polyketide cyclase/dehydrase and lipid transport superfamily protein | chr1:24046887-24048537 REVERSE LENGTH=385
AT1G65120	66.9893	150.665	1.13736	2.07046e-08	Symbols: | Ubiquitin carboxyl-terminal hydrolase-related protein | chr1:24191457-24195907 REVERSE LENGTH=1147
AT1G65300	137.67	46.8992	-1.49123	3.13689e-09	Symbols: PHE2, AGL38 | AGAMOUS-like 38 | chr1:24254929-24255765 FORWARD LENGTH=278
AT1G65330	120.336	30.5007	-1.86742	2.97674e-11	Symbols: PHE1, AGL37 | MADS-box transcription factor family protein | chr1:24266481-24267320 REVERSE LENGTH=279
AT1G65370	2904.2	6111.38	1.06845	8.02774e-39	Symbols: | TRAF-like family protein | chr1:24284707-24285699 REVERSE LENGTH=227
AT1G65390	99.7578	30.351	-1.47797	0.000961893	Symbols: ATPP2-A5, PP2-A5 | phloem protein 2 A5 | chr1:24292566-24294566 FORWARD LENGTH=411
AT1G65610	20.3637	1.56001	-2.5484	6.94383e-06	Symbols: ATGH9A2, KOR2 | Six-hairpin glycosidases superfamily protein | chr1:24391823-24395261 REVERSE LENGTH=623
AT1G65730	3.51026	14.0141	1.40112	0.0194885	Symbols: YSL7 | YELLOW STRIPE like 7 | chr1:24442639-24446122 FORWARD LENGTH=688
AT1G65790	305.7	85.3535	-1.70754	1.18738e-07	Symbols: ARK1, RK1 | receptor kinase 1 | chr1:24468932-24472329 FORWARD LENGTH=843
AT1G66060	31.9614	1.88282	-2.77778	1.01856e-06	Symbols: | Family of unknown function (DUF577) | chr1:24594185-24595132 REVERSE LENGTH=315
AT1G66100	4652.22	1879.7	-1.29937	2.26622e-44	Symbols: | Plant thionin | chr1:24605876-24606473 REVERSE LENGTH=134
AT1G66380	16.5011	2.79723	-1.83114	0.00157569	Symbols: MYB114, AtMYB114 | myb domain protein 114 | chr1:24757413-24758490 FORWARD LENGTH=139
AT1G66700	45.9693	7.13468	-2.0824	7.33785e-05	Symbols: PXMT1 | S-adenosyl-L-methionine-dependent methyltransferases superfamily protein | chr1:24873460-24874690 REVERSE LENGTH=353
AT1G66725	53.7366	15.8449	-1.60803	6.30241e-06	-
AT1G66860	2.70815	19.2817	2.04502	0.000230652	Symbols: | Class I glutamine amidotransferase-like superfamily protein | chr1:24942240-24944352 FORWARD LENGTH=433
AT1G66880	1160.54	501.95	-1.12684	0.000503034	Symbols: | Protein kinase superfamily protein | chr1:24946928-24955438 FORWARD LENGTH=1296
AT1G66960	35.779	5.22763	-1.65852	0.00966588	Symbols: | Terpenoid cyclases family protein | chr1:24985155-24989664 REVERSE LENGTH=763
AT1G67030	2.97877	13.1056	1.47226	0.0161229	Symbols: ZFP6 | zinc finger protein 6 | chr1:25016644-25017237 FORWARD LENGTH=197
AT1G67260	119.113	43.653	-1.36024	9.78691e-06	Symbols: TCP1 | TCP family transcription factor | chr1:25168228-25169307 REVERSE LENGTH=359
AT1G67265	10.9338	57.8274	2.18395	4.91575e-09	Symbols: DVL3, RTFL21 | ROTUNDIFOLIA like 21 | chr1:25175982-25176104 REVERSE LENGTH=40
AT1G67330	51.0119	19.6046	-1.24807	0.000733071	Symbols: | Protein of unknown function (DUF579) | chr1:25214118-25214993 FORWARD LENGTH=291
AT1G67370	20.7618	95.5183	2.05598	9.46792e-10	Symbols: ASY1, ATASY1 | DNA-binding HORMA family protein | chr1:25239347-25243713 REVERSE LENGTH=596
AT1G67590	426.702	1201.18	1.47975	1.47491e-43	Symbols: | Remorin family protein | chr1:25333137-25334472 REVERSE LENGTH=347
AT1G67800	849.96	383.656	-1.12996	9.23309e-15	Symbols: | Copine (Calcium-dependent phospholipid-binding protein) family | chr1:25421029-25423237 REVERSE LENGTH=433
AT1G68110	9.85813	23.2703	1.04555	0.0368525	Symbols: | ENTH/ANTH/VHS superfamily protein | chr1:25524901-25526040 FORWARD LENGTH=379
AT1G68620	13.9428	37.0716	1.24464	0.00339728	Symbols: | alpha/beta-Hydrolases superfamily protein | chr1:25766018-25767028 FORWARD LENGTH=336
AT1G68800	2.8892	16.1378	1.79847	0.00167617	Symbols: BRC2, TCP12 | TCP domain protein 12 | chr1:25847306-25848471 REVERSE LENGTH=356
AT1G68862	162.652	356.48	1.11893	1.23996e-13	Symbols: | unknown protein; FUNCTIONS IN: molecular_function unknown; INVOLVED IN: biological_process unknown; LOCATED IN: cellular_component unknown; Has 0 Blast hits to 0 proteins in 0 species (source: NCBI BLink). | chr1:25886837-25888016 REVERSE LENGTH=55
AT1G68872	81.0879	174.582	1.0756	3.75482e-07	-
AT1G68930	99.2048	206.351	1.03862	1.69463e-09	Symbols: | pentatricopeptide (PPR) repeat-containing protein | chr1:25918314-25920545 FORWARD LENGTH=743
AT1G68935	155.719	337.673	1.09613	3.62379e-14	Symbols: | unknown protein; Has 0 Blast hits to 0 proteins in 0 species (source: NCBI BLink). | chr1:25921751-25922698 FORWARD LENGTH=63
AT1G69260	16.3716	40.0578	1.16982	0.0024694	Symbols: AFP1 | ABI five binding protein | chr1:26039314-26040570 FORWARD LENGTH=345
AT1G69410	623.002	1251.01	1.00027	4.31297e-18	Symbols: ATELF5A-3, ELF5A-3 | eukaryotic elongation factor 5A-3 | chr1:26089301-26090194 FORWARD LENGTH=158
AT1G69430	16.6987	51.0399	1.45523	7.0928e-05	Symbols: | unknown protein; BEST Arabidopsis thaliana protein match is: unknown protein (TAIR:AT1G26650.1); Has 216 Blast hits to 215 proteins in 17 species: Archae - 0; Bacteria - 0; Metazoa - 0; Fungi - 0; Plants - 216; Viruses - 0; Other Eukaryotes - 0 (source: NCBI BLink). | chr1:26098025-26099077 FORWARD LENGTH=350
AT1G69490	36.2738	105.333	1.43085	4.70042e-05	Symbols: NAP, ANAC029, ATNAP | NAC-like, activated by AP3/PI | chr1:26122233-26123222 FORWARD LENGTH=268
AT1G69510	1336.17	2732.8	1.02896	4.58334e-41	Symbols: | cAMP-regulated phosphoprotein 19-related protein | chr1:26126779-26127725 FORWARD LENGTH=137
AT1G69720	107.856	33.8758	-1.4047	0.0030042	Symbols: HO3 | heme oxygenase 3 | chr1:26227178-26228419 FORWARD LENGTH=285
AT1G69760	785.484	335.392	-1.21877	3.40726e-28	Symbols: | unknown protein; BEST Arabidopsis thaliana protein match is: unknown protein (TAIR:AT1G26920.1); Has 51 Blast hits to 51 proteins in 15 species: Archae - 0; Bacteria - 2; Metazoa - 2; Fungi - 7; Plants - 29; Viruses - 0; Other Eukaryotes - 11 (source: NCBI BLink). | chr1:26240094-26240627 REVERSE LENGTH=177
AT1G69870	924.289	457.858	-1.0072	1.26536e-25	Symbols: NRT1.7 | nitrate transporter 1.7 | chr1:26316208-26320097 FORWARD LENGTH=620
AT1G70270	134.718	43.0526	-1.56321	1.55757e-08	Symbols: | unknown protein; BEST Arabidopsis thaliana protein match is: unknown protein (TAIR:AT1G23965.1); Has 20 Blast hits to 20 proteins in 7 species: Archae - 0; Bacteria - 0; Metazoa - 0; Fungi - 0; Plants - 20; Viruses - 0; Other Eukaryotes - 0 (source: NCBI BLink). | chr1:26464427-26464687 FORWARD LENGTH=86
AT1G70510	19.8156	46.1427	1.09519	0.00558695	Symbols: KNAT2, ATK1 | KNOTTED-like from Arabidopsis thaliana 2 | chr1:26576635-26582145 FORWARD LENGTH=310
AT1G70610	3750.81	1745.66	-1.09594	5.84606e-26	Symbols: ATTAP1, TAP1 | transporter associated with antigen processing protein 1 | chr1:26622086-26626331 FORWARD LENGTH=700
AT1G70640	221.227	34.4672	-2.59766	6.55888e-34	Symbols: | octicosapeptide/Phox/Bem1p (PB1) domain-containing protein | chr1:26636255-26636887 FORWARD LENGTH=174
AT1G70830	6909.22	14178.3	1.03244	3.07546e-37	Symbols: MLP28 | MLP-like protein 28 | chr1:26710459-26711395 REVERSE LENGTH=249
AT1G71000	93.9248	17.4268	-2.24332	4.7113e-12	Symbols: | Chaperone DnaJ-domain superfamily protein | chr1:26769336-26770111 REVERSE LENGTH=165
AT1G71040	1742.25	799.321	-1.11793	3.67545e-39	Symbols: LPR2 | Cupredoxin superfamily protein | chr1:26797201-26800224 REVERSE LENGTH=581
AT1G71390	11.4789	0.314784	-1.8994	0.00357881	Symbols: AtRLP11, RLP11 | receptor like protein 11 | chr1:26906453-26908807 FORWARD LENGTH=784
AT1G71490	136.06	285.31	1.04676	3.66166e-11	Symbols: | Tetratricopeptide repeat (TPR)-like superfamily protein | chr1:26933326-26935371 REVERSE LENGTH=681
AT1G71528	343.741	727.049	1.06634	1.30729e-19	-
AT1G71880	2758.68	633.536	-2.11053	1.07457e-120	Symbols: SUC1, ATSUC1 | sucrose-proton symporter 1 | chr1:27054334-27056100 FORWARD LENGTH=513
AT1G71890	121.662	36.38	-1.67426	2.19644e-12	Symbols: SUC5, ATSUC5 | Major facilitator superfamily protein | chr1:27058492-27060573 FORWARD LENGTH=512
AT1G71990	168.547	424.602	1.31969	2.01335e-22	Symbols: FUT13, ATFUT13, FUCTC, FT4-M, ATFT4 | fucosyltransferase 13 | chr1:27100345-27102097 FORWARD LENGTH=401
AT1G72125	4.72223	14.3309	1.21698	0.0340537	Symbols: | Major facilitator superfamily protein | chr1:27134168-27136257 FORWARD LENGTH=561
AT1G72140	12.0845	42.5839	1.63056	2.68712e-05	Symbols: | Major facilitator superfamily protein | chr1:27141877-27144346 FORWARD LENGTH=555
AT1G72250	1174.97	2606.27	1.14058	4.59398e-33	Symbols: | Di-glucose binding protein with Kinesin motor domain | chr1:27192902-27198118 FORWARD LENGTH=1195
AT1G72260	5.75506	134.303	4.01151	9.40017e-26	Symbols: THI2.1, THI2.1.1 | thionin 2.1 | chr1:27198803-27199358 REVERSE LENGTH=134
AT1G72730	2263.09	1099.9	-1.03595	1.44199e-29	Symbols: | DEA(D/H)-box RNA helicase family protein | chr1:27378040-27379593 REVERSE LENGTH=414
AT1G73040	2.68481	13.0297	1.53192	0.0114283	Symbols: | Mannose-binding lectin superfamily protein | chr1:27475159-27475777 REVERSE LENGTH=176
AT1G73066	14.1735	39.8747	1.32522	0.00115301	Symbols: | Leucine-rich repeat family protein | chr1:27481785-27483581 FORWARD LENGTH=598
AT1G73330	120.366	849.724	2.72987	9.74208e-35	Symbols: ATDR4, DR4 | drought-repressed 4 | chr1:27569022-27569651 REVERSE LENGTH=209
AT1G73630	219.54	98.4373	-1.12862	3.62763e-09	Symbols: | EF hand calcium-binding protein family | chr1:27684748-27685239 FORWARD LENGTH=163
AT1G73700	103.45	36.6547	-1.43198	1.65714e-08	Symbols: | MATE efflux family protein | chr1:27717554-27719630 REVERSE LENGTH=476
AT1G73805	757.196	227.864	-1.26023	0.0340274	Symbols: | Calmodulin binding protein-like | chr1:27745761-27749178 REVERSE LENGTH=451
AT1G73810	70.4184	15.2535	-1.81157	0.000195704	Symbols: | Core-2/I-branching beta-1,6-N-acetylglucosaminyltransferase family protein | chr1:27752506-27755208 REVERSE LENGTH=418
AT1G73830	112.924	258.918	1.16991	6.36482e-09	Symbols: BEE3 | BR enhanced expression 3 | chr1:27760027-27761346 FORWARD LENGTH=261
AT1G74010	98.6568	43.3059	-1.12656	0.000118582	Symbols: | Calcium-dependent phosphotriesterase superfamily protein | chr1:27832432-27834017 REVERSE LENGTH=325
AT1G74150	90.3103	232.348	1.33363	8.77927e-13	Symbols: | Galactose oxidase/kelch repeat superfamily protein | chr1:27880528-27883626 FORWARD LENGTH=569
AT1G74430	305.14	753.898	1.28901	1.8194e-23	Symbols: MYB95, ATMYB95, ATMYBCP66 | myb domain protein 95 | chr1:27975409-27977118 FORWARD LENGTH=271
AT1G74440	481.637	214.815	-1.13848	3.28328e-10	Symbols: | Protein of unknown function (DUF962) | chr1:27979208-27980371 REVERSE LENGTH=208
AT1G74490	29.227	129.898	2.00169	6.98272e-11	Symbols: | Protein kinase superfamily protein | chr1:27994760-27996496 REVERSE LENGTH=399
AT1G74890	768.359	316.992	-1.25439	1.47956e-13	Symbols: ARR15 | response regulator 15 | chr1:28131590-28132710 REVERSE LENGTH=206
AT1G75030	358.14	100.538	-1.79578	1.16365e-25	Symbols: ATLP-3, TLP-3 | thaumatin-like protein 3 | chr1:28174418-28175255 FORWARD LENGTH=246
AT1G75040	3841.03	306.917	-3.04127	3.87158e-11	Symbols: PR5, PR-5 | pathogenesis-related gene 5 | chr1:28177754-28178731 FORWARD LENGTH=239
AT1G75050	32.8599	9.96364	-1.49598	0.000509623	Symbols: | Pathogenesis-related thaumatin superfamily protein | chr1:28180116-28181062 FORWARD LENGTH=246
AT1G75166	83.8283	175.865	1.02957	5.35185e-06	-
AT1G75250	64.0309	28.0323	-1.09673	0.00123445	Symbols: ATRL6, RSM3, RL6 | RAD-like 6 | chr1:28245073-28245453 REVERSE LENGTH=126
AT1G75450	36.5651	101.806	1.37983	3.21904e-06	Symbols: CKX5, ATCKX5, ATCKX6 | cytokinin oxidase 5 | chr1:28315248-28318064 REVERSE LENGTH=540
AT1G75900	4927.22	1879.45	-1.37764	1.78743e-32	Symbols: | GDSL-like Lipase/Acylhydrolase superfamily protein | chr1:28499179-28500943 FORWARD LENGTH=364
AT1G76190	66.2114	25.1453	-1.2965	7.47054e-05	Symbols: | SAUR-like auxin-responsive protein family | chr1:28592225-28592596 FORWARD LENGTH=123
AT1G76520	2951.04	1026.91	-1.51019	5.58255e-44	Symbols: | Auxin efflux carrier family protein | chr1:28715384-28717289 FORWARD LENGTH=390
AT1G76540	1219.31	2625.57	1.09773	1.26207e-28	Symbols: CDKB2;1 | cyclin-dependent kinase B2;1 | chr1:28720554-28722351 REVERSE LENGTH=313
AT1G76740	394.795	1085.07	1.43734	3.48503e-28	Symbols: | unknown protein; BEST Arabidopsis thaliana protein match is: unknown protein (TAIR:AT1G76840.1); Has 3683 Blast hits to 2942 proteins in 407 species: Archae - 9; Bacteria - 440; Metazoa - 1472; Fungi - 269; Plants - 192; Viruses - 8; Other Eukaryotes - 1293 (source: NCBI BLink). | chr1:28805235-28810477 FORWARD LENGTH=1532
AT1G76800	36.7819	15.9028	-1.06945	0.0107421	Symbols: | Vacuolar iron transporter (VIT) family protein | chr1:28829345-28829935 FORWARD LENGTH=196
AT1G76930	1143.47	388.524	-1.51068	4.98045e-13	Symbols: ATEXT4, ORG5, ATEXT1, EXT1, EXT4 | extensin 4 | chr1:28895449-28896853 REVERSE LENGTH=293
AT1G77330	210.848	102.251	-1.0194	6.32566e-08	Symbols: | 2-oxoglutarate (2OG) and Fe(II)-dependent oxygenase superfamily protein | chr1:29063215-29064447 REVERSE LENGTH=307
AT1G77520	80.2185	168.508	1.0467	1.13163e-07	Symbols: | O-methyltransferase family protein | chr1:29130557-29132007 FORWARD LENGTH=381
AT1G77765	134.29	31.2394	-1.95967	2.13461e-10	Symbols: | unknown protein; Has 8 Blast hits to 8 proteins in 2 species: Archae - 0; Bacteria - 0; Metazoa - 0; Fungi - 0; Plants - 8; Viruses - 0; Other Eukaryotes - 0 (source: NCBI BLink). | chr1:29245081-29245959 FORWARD LENGTH=174
AT1G77960	161.607	55.6472	-1.42461	1.53542e-05	Symbols: | unknown protein; BEST Arabidopsis thaliana protein match is: unknown protein (TAIR:AT1G28630.4); Has 13187 Blast hits to 6837 proteins in 407 species: Archae - 0; Bacteria - 447; Metazoa - 4509; Fungi - 1333; Plants - 399; Viruses - 45; Other Eukaryotes - 6454 (source: NCBI BLink). | chr1:29310465-29312973 REVERSE LENGTH=420
AT1G78030	126.298	55.5941	-1.13674	1.49046e-06	Symbols: | unknown protein; BEST Arabidopsis thaliana protein match is: Protein of unknown function (duplicated DUF1399) (TAIR:AT4G37900.1); Has 6 Blast hits to 6 proteins in 2 species: Archae - 0; Bacteria - 0; Metazoa - 0; Fungi - 0; Plants - 6; Viruses - 0; Other Eukaryotes - 0 (source: NCBI BLink). | chr1:29342157-29343713 FORWARD LENGTH=223
AT1G78070	3388.34	1330.91	-1.3404	5.45918e-47	Symbols: | Transducin/WD40 repeat-like superfamily protein | chr1:29355219-29358368 FORWARD LENGTH=449
AT1G78206	118.651	32.6145	-1.78109	3.84419e-12	-
AT1G78410	95.8731	33.1189	-1.26062	0.0119572	Symbols: | VQ motif-containing protein | chr1:29502728-29503054 FORWARD LENGTH=108
AT1G78450	180.881	64.0913	-1.45356	7.0879e-13	Symbols: | SOUL heme-binding family protein | chr1:29517147-29517910 REVERSE LENGTH=225
AT1G78500	2.15523	8.7225	1.2748	0.047784	Symbols: | Terpenoid cyclases family protein | chr1:29531646-29535177 FORWARD LENGTH=767
AT1G78570	17320.5	7182.41	-1.26207	1.77015e-39	Symbols: RHM1, ROL1, ATRHM1 | rhamnose biosynthesis 1 | chr1:29550110-29552207 FORWARD LENGTH=669
AT1G78750	4.01649	21.7965	1.79483	0.00120979	Symbols: | F-box/RNI-like superfamily protein | chr1:29613122-29614695 REVERSE LENGTH=458
AT1G78780	8.39508	25.4779	1.35445	0.00347678	Symbols: | pathogenesis-related family protein | chr1:29621447-29622153 REVERSE LENGTH=176
AT1G78865	350.141	1388.04	1.96711	7.90356e-71	-
AT1G79110	980.497	481.242	-1.01956	1.13624e-20	Symbols: | zinc ion binding | chr1:29759345-29760586 FORWARD LENGTH=358
AT1G79360	60.9219	199.205	1.64419	1.30831e-13	Symbols: ATOCT2, OCT2, 2-Oct | organic cation/carnitine transporter 2 | chr1:29854140-29855723 REVERSE LENGTH=527
AT1G79400	10.0625	0.312822	-1.99029	0.00221316	Symbols: ATCHX2, CHX2 | cation/H+ exchanger 2 | chr1:29864992-29867840 FORWARD LENGTH=783
AT1G79410	159.716	57.6477	-1.41146	1.4668e-08	Symbols: AtOCT5, 5-Oct | organic cation/carnitine transporter5 | chr1:29868037-29869584 REVERSE LENGTH=515
AT1G79760	14.8141	40.4681	1.28953	0.00144449	Symbols: DTA4 | downstream target of AGL15-4 | chr1:30012054-30013042 FORWARD LENGTH=299
AT1G79770	101.459	9.64493	-3.10041	6.71165e-20	Symbols: | Protein of unknown function (DUF1677) | chr1:30014371-30014874 FORWARD LENGTH=167
AT1G80120	198.7	79.7469	-1.26851	9.60801e-08	Symbols: | Protein of unknown function (DUF567) | chr1:30139198-30139986 FORWARD LENGTH=210
AT1G80130	222.755	51.7735	-2.00925	1.1037e-14	Symbols: | Tetratricopeptide repeat (TPR)-like superfamily protein | chr1:30141250-30142478 REVERSE LENGTH=305
AT1G80320	20.6557	61.28	1.46414	1.4914e-05	Symbols: | 2-oxoglutarate (2OG) and Fe(II)-dependent oxygenase superfamily protein | chr1:30196782-30197896 FORWARD LENGTH=320
AT1G80370	453.868	1117.65	1.28726	3.34737e-34	Symbols: CYCA2;4 | Cyclin A2;4 | chr1:30214694-30216861 FORWARD LENGTH=461
AT1G80865	3.87534	22.9414	1.98535	0.000159364	Symbols: | unknown protein; Has 3 Blast hits to 3 proteins in 1 species: Archae - 0; Bacteria - 0; Metazoa - 0; Fungi - 0; Plants - 3; Viruses - 0; Other Eukaryotes - 0 (source: NCBI BLink). | chr1:30389627-30390318 FORWARD LENGTH=130
AT2G01175	11.3057	27.6577	1.11892	0.0124601	Symbols: | unknown protein; FUNCTIONS IN: molecular_function unknown; INVOLVED IN: biological_process unknown; LOCATED IN: endomembrane system; Has 35333 Blast hits to 34131 proteins in 2444 species: Archae - 798; Bacteria - 22429; Metazoa - 974; Fungi - 991; Plants - 531; Viruses - 0; Other Eukaryotes - 9610 (source: NCBI BLink). | chr2:105572-105760 REVERSE LENGTH=62
AT2G01510	100.59	211.224	1.03764	4.06912e-08	Symbols: | Tetratricopeptide repeat (TPR)-like superfamily protein | chr2:230752-232506 REVERSE LENGTH=584
AT2G01610	258.54	527.42	1.01629	1.74671e-15	Symbols: | Plant invertase/pectin methylesterase inhibitor superfamily protein | chr2:274124-274792 REVERSE LENGTH=222
AT2G01890	802.983	221.44	-1.80445	8.44043e-19	Symbols: PAP8, ATPAP8 | purple acid phosphatase 8 | chr2:396985-399168 REVERSE LENGTH=335
AT2G01905	53.3278	191.45	1.78804	6.51765e-19	Symbols: CYCJ18 | cyclin J18 | chr2:410373-413477 FORWARD LENGTH=234
AT2G02010	128.677	49.6603	-1.32387	9.2894e-09	Symbols: GAD4 | glutamate decarboxylase 4 | chr2:474375-476495 REVERSE LENGTH=493
AT2G02120	22.4955	4.9927	-1.66895	0.00210276	Symbols: PDF2.1, LCR70 | Scorpion toxin-like knottin superfamily protein | chr2:538319-538842 FORWARD LENGTH=77
AT2G02990	8.64426	1.23525	-1.55562	0.0171576	Symbols: RNS1, ATRNS1 | ribonuclease 1 | chr2:873714-874667 FORWARD LENGTH=230
AT2G03590	177.457	58.7437	-1.5328	2.829e-11	Symbols: ATUPS1, UPS1 | ureide permease 1 | chr2:1095129-1096711 FORWARD LENGTH=390
AT2G04039	3165.16	1393.4	-1.17456	9.37408e-27	Symbols: | unknown protein; FUNCTIONS IN: molecular_function unknown; LOCATED IN: chloroplast; EXPRESSED IN: 21 plant structures; EXPRESSED DURING: 13 growth stages; CONTAINS InterPro DOMAIN/s: Protein of unknown function DUF2996 (InterPro:IPR021374); Has 159 Blast hits to 159 proteins in 52 species: Archae - 0; Bacteria - 76; Metazoa - 0; Fungi - 0; Plants - 38; Viruses - 0; Other Eukaryotes - 4…
AT2G04040	28.2058	6.86374	-1.68107	0.000540515	Symbols: ATDTX1, TX1 | MATE efflux family protein | chr2:1334614-1336480 REVERSE LENGTH=476
AT2G04450	456.328	175.409	-1.3033	5.02983e-06	Symbols: ATNUDT6, NUDX6, ATNUDX6, NUDT6 | nudix hydrolase homolog 6 | chr2:1543710-1545319 FORWARD LENGTH=283
AT2G04495	34.5778	3.12609	-2.18614	0.000343525	Symbols: | unknown protein; FUNCTIONS IN: molecular_function unknown; INVOLVED IN: biological_process unknown; LOCATED IN: endomembrane system; BEST Arabidopsis thaliana protein match is: unknown protein (TAIR:AT2G04515.1); Has 30201 Blast hits to 17322 proteins in 780 species: Archae - 12; Bacteria - 1396; Metazoa - 17338; Fungi - 3422; Plants - 5037; Viruses - 0; Other Eukaryotes - 2996 (source…
AT2G04852	109.101	230.023	1.05253	2.26579e-09	-
AT2G05380	9870.29	2649.72	-1.86642	4.47984e-34	Symbols: GRP3S | glycine-rich protein 3 short isoform | chr2:1966851-1967820 FORWARD LENGTH=116
AT2G05440	299.301	92.8418	-1.57555	5.13849e-07	Symbols: ATGRP9, GRP9 | GLYCINE RICH PROTEIN 9 | chr2:1993134-1993956 FORWARD LENGTH=154
AT2G05540	77.0431	207.942	1.33518	6.8989e-05	Symbols: | Glycine-rich protein family | chr2:2033265-2033978 FORWARD LENGTH=135
AT2G05914	21.929	51.0862	1.09178	0.00519642	-
AT2G07708	16.3122	36.9916	1.0419	0.0111057	Symbols: | unknown protein; BEST Arabidopsis thaliana protein match is: unknown protein (TAIR:ATMG00500.1); Has 9 Blast hits to 9 proteins in 2 species: Archae - 0; Bacteria - 0; Metazoa - 0; Fungi - 0; Plants - 9; Viruses - 0; Other Eukaryotes - 0 (source: NCBI BLink). | chr2:3387351-3387776 FORWARD LENGTH=141
AT2G12646	0.665841	27.7357	3.23083	1.80405e-08	Symbols: | PLATZ transcription factor family protein | chr2:5167179-5169022 REVERSE LENGTH=256
AT2G13570	33.0458	12.3882	-1.23927	0.00357078	Symbols: NF-YB7 | nuclear factor Y, subunit B7 | chr2:5655842-5656489 REVERSE LENGTH=215
AT2G13810	14.5491	0	-2.26363	0.000435828	Symbols: ALD1 | AGD2-like defense response protein 1 | chr2:5768489-5772138 FORWARD LENGTH=456
AT2G14247	4.10606	23.5708	1.89264	0.000500254	Symbols: | Expressed protein | chr2:6034472-6034708 FORWARD LENGTH=78
AT2G14520	337.73	810.129	1.25205	4.56439e-26	Symbols: | CBS domain-containing protein with a domain of unknown function (DUF21) | chr2:6182362-6184648 REVERSE LENGTH=423
AT2G14560	5533.78	642.029	-2.7184	3.60951e-11	Symbols: LURP1 | Protein of unknown function (DUF567) | chr2:6214150-6214773 FORWARD LENGTH=179
AT2G14610	268.406	37.0865	-1.7653	0.00524402	Symbols: PR1, PR 1, ATPR1 | pathogenesis-related gene 1 | chr2:6241944-6242429 REVERSE LENGTH=161
AT2G14878	1021.02	2188.07	1.09165	3.93344e-23	-
AT2G14900	244.954	493.263	1.0016	7.54147e-14	Symbols: | Gibberellin-regulated family protein | chr2:6404210-6405043 FORWARD LENGTH=108
AT2G15220	22.9024	7.75409	-1.27746	0.010565	Symbols: | Plant basic secretory protein (BSP) family protein | chr2:6608689-6609366 FORWARD LENGTH=225
AT2G15390	116.916	10.9602	-1.7991	0.00576486	Symbols: FUT4, atfut4 | fucosyltransferase 4 | chr2:6709345-6710856 REVERSE LENGTH=503
AT2G15880	33.8821	428.93	3.49942	5.1085e-42	Symbols: | Leucine-rich repeat (LRR) family protein | chr2:6918039-6920319 REVERSE LENGTH=727
AT2G16586	702.948	1555.68	1.12842	2.12683e-15	Symbols: | unknown protein; LOCATED IN: endomembrane system; EXPRESSED IN: sperm cell; Has 35333 Blast hits to 34131 proteins in 2444 species: Archae - 798; Bacteria - 22429; Metazoa - 974; Fungi - 991; Plants - 531; Viruses - 0; Other Eukaryotes - 9610 (source: NCBI BLink). | chr2:7191649-7191810 FORWARD LENGTH=53
AT2G16890	252.039	45.9968	-2.38239	1.02629e-29	Symbols: | UDP-Glycosyltransferase superfamily protein | chr2:7316938-7317876 FORWARD LENGTH=312
AT2G17040	340.184	83.4699	-1.34286	0.0331776	Symbols: anac036, NAC036 | NAC domain containing protein 36 | chr2:7407123-7408120 FORWARD LENGTH=276
AT2G17050	8.76206	2.16766	-1.2759	0.0474508	Symbols: | disease resistance protein (TIR-NBS-LRR class), putative | chr2:7410835-7415610 REVERSE LENGTH=1355
AT2G17660	2.52221	21.039	1.72395	0.00762673	Symbols: | RPM1-interacting protein 4 (RIN4) family protein | chr2:7673359-7673568 FORWARD LENGTH=69
AT2G17705	274.826	560.124	1.01538	4.48549e-11	Symbols: | unknown protein; FUNCTIONS IN: molecular_function unknown; INVOLVED IN: biological_process unknown; LOCATED IN: plasma membrane; EXPRESSED IN: cultured cell; BEST Arabidopsis thaliana protein match is: unknown protein (TAIR:AT4G08330.1); Has 135 Blast hits to 135 proteins in 32 species: Archae - 5; Bacteria - 29; Metazoa - 0; Fungi - 0; Plants - 91; Viruses - 0; Other Eukaryotes - 10 (…
AT2G17710	188.392	386.576	1.02458	2.72462e-10	Symbols: | unknown protein; Has 39 Blast hits to 39 proteins in 14 species: Archae - 0; Bacteria - 0; Metazoa - 0; Fungi - 0; Plants - 39; Viruses - 0; Other Eukaryotes - 0 (source: NCBI BLink). | chr2:7693856-7694554 FORWARD LENGTH=152
AT2G17770	18.3477	79.3086	1.96877	2.25866e-10	Symbols: ATBZIP27, FDP, BZIP27 | basic region/leucine zipper motif 27 | chr2:7723103-7723573 FORWARD LENGTH=156
AT2G17880	109.002	240.535	1.09617	6.72391e-05	Symbols: | Chaperone DnaJ-domain superfamily protein | chr2:7767176-7767658 REVERSE LENGTH=160
AT2G18050	53.065	111.679	1.02859	0.000383143	Symbols: HIS1-3 | histone H1-3 | chr2:7846095-7846670 FORWARD LENGTH=167
AT2G18328	721.587	222.175	-1.68442	9.86175e-48	Symbols: ATRL4, RL4 | RAD-like 4 | chr2:7964478-7964711 FORWARD LENGTH=77
AT2G18470	25.1969	70.3027	1.3732	6.55116e-05	Symbols: PERK4 | roline-rich extensin-like receptor kinase 4 | chr2:8005285-8007767 REVERSE LENGTH=633
AT2G18480	15.5665	35.151	1.05617	0.0112202	Symbols: | Major facilitator superfamily protein | chr2:8009582-8011243 REVERSE LENGTH=508
AT2G18660	955.148	51.4368	-3.21991	7.8743e-10	Symbols: PNP-A | plant natriuretic peptide A | chr2:8091032-8091644 REVERSE LENGTH=130
AT2G18720	35.2936	12.1056	-1.30489	0.00566596	Symbols: | Translation elongation factor EF1A/initiation factor IF2gamma family protein | chr2:8114920-8116759 REVERSE LENGTH=470
AT2G18890	2776.63	1213.02	-1.18597	2.63408e-28	Symbols: | Protein kinase superfamily protein | chr2:8184027-8186685 FORWARD LENGTH=392
AT2G19240	31.9946	78.6564	1.21413	8.55806e-05	Symbols: | Ypt/Rab-GAP domain of gyp1p superfamily protein | chr2:8349048-8352562 REVERSE LENGTH=840
AT2G19640	929.191	442.241	-1.06008	2.14887e-15	Symbols: ASHR2, SDG39 | ASH1-related protein 2 | chr2:8491401-8492502 FORWARD LENGTH=341
AT2G19660	37.3612	83.9148	1.1123	3.06298e-05	Symbols: | Cysteine/Histidine-rich C1 domain family protein | chr2:8496720-8498708 REVERSE LENGTH=662
AT2G19910	175.358	466.958	1.39203	2.4518e-22	Symbols: | RNA-dependent RNA polymerase family protein | chr2:8595820-8600757 REVERSE LENGTH=992
AT2G19920	172.04	384.391	1.14127	5.20638e-15	Symbols: | RNA-dependent RNA polymerase family protein | chr2:8602222-8606887 REVERSE LENGTH=927
AT2G20142	104.038	20.6408	-1.49206	0.0186795	Symbols: | Toll-Interleukin-Resistance (TIR) domain family protein | chr2:8695387-8696566 FORWARD LENGTH=313
AT2G20515	98.8243	233.861	1.20068	3.70654e-09	Symbols: | unknown protein; FUNCTIONS IN: molecular_function unknown; INVOLVED IN: biological_process unknown; LOCATED IN: endomembrane system; EXPRESSED IN: 16 plant structures; EXPRESSED DURING: 7 growth stages; Has 71 Blast hits to 71 proteins in 14 species: Archae - 0; Bacteria - 0; Metazoa - 0; Fungi - 0; Plants - 71; Viruses - 0; Other Eukaryotes - 0 (source: NCBI BLink). | chr2:8839041-883…
AT2G20550	98.5955	276.123	1.44893	1.49326e-14	Symbols: | HSP40/DnaJ peptide-binding protein | chr2:8846051-8847113 REVERSE LENGTH=284
AT2G20590	465.628	1050.08	1.15879	9.23973e-21	Symbols: | Reticulon family protein | chr2:8867243-8869166 REVERSE LENGTH=431
AT2G20635	492.541	1259.45	1.34287	1.1871e-40	Symbols: | ATP binding;protein kinases;protein serine/threonine kinases | chr2:8900410-8903384 FORWARD LENGTH=525
AT2G20750	1900.95	545.728	-1.78444	1.92275e-54	Symbols: ATEXPB1, EXPB1, ATHEXP BETA 1.5 | expansin B1 | chr2:8941185-8942430 FORWARD LENGTH=271
AT2G20870	410.512	105.623	-1.90906	8.97165e-23	Symbols: | cell wall protein precursor, putative | chr2:8982239-8982661 REVERSE LENGTH=140
AT2G21200	20.5311	46.6327	1.07226	0.00338412	Symbols: | SAUR-like auxin-responsive protein family | chr2:9084039-9084299 REVERSE LENGTH=86
AT2G21430	57.1038	129.097	1.13755	9.85287e-07	Symbols: | Papain family cysteine protease | chr2:9171964-9173301 REVERSE LENGTH=361
AT2G21450	3.25428	13.1157	1.28427	0.0456931	Symbols: CHR34 | chromatin remodeling 34 | chr2:9179622-9182356 REVERSE LENGTH=816
AT2G21640	191.29	478.169	1.29289	9.20772e-17	Symbols: | Encodes a protein of unknown function that is a marker for oxidative stress response. | chr2:9254985-9255453 FORWARD LENGTH=104
AT2G21650	374.143	72.648	-2.29773	5.57608e-32	Symbols: MEE3, ATRL2, RSM1 | Homeodomain-like superfamily protein | chr2:9259654-9260419 FORWARD LENGTH=101
AT2G21820	1.03283	9.90375	1.76223	0.00626837	Symbols: | unknown protein; Has 45 Blast hits to 45 proteins in 13 species: Archae - 0; Bacteria - 0; Metazoa - 0; Fungi - 0; Plants - 45; Viruses - 0; Other Eukaryotes - 0 (source: NCBI BLink). | chr2:9302983-9303219 REVERSE LENGTH=78
AT2G22420	205.523	466.168	1.16537	2.08012e-15	Symbols: | Peroxidase superfamily protein | chr2:9513341-9514484 FORWARD LENGTH=329
AT2G22510	463.206	99.1112	-2.174	1.46705e-32	Symbols: | hydroxyproline-rich glycoprotein family protein | chr2:9569327-9569701 REVERSE LENGTH=124
AT2G22770	102.041	324.072	1.62396	1.14906e-15	Symbols: NAI1 | basic helix-loop-helix (bHLH) DNA-binding superfamily protein | chr2:9684858-9686321 FORWARD LENGTH=320
AT2G22810	108.362	13.9261	-2.7469	1.31651e-18	Symbols: ACS4, ACC4, ATACS4 | 1-aminocyclopropane-1-carboxylate synthase 4 | chr2:9717791-9719472 REVERSE LENGTH=474
AT2G22930	8.00665	25.1907	1.34872	0.00700133	Symbols: | UDP-Glycosyltransferase superfamily protein | chr2:9759766-9761094 FORWARD LENGTH=442
AT2G22980	1287.44	4142.24	1.66423	1.4079e-31	Symbols: SCPL13 | serine carboxypeptidase-like 13 | chr2:9779029-9783078 FORWARD LENGTH=430
AT2G23010	882.062	2005.07	1.173	2.38431e-28	Symbols: SCPL9 | serine carboxypeptidase-like 9 | chr2:9798843-9802485 FORWARD LENGTH=437
AT2G23030	9.81144	32.8931	1.5299	0.000452832	Symbols: SNRK2-9, SNRK2.9 | SNF1-related protein kinase 2.9 | chr2:9803753-9806603 REVERSE LENGTH=339
AT2G23540	30.1021	10.8681	-1.25673	0.00534959	Symbols: | GDSL-like Lipase/Acylhydrolase superfamily protein | chr2:10024366-10026058 FORWARD LENGTH=387
AT2G23680	149.834	50.4199	-1.47777	4.40905e-07	Symbols: | Cold acclimation protein WCOR413 family | chr2:10066242-10067164 FORWARD LENGTH=189
AT2G24050	5759.71	2557.56	-1.16169	2.15624e-25	Symbols: eIFiso4G2 | MIF4G domain-containing protein / MA3 domain-containing protein | chr2:10225500-10228456 REVERSE LENGTH=747
AT2G24210	2.93399	20.4711	2.09814	0.000129439	Symbols: TPS10 | terpene synthase 10 | chr2:10294330-10297401 FORWARD LENGTH=591
AT2G24560	38.1467	15.8729	-1.13659	0.00448281	Symbols: | GDSL-like Lipase/Acylhydrolase family protein | chr2:10431537-10432933 FORWARD LENGTH=363
AT2G24850	333.268	10.6493	-2.55651	5.28054e-05	Symbols: TAT3, TAT | tyrosine aminotransferase 3 | chr2:10583070-10585152 REVERSE LENGTH=445
AT2G25060	2540.28	6002.59	1.23073	7.71933e-32	Symbols: ENODL14, AtENODL14 | early nodulin-like protein 14 | chr2:10662308-10662930 FORWARD LENGTH=182
AT2G25260	29.4645	9.64885	-1.37704	0.00232244	Symbols: | unknown protein; FUNCTIONS IN: molecular_function unknown; INVOLVED IN: biological_process unknown; LOCATED IN: endomembrane system; BEST Arabidopsis thaliana protein match is: unknown protein (TAIR:AT5G25265.1); Has 35333 Blast hits to 34131 proteins in 2444 species: Archae - 798; Bacteria - 22429; Metazoa - 974; Fungi - 991; Plants - 531; Viruses - 0; Other Eukaryotes - 9610 (source:…
AT2G25510	11445.8	2418.25	-2.14993	1.61939e-18	Symbols: | unknown protein; Has 2 Blast hits to 2 proteins in 1 species: Archae - 0; Bacteria - 0; Metazoa - 0; Fungi - 0; Plants - 2; Viruses - 0; Other Eukaryotes - 0 (source: NCBI BLink). | chr2:10856772-10857083 FORWARD LENGTH=103
AT2G25590	591.107	1308.64	1.13621	2.45617e-18	Symbols: | Plant Tudor-like protein | chr2:10891295-10893772 FORWARD LENGTH=381
AT2G25625	60.5489	14.8927	-1.82999	4.38638e-07	Symbols: | unknown protein; FUNCTIONS IN: molecular_function unknown; INVOLVED IN: biological_process unknown; LOCATED IN: chloroplast; EXPRESSED IN: 10 plant structures; EXPRESSED DURING: LP.06 six leaves visible, LP.04 four leaves visible, 4 anthesis, petal differentiation and expansion stage; Has 24 Blast hits to 24 proteins in 9 species: Archae - 0; Bacteria - 0; Metazoa - 0; Fungi - 0; Plant…
AT2G26040	103.096	42.7689	-1.21025	5.46522e-06	Symbols: PYL2, RCAR14 | PYR1-like 2 | chr2:11094832-11095404 REVERSE LENGTH=190
AT2G26180	494.326	1063.62	1.0963	3.27957e-28	Symbols: IQD6 | IQ-domain 6 | chr2:11143433-11144982 REVERSE LENGTH=416
AT2G26355	227.24	484.916	1.08589	6.61603e-17	-
AT2G26400	802.03	223.397	-1.59364	0.000286636	Symbols: ARD, ATARD3, ARD3 | acireductone dioxygenase 3 | chr2:11232058-11233274 REVERSE LENGTH=199
AT2G26410	40.7848	11.8543	-1.53886	0.000432852	Symbols: Iqd4 | IQ-domain 4 | chr2:11234651-11236719 REVERSE LENGTH=527
AT2G26440	1004.5	394.767	-1.31674	3.1929e-13	Symbols: | Plant invertase/pectin methylesterase inhibitor superfamily | chr2:11247407-11249407 FORWARD LENGTH=547
AT2G26560	1018.13	71.8243	-3.09788	1.6978e-10	Symbols: PLP2, PLA IIA, PLA2A | phospholipase A 2A | chr2:11293912-11295708 REVERSE LENGTH=407
AT2G27430	22.771	7.16641	-1.38261	0.00468803	Symbols: | ARM repeat superfamily protein | chr2:11729914-11733170 REVERSE LENGTH=438
AT2G27630	5.79984	24.2624	1.68743	0.000762881	Symbols: | Ubiquitin carboxyl-terminal hydrolase-related protein | chr2:11787669-11792010 REVERSE LENGTH=1122
AT2G27840	5501.66	2215.93	-1.2976	4.85901e-24	Symbols: HDT4, HDA13, HDT04 | histone deacetylase-related / HD-related | chr2:11862085-11863707 FORWARD LENGTH=203
AT2G27920	1458.16	583.327	-1.30063	4.17801e-18	Symbols: SCPL51 | serine carboxypeptidase-like 51 | chr2:11885777-11888605 REVERSE LENGTH=389
AT2G28040	14.7031	47.4269	1.51393	7.76576e-05	Symbols: | Eukaryotic aspartyl protease family protein | chr2:11936203-11937390 REVERSE LENGTH=395
AT2G28550	8046.47	3978.87	-1.0126	9.03351e-44	Symbols: RAP2.7, TOE1 | related to AP2.7 | chr2:12226168-12228251 REVERSE LENGTH=449
AT2G28560	186.232	85.4708	-1.09717	2.96004e-09	Symbols: ATRAD51B, RAD51B | DNA repair (Rad51) family protein | chr2:12237052-12239086 REVERSE LENGTH=371
AT2G29110	9.71888	0.627606	-1.72664	0.00870035	Symbols: ATGLR2.8, GLR2.8 | glutamate receptor 2.8 | chr2:12506880-12510552 REVERSE LENGTH=947
AT2G29130	18.4169	42.7673	1.04442	0.0221155	Symbols: LAC2, ATLAC2 | laccase 2 | chr2:12525189-12527699 REVERSE LENGTH=573
AT2G29260	85.5034	201.208	1.2025	4.6508e-10	Symbols: | NAD(P)-binding Rossmann-fold superfamily protein | chr2:12582523-12583954 FORWARD LENGTH=322
AT2G29300	71.5433	603.205	3.00574	1.95128e-76	Symbols: | NAD(P)-binding Rossmann-fold superfamily protein | chr2:12588214-12589372 FORWARD LENGTH=263
AT2G29310	731.087	1894	1.36941	9.44137e-74	Symbols: | NAD(P)-binding Rossmann-fold superfamily protein | chr2:12590068-12591260 FORWARD LENGTH=262
AT2G29350	67.9632	9.97788	-2.03153	0.000299164	Symbols: SAG13 | senescence-associated gene 13 | chr2:12601036-12601992 FORWARD LENGTH=225
AT2G29420	334.402	161.879	-1.03321	9.9372e-14	Symbols: ATGSTU7, GST25, GSTU7 | glutathione S-transferase tau 7 | chr2:12618111-12618871 REVERSE LENGTH=227
AT2G29490	37.919	16.7634	-1.0493	0.0080425	Symbols: ATGSTU1, GST19, GSTU1 | glutathione S-transferase TAU 1 | chr2:12631593-12632360 REVERSE LENGTH=224
AT2G29500	118.139	33.7596	-1.71872	1.16141e-10	Symbols: | HSP20-like chaperones superfamily protein | chr2:12633279-12633740 REVERSE LENGTH=153
AT2G29620	30.1965	98.0136	1.60608	7.55646e-08	Symbols: | unknown protein; BEST Arabidopsis thaliana protein match is: unknown protein (TAIR:AT1G07330.1); Has 887 Blast hits to 750 proteins in 151 species: Archae - 2; Bacteria - 63; Metazoa - 270; Fungi - 51; Plants - 111; Viruses - 6; Other Eukaryotes - 384 (source: NCBI BLink). | chr2:12663200-12665803 REVERSE LENGTH=747
AT2G30400	24.1573	69.933	1.43179	3.14461e-05	Symbols: ATOFP2, OFP2 | ovate family protein 2 | chr2:12956592-12957554 FORWARD LENGTH=320
AT2G30480	292.836	607.502	1.04404	3.77611e-20	Symbols: | unknown protein; Has 35333 Blast hits to 34131 proteins in 2444 species: Archae - 798; Bacteria - 22429; Metazoa - 974; Fungi - 991; Plants - 531; Viruses - 0; Other Eukaryotes - 9610 (source: NCBI BLink). | chr2:12988326-12992279 REVERSE LENGTH=621
AT2G30630	25.5571	7.79811	-1.42991	0.00335131	Symbols: | P-loop containing nucleoside triphosphate hydrolases superfamily protein | chr2:13046883-13049106 REVERSE LENGTH=552
AT2G30750	61.9406	17.7161	-1.49302	0.00220701	Symbols: CYP71A12 | cytochrome P450, family 71, subfamily A, polypeptide 12 | chr2:13099486-13101389 REVERSE LENGTH=503
AT2G30766	70.2757	429.275	2.5046	4.40304e-28	Symbols: | unknown protein; FUNCTIONS IN: molecular_function unknown; INVOLVED IN: biological_process unknown; LOCATED IN: cellular_component unknown; Has 30201 Blast hits to 17322 proteins in 780 species: Archae - 12; Bacteria - 1396; Metazoa - 17338; Fungi - 3422; Plants - 5037; Viruses - 0; Other Eukaryotes - 2996 (source: NCBI BLink). | chr2:13108068-13108211 FORWARD LENGTH=47
AT2G30770	21.3886	1.82882	-1.98698	0.00180321	Symbols: CYP71A13 | cytochrome P450, family 71, subfamily A, polypeptide 13 | chr2:13109909-13112006 REVERSE LENGTH=503
AT2G31250	88.7351	35.9991	-1.22477	2.10273e-05	Symbols: HEMA3 | Glutamyl-tRNA reductase family protein | chr2:13319702-13321526 REVERSE LENGTH=524
AT2G31360	22550.4	10571.8	-1.08946	2.46277e-56	Symbols: ADS2, DS2 | 16:0delta9 desaturase 2 | chr2:13372121-13373546 REVERSE LENGTH=307
AT2G31751	41.4876	126.763	1.53261	1.75117e-08	-
AT2G31902	150.368	332.179	1.12714	1.15048e-10	-
AT2G31910	5.61391	18.6462	1.38366	0.0105493	Symbols: ATCHX21, CHX21 | cation/H+ exchanger 21 | chr2:13571044-13574019 FORWARD LENGTH=832
AT2G32030	30.1224	10.3005	-1.24175	0.0175308	Symbols: | Acyl-CoA N-acyltransferases (NAT) superfamily protein | chr2:13632675-13633241 REVERSE LENGTH=188
AT2G32160	583.046	228.584	-1.21246	0.00203869	Symbols: | S-adenosyl-L-methionine-dependent methyltransferases superfamily protein | chr2:13662238-13665941 FORWARD LENGTH=415
AT2G32220	704.684	303.147	-1.20261	3.68218e-18	Symbols: | Ribosomal L27e protein family | chr2:13678945-13679352 FORWARD LENGTH=135
AT2G32550	127.967	36.9976	-1.69047	1.0969e-08	Symbols: | Cell differentiation, Rcd1-like protein | chr2:13819406-13822600 FORWARD LENGTH=322
AT2G32870	27.1779	127.377	2.10638	1.44753e-11	Symbols: | TRAF-like family protein | chr2:13944968-13946776 REVERSE LENGTH=416
AT2G33051	154.773	361.167	1.2022	9.02784e-17	-
AT2G33060	250.658	653.44	1.35617	2.67904e-14	Symbols: AtRLP27, RLP27 | receptor like protein 27 | chr2:14025661-14028087 FORWARD LENGTH=808
AT2G33793	459.72	1298.41	1.48399	3.6305e-44	Symbols: | unknown protein; Has 35333 Blast hits to 34131 proteins in 2444 species: Archae - 798; Bacteria - 22429; Metazoa - 974; Fungi - 991; Plants - 531; Viruses - 0; Other Eukaryotes - 9610 (source: NCBI BLink). | chr2:14297107-14299217 FORWARD LENGTH=212
AT2G33810	346.16	1170.74	1.73483	3.72354e-31	Symbols: SPL3 | squamosa promoter binding protein-like 3 | chr2:14305342-14305828 FORWARD LENGTH=131
AT2G33815	26.9433	61.2698	1.10499	0.000793685	-
AT2G34190	710.605	1619.74	1.17595	2.0839e-27	Symbols: | Xanthine/uracil permease family protein | chr2:14437065-14439407 FORWARD LENGTH=524
AT2G34220	16.7171	48.4772	1.41081	6.889e-05	Symbols: MEE20 | Protein with domains of unknown function (DUF627 and DUF629) | chr2:14451060-14453575 FORWARD LENGTH=753
AT2G34230	11.4205	46.2175	1.78588	1.09399e-05	Symbols: | Protein with domains of unknown function (DUF627 and DUF629) | chr2:14454639-14456969 FORWARD LENGTH=716
AT2G34700	15.6094	3.11397	-1.63679	0.00546216	Symbols: | Pollen Ole e 1 allergen and extensin family protein | chr2:14634298-14635597 REVERSE LENGTH=175
AT2G34790	262.615	125.809	-1.0202	3.71296e-05	Symbols: MEE23, EDA28 | FAD-binding Berberine family protein | chr2:14673998-14677237 REVERSE LENGTH=532
AT2G34810	747.503	1556.86	1.04882	2.4713e-26	Symbols: | FAD-binding Berberine family protein | chr2:14685292-14686914 FORWARD LENGTH=540
AT2G34830	8.64426	26.0338	1.30557	0.0103647	Symbols: WRKY35, MEE24, AtWRKY35 | WRKY DNA-binding protein 35 | chr2:14693839-14696378 REVERSE LENGTH=427
AT2G35140	42.4485	93.9118	1.09189	6.05225e-05	Symbols: | DCD (Development and Cell Death) domain protein | chr2:14813990-14816808 FORWARD LENGTH=879
AT2G35210	43.8863	113.303	1.29218	1.593e-05	Symbols: RPA, AGD10, MEE28 | root and pollen arfgap | chr2:14836206-14837884 FORWARD LENGTH=371
AT2G35770	24.6391	78.9534	1.4975	0.000120422	Symbols: scpl28 | serine carboxypeptidase-like 28 | chr2:15034179-15036497 REVERSE LENGTH=462
AT2G36120	155.384	556.714	1.79209	9.47322e-17	Symbols: DOT1 | Glycine-rich protein family | chr2:15165468-15166235 FORWARD LENGTH=255
AT2G36730	191.346	412.15	1.08854	9.59964e-13	Symbols: | Pentatricopeptide repeat (PPR) superfamily protein | chr2:15405068-15406573 REVERSE LENGTH=501
AT2G36970	305.886	33.5687	-3.10161	2.54145e-57	Symbols: | UDP-Glycosyltransferase superfamily protein | chr2:15529050-15530712 FORWARD LENGTH=490
AT2G37040	5552.64	2061.63	-1.41205	1.09324e-25	Symbols: PAL1, ATPAL1 | PHE ammonia lyase 1 | chr2:15557602-15560237 REVERSE LENGTH=725
AT2G37240	1447.19	473.022	-1.59499	3.87206e-33	Symbols: | Thioredoxin superfamily protein | chr2:15640235-15641720 REVERSE LENGTH=248
AT2G37280	71.1478	147.89	1.02206	2.29792e-06	Symbols: PDR5, ATPDR5 | pleiotropic drug resistance 5 | chr2:15650400-15656417 FORWARD LENGTH=1413
AT2G37420	1178.8	2566.81	1.11604	4.39842e-44	Symbols: | ATP binding microtubule motor family protein | chr2:15700550-15705165 FORWARD LENGTH=1039
AT2G37430	14.959	1.86678	-1.73923	0.00656334	Symbols: | C2H2 and C2HC zinc fingers superfamily protein | chr2:15706454-15706990 FORWARD LENGTH=178
AT2G37670	18.3661	49.1526	1.30078	0.000452434	Symbols: | Transducin/WD40 repeat-like superfamily protein | chr2:15797384-15800536 REVERSE LENGTH=903
AT2G37720	75.9547	23.9022	-1.54077	3.67375e-06	Symbols: TBL15 | TRICHOME BIREFRINGENCE-LIKE 15 | chr2:15818082-15821219 FORWARD LENGTH=482
AT2G37770	19.9188	4.61607	-1.4973	0.0112294	Symbols: | NAD(P)-linked oxidoreductase superfamily protein | chr2:15834888-15836390 FORWARD LENGTH=283
AT2G37900	49.9714	107.253	1.05545	2.78601e-05	Symbols: | Major facilitator superfamily protein | chr2:15864396-15866408 REVERSE LENGTH=575
AT2G37950	177.971	44.1699	-1.92126	7.45518e-15	Symbols: | RING/FYVE/PHD zinc finger superfamily protein | chr2:15882536-15883665 REVERSE LENGTH=207
AT2G38160	247.709	611.991	1.2928	2.20497e-28	Symbols: | unknown protein; BEST Arabidopsis thaliana protein match is: unknown protein (TAIR:AT2G40070.2); Has 972 Blast hits to 731 proteins in 211 species: Archae - 0; Bacteria - 236; Metazoa - 194; Fungi - 201; Plants - 218; Viruses - 32; Other Eukaryotes - 91 (source: NCBI BLink). | chr2:15986643-15988464 REVERSE LENGTH=314
AT2G38255	6.48903	29.5202	1.83589	9.28139e-05	Symbols: | Protein of Unknown Function (DUF239) | chr2:16021750-16024825 REVERSE LENGTH=333
AT2G38390	64.4405	23.645	-1.31153	0.000404563	Symbols: | Peroxidase superfamily protein | chr2:16079726-16081381 FORWARD LENGTH=349
AT2G38500	99.7453	46.005	-1.06951	4.73867e-05	Symbols: | 2-oxoglutarate (2OG) and Fe(II)-dependent oxygenase superfamily protein | chr2:16117610-16119041 REVERSE LENGTH=356
AT2G38530	1749.53	3632.24	1.04551	4.48185e-23	Symbols: LTP2, LP2, cdf3 | lipid transfer protein 2 | chr2:16128481-16128948 FORWARD LENGTH=118
AT2G39030	45.3038	8.74835	-1.96896	4.06686e-05	Symbols: | Acyl-CoA N-acyltransferases (NAT) superfamily protein | chr2:16298260-16298946 FORWARD LENGTH=228
AT2G39210	352.959	142.51	-1.24568	2.99748e-06	Symbols: | Major facilitator superfamily protein | chr2:16366287-16368231 REVERSE LENGTH=601
AT2G39240	182.751	84.8832	-1.08275	4.19171e-08	Symbols: | RNA polymerase I specific transcription initiation factor RRN3 protein | chr2:16384786-16387827 REVERSE LENGTH=573
AT2G39310	738.453	2397.31	1.68632	6.52874e-65	Symbols: JAL22 | jacalin-related lectin 22 | chr2:16414262-16416323 REVERSE LENGTH=458
AT2G39330	456.379	1911.31	2.01167	8.45559e-27	Symbols: JAL23 | jacalin-related lectin 23 | chr2:16419787-16421573 REVERSE LENGTH=459
AT2G39510	27.4816	6.85163	-1.68633	0.000325227	Symbols: | nodulin MtN21 /EamA-like transporter family protein | chr2:16491358-16493085 REVERSE LENGTH=374
AT2G39710	993.852	459.791	-1.09867	1.86355e-15	Symbols: | Eukaryotic aspartyl protease family protein | chr2:16562051-16563379 REVERSE LENGTH=442
AT2G39855	9.26531	31.7417	1.51615	0.000911203	Symbols: | unknown protein; FUNCTIONS IN: molecular_function unknown; INVOLVED IN: biological_process unknown; LOCATED IN: chloroplast; BEST Arabidopsis thaliana protein match is: unknown protein (TAIR:AT3G55646.1); Has 35333 Blast hits to 34131 proteins in 2444 species: Archae - 798; Bacteria - 22429; Metazoa - 974; Fungi - 991; Plants - 531; Viruses - 0; Other Eukaryotes - 9610 (source: NCBI BL…
AT2G40100	1431.43	443.618	-1.67225	6.04304e-39	Symbols: LHCB4.3 | light harvesting complex photosystem II | chr2:16745884-16747190 FORWARD LENGTH=276
AT2G40330	140.855	28.0521	-2.22087	8.35335e-18	Symbols: PYL6, RCAR9 | PYR1-like 6 | chr2:16845177-16845824 REVERSE LENGTH=215
AT2G40450	18.6115	5.27967	-1.42116	0.00919158	Symbols: | BTB/POZ domain-containing protein | chr2:16892024-16892790 REVERSE LENGTH=209
AT2G40520	1248.81	577.204	-1.10331	1.01361e-22	Symbols: | Nucleotidyltransferase family protein | chr2:16923541-16925675 FORWARD LENGTH=502
AT2G40750	2302.07	710.917	-1.66503	3.97382e-25	Symbols: WRKY54, ATWRKY54 | WRKY DNA-binding protein 54 | chr2:17000636-17002354 REVERSE LENGTH=346
AT2G41040	571.857	266.046	-1.0871	1.96508e-11	Symbols: | S-adenosyl-L-methionine-dependent methyltransferases superfamily protein | chr2:17121499-17123064 FORWARD LENGTH=352
AT2G41070	52.3417	146.136	1.40525	2.36808e-07	Symbols: EEL, ATBZIP12, DPBF4 | Basic-leucine zipper (bZIP) transcription factor family protein | chr2:17131249-17132208 FORWARD LENGTH=262
AT2G41090	24739.9	6845.79	-1.8365	3.22929e-57	Symbols: | Calcium-binding EF-hand family protein | chr2:17135823-17136618 FORWARD LENGTH=191
AT2G41120	455.705	204.649	-1.13509	6.50239e-12	Symbols: | unknown protein; INVOLVED IN: biological_process unknown; LOCATED IN: chloroplast; EXPRESSED IN: 19 plant structures; EXPRESSED DURING: 10 growth stages; CONTAINS InterPro DOMAIN/s: Protein of unknown function DUF309 (InterPro:IPR005500); Has 349 Blast hits to 349 proteins in 112 species: Archae - 2; Bacteria - 189; Metazoa - 0; Fungi - 0; Plants - 31; Viruses - 0; Other Eukaryotes - 1…
AT2G41150	56.9374	162.259	1.47343	9.1588e-13	Symbols: | unknown protein; FUNCTIONS IN: molecular_function unknown; INVOLVED IN: biological_process unknown; LOCATED IN: endomembrane system; EXPRESSED IN: leaf; BEST Arabidopsis thaliana protein match is: unknown protein (TAIR:AT3G56750.1); Has 57 Blast hits to 57 proteins in 12 species: Archae - 0; Bacteria - 0; Metazoa - 0; Fungi - 0; Plants - 56; Viruses - 0; Other Eukaryotes - 1 (source: N…
AT2G41800	9.40157	1.56001	-1.51342	0.0194958	Symbols: | Protein of unknown function, DUF642 | chr2:17436671-17438005 REVERSE LENGTH=370
AT2G41870	1028.94	503.617	-1.02327	2.91871e-23	Symbols: | Remorin family protein | chr2:17471119-17472519 REVERSE LENGTH=274
AT2G42110	270.272	563.477	1.04343	9.34872e-16	Symbols: | unknown protein; Has 27 Blast hits to 27 proteins in 11 species: Archae - 0; Bacteria - 0; Metazoa - 0; Fungi - 0; Plants - 25; Viruses - 0; Other Eukaryotes - 2 (source: NCBI BLink). | chr2:17562234-17562732 REVERSE LENGTH=137
AT2G42170	339.495	708.496	1.05199	7.09483e-22	Symbols: | Actin family protein | chr2:17578683-17580222 FORWARD LENGTH=329
AT2G42190	4718.12	2336.34	-1.01034	1.78301e-38	Symbols: | unknown protein; BEST Arabidopsis thaliana protein match is: unknown protein (TAIR:AT3G57930.2); Has 1381 Blast hits to 1230 proteins in 175 species: Archae - 3; Bacteria - 25; Metazoa - 672; Fungi - 135; Plants - 127; Viruses - 30; Other Eukaryotes - 389 (source: NCBI BLink). | chr2:17583625-17584050 FORWARD LENGTH=141
AT2G42530	33615.2	8829.91	-1.9231	7.3303e-198	Symbols: COR15B | cold regulated 15b | chr2:17709191-17709873 REVERSE LENGTH=141
AT2G42540	28084.8	8742.65	-1.67703	1.45684e-109	Symbols: COR15A, COR15 | cold-regulated 15a | chr2:17711241-17711930 REVERSE LENGTH=127
AT2G42800	230.229	480.783	1.05282	9.39981e-18	Symbols: AtRLP29, RLP29 | receptor like protein 29 | chr2:17808157-17809545 REVERSE LENGTH=462
AT2G42860	4.24233	18.3974	1.60382	0.00367895	Symbols: | unknown protein; Has 446 Blast hits to 326 proteins in 94 species: Archae - 0; Bacteria - 32; Metazoa - 113; Fungi - 93; Plants - 21; Viruses - 4; Other Eukaryotes - 183 (source: NCBI BLink). | chr2:17833859-17834647 FORWARD LENGTH=224
AT2G42900	35.7988	99.5605	1.40546	2.1213e-07	Symbols: | Plant basic secretory protein (BSP) family protein | chr2:17854599-17855429 FORWARD LENGTH=276
AT2G42955	26.7341	69.6533	1.28383	0.000135916	Symbols: | unknown protein; BEST Arabidopsis thaliana protein match is: unknown protein (TAIR:AT2G30615.1); Has 60 Blast hits to 45 proteins in 3 species: Archae - 0; Bacteria - 0; Metazoa - 0; Fungi - 0; Plants - 60; Viruses - 0; Other Eukaryotes - 0 (source: NCBI BLink). | chr2:17866686-17867572 REVERSE LENGTH=213
AT2G43000	26.546	8.39364	-1.30108	0.0157532	Symbols: anac042, NAC042 | NAC domain containing protein 42 | chr2:17880617-17882584 REVERSE LENGTH=275
AT2G43140	22.3612	6.21404	-1.50143	0.00288665	Symbols: | basic helix-loop-helix (bHLH) DNA-binding superfamily protein | chr2:17932376-17935639 REVERSE LENGTH=297
AT2G43570	95.3696	37.1525	-1.12339	0.0248876	Symbols: CHI | chitinase, putative | chr2:18076389-18077435 REVERSE LENGTH=277
AT2G43610	42.1488	120.593	1.41589	6.29047e-06	Symbols: | Chitinase family protein | chr2:18088058-18089184 REVERSE LENGTH=281
AT2G43660	1.37647	11.177	1.83687	0.00316894	Symbols: | Carbohydrate-binding X8 domain superfamily protein | chr2:18103818-18104545 REVERSE LENGTH=122
AT2G43670	4.7719	15.8089	1.27583	0.0262857	Symbols: | Carbohydrate-binding X8 domain superfamily protein | chr2:18105145-18105874 FORWARD LENGTH=121
AT2G43690	48.5355	100.987	1.00998	3.32283e-05	Symbols: | Concanavalin A-like lectin protein kinase family protein | chr2:18112589-18114583 FORWARD LENGTH=664
AT2G44080	69.3772	154.674	1.12254	2.48809e-06	Symbols: ARL | ARGOS-like | chr2:18237726-18238133 FORWARD LENGTH=135
AT2G44450	128.486	325.057	1.30247	1.39152e-13	Symbols: BGLU15 | beta glucosidase 15 | chr2:18340966-18343744 FORWARD LENGTH=506
AT2G44745	19.3173	55.8287	1.38827	8.66556e-05	Symbols: | WRKY family transcription factor | chr2:18447482-18449004 REVERSE LENGTH=218
AT2G44880	60.512	143.588	1.21058	7.3526e-08	Symbols: | Pentatricopeptide repeat (PPR-like) superfamily protein | chr2:18505239-18506906 FORWARD LENGTH=555
AT2G45050	285.66	584.544	1.02309	1.01448e-16	Symbols: GATA2 | GATA transcription factor 2 | chr2:18582958-18583845 FORWARD LENGTH=264
AT2G45210	12.5595	35.6724	1.33552	0.00217934	Symbols: | SAUR-like auxin-responsive protein family | chr2:18641884-18642372 FORWARD LENGTH=162
AT2G45410	3.0469	14.9704	1.61164	0.00732315	Symbols: LBD19 | LOB domain-containing protein 19 | chr2:18712449-18713108 REVERSE LENGTH=191
AT2G45490	229.095	548.323	1.2442	7.39616e-22	Symbols: AtAUR3, AUR3 | ataurora3 | chr2:18747658-18749044 REVERSE LENGTH=288
AT2G45510	90.8844	219.593	1.23171	4.02357e-07	Symbols: CYP704A2 | cytochrome P450, family 704, subfamily A, polypeptide 2 | chr2:18753085-18754944 FORWARD LENGTH=511
AT2G45580	10.4092	1.8568	-1.58124	0.011524	Symbols: CYP76C3 | cytochrome P450, family 76, subfamily C, polypeptide 3 | chr2:18782388-18784286 REVERSE LENGTH=515
AT2G45920	337.21	838.088	1.30222	5.31797e-38	Symbols: | U-box domain-containing protein | chr2:18899363-18901097 FORWARD LENGTH=400
AT2G45930	6.95048	26.1834	1.56688	0.00135011	Symbols: | unknown protein; FUNCTIONS IN: molecular_function unknown; INVOLVED IN: biological_process unknown; LOCATED IN: mitochondrion; BEST Arabidopsis thaliana protein match is: unknown protein (TAIR:AT4G16090.1); Has 161 Blast hits to 161 proteins in 2 species: Archae - 0; Bacteria - 0; Metazoa - 0; Fungi - 0; Plants - 161; Viruses - 0; Other Eukaryotes - 0 (source: NCBI BLink). | chr2:18901…
AT2G46270	41.0913	97.3233	1.17074	0.000213883	Symbols: GBF3 | G-box binding factor 3 | chr2:19000859-19002901 FORWARD LENGTH=382
AT2G46375	24.8416	7.14056	-1.49812	0.00192727	Symbols: | unknown protein; BEST Arabidopsis thaliana protein match is: unknown protein (TAIR:AT3G61660.1); Has 12 Blast hits to 12 proteins in 4 species: Archae - 0; Bacteria - 0; Metazoa - 0; Fungi - 0; Plants - 12; Viruses - 0; Other Eukaryotes - 0 (source: NCBI BLink). | chr2:19037958-19038329 FORWARD LENGTH=123
AT2G46430	822.256	245.506	-1.67307	7.19702e-12	Symbols: ATCNGC3, CNGC3, CNGC3.C | cyclic nucleotide gated channel 3 | chr2:19058472-19061273 FORWARD LENGTH=706
AT2G46440	1620.34	401.818	-1.9825	1.35772e-43	Symbols: ATCNGC11, CNGC11 | cyclic nucleotide-gated channels | chr2:19062082-19064628 FORWARD LENGTH=621
AT2G46660	171.489	62.0827	-1.4247	4.42489e-12	Symbols: CYP78A6 | cytochrome P450, family 78, subfamily A, polypeptide 6 | chr2:19153602-19155417 REVERSE LENGTH=530
AT2G46685	14.2017	2.79134	-1.51991	0.0153521	-
AT2G46740	6.09381	63.689	2.95109	4.35865e-12	Symbols: | D-arabinono-1,4-lactone oxidase family protein | chr2:19205182-19207455 REVERSE LENGTH=590
AT2G46790	1373.89	587.268	-1.19399	3.09702e-09	Symbols: APRR9, PRR9, TL1 | pseudo-response regulator 9 | chr2:19233422-19234901 FORWARD LENGTH=351
AT2G46830	1234.1	237.105	-2.16314	1.71868e-09	Symbols: CCA1 | circadian clock associated 1 | chr2:19246005-19248717 FORWARD LENGTH=608
AT2G47015	72.1904	26.3584	-1.35701	1.20974e-05	-
AT2G47130	76.8081	18.3815	-1.75003	0.000117579	Symbols: | NAD(P)-binding Rossmann-fold superfamily protein | chr2:19349627-19350481 REVERSE LENGTH=257
AT2G47180	418.594	181.853	-1.16938	6.29262e-08	Symbols: AtGolS1, GolS1 | galactinol synthase 1 | chr2:19369049-19370372 REVERSE LENGTH=344
AT2G47460	48.7087	14.2929	-1.58147	6.84543e-05	Symbols: MYB12, ATMYB12, PFG1 | myb domain protein 12 | chr2:19476438-19479242 FORWARD LENGTH=371
AT2G47560	4.56453	22.6764	1.81014	0.000526506	Symbols: | RING/U-box superfamily protein | chr2:19511934-19512617 REVERSE LENGTH=227
AT2G47800	617.954	301.308	-1.02495	9.02276e-16	Symbols: ATMRP4, EST3, MRP4, ABCC4 | multidrug resistance-associated protein 4 | chr2:19574944-19580383 FORWARD LENGTH=1516
AT2G47880	236.44	100.131	-1.1836	2.88665e-06	Symbols: | Glutaredoxin family protein | chr2:19605124-19605432 FORWARD LENGTH=102
AT2G47895	29.0557	121.198	1.94424	1.37067e-11	-
AT2G47920	221.68	546.22	1.28055	2.39308e-20	Symbols: | Kinase interacting (KIP1-like) family protein | chr2:19616003-19616761 FORWARD LENGTH=225
AT2G48020	2165.98	677.278	-1.65846	9.53649e-39	Symbols: | Major facilitator superfamily protein | chr2:19644441-19647007 FORWARD LENGTH=463
AT3G01060	6543.6	2304.19	-1.49195	8.3583e-38	Symbols: | unknown protein; Has 637 Blast hits to 635 proteins in 201 species: Archae - 0; Bacteria - 291; Metazoa - 0; Fungi - 72; Plants - 72; Viruses - 0; Other Eukaryotes - 202 (source: NCBI BLink). | chr3:16831-18782 REVERSE LENGTH=447
AT3G01080	107.83	39.6896	-1.31311	0.000349401	Symbols: WRKY58, ATWRKY58 | WRKY DNA-binding protein 58 | chr3:25507-27449 FORWARD LENGTH=423
AT3G01290	699.261	89.3073	-2.01028	0.00081111	Symbols: | SPFH/Band 7/PHB domain-containing membrane-associated protein family | chr3:88252-89356 REVERSE LENGTH=285
AT3G01550	4137.24	1763.35	-1.21854	4.15952e-24	Symbols: ATPPT2, PPT2 | phosphoenolpyruvate (pep)/phosphate translocator 2 | chr3:216947-218856 REVERSE LENGTH=383
AT3G01570	22.8538	68.9158	1.44103	4.17774e-05	Symbols: | Oleosin family protein | chr3:222152-222778 REVERSE LENGTH=183
AT3G01572	10.4822	26.9656	1.13326	0.0213012	Symbols: | unknown protein; Has 30201 Blast hits to 17322 proteins in 780 species: Archae - 12; Bacteria - 1396; Metazoa - 17338; Fungi - 3422; Plants - 5037; Viruses - 0; Other Eukaryotes - 2996 (source: NCBI BLink). | chr3:222968-223081 REVERSE LENGTH=37
AT3G01710	659.234	1602.11	1.26978	1.81182e-33	Symbols: | TPX2 (targeting protein for Xklp2) protein family | chr3:259952-261738 REVERSE LENGTH=391
AT3G01840	6.19506	18.7061	1.23831	0.0222441	Symbols: | Protein kinase superfamily protein | chr3:296582-298634 REVERSE LENGTH=654
AT3G01870	4.28711	32.4156	2.32551	3.29043e-06	Symbols: | Plant protein of unknown function (DUF946) | chr3:305276-307027 FORWARD LENGTH=583
AT3G01960	289.953	109.08	-1.38777	6.79069e-19	Symbols: | unknown protein; Has 13 Blast hits to 13 proteins in 5 species: Archae - 0; Bacteria - 0; Metazoa - 0; Fungi - 0; Plants - 13; Viruses - 0; Other Eukaryotes - 0 (source: NCBI BLink). | chr3:324581-325087 REVERSE LENGTH=138
AT3G02120	708.387	1755.08	1.29508	8.49401e-28	Symbols: | hydroxyproline-rich glycoprotein family protein | chr3:377122-377577 FORWARD LENGTH=126
AT3G02390	69.3177	176.366	1.31495	3.37631e-10	Symbols: | unknown protein; Has 30201 Blast hits to 17322 proteins in 780 species: Archae - 12; Bacteria - 1396; Metazoa - 17338; Fungi - 3422; Plants - 5037; Viruses - 0; Other Eukaryotes - 2996 (source: NCBI BLink). | chr3:488838-489274 FORWARD LENGTH=57
AT3G02410	27.689	67.5336	1.18061	0.000439378	Symbols: ICME-LIKE2 | alpha/beta-Hydrolases superfamily protein | chr3:492118-494877 REVERSE LENGTH=422
AT3G02620	18.6913	46.3675	1.19776	0.000887292	Symbols: | Plant stearoyl-acyl-carrier-protein desaturase family protein | chr3:560256-561760 FORWARD LENGTH=403
AT3G02640	1644.84	3904.16	1.23951	1.83716e-42	Symbols: | unknown protein; BEST Arabidopsis thaliana protein match is: unknown protein (TAIR:AT5G16250.1); Has 96 Blast hits to 96 proteins in 16 species: Archae - 0; Bacteria - 0; Metazoa - 0; Fungi - 0; Plants - 95; Viruses - 0; Other Eukaryotes - 1 (source: NCBI BLink). | chr3:565064-565621 REVERSE LENGTH=185
AT3G02870	6112.3	2002.74	-1.59956	1.2806e-61	Symbols: VTC4 | Inositol monophosphatase family protein | chr3:627742-629682 REVERSE LENGTH=271
AT3G02885	52.2404	111.487	1.02401	0.000491897	Symbols: GASA5 | GAST1 protein homolog 5 | chr3:638323-639011 REVERSE LENGTH=97
AT3G04720	479.568	217.094	-1.01769	0.0136272	Symbols: PR4, HEL, PR-4 | pathogenesis-related 4 | chr3:1285691-1286531 REVERSE LENGTH=212
AT3G04854	1.87972	11.4837	1.59541	0.0124249	Symbols: | unknown protein; LOCATED IN: endomembrane system; Has 30201 Blast hits to 17322 proteins in 780 species: Archae - 12; Bacteria - 1396; Metazoa - 17338; Fungi - 3422; Plants - 5037; Viruses - 0; Other Eukaryotes - 2996 (source: NCBI BLink). | chr3:1337267-1337377 FORWARD LENGTH=36
AT3G04960	18.0936	73.5404	1.8823	4.32425e-09	Symbols: | Domain of unknown function (DUF3444) | chr3:1374099-1375769 FORWARD LENGTH=556
AT3G05150	8.93822	49.8082	2.16388	5.35744e-07	Symbols: | Major facilitator superfamily protein | chr3:1440216-1443361 FORWARD LENGTH=470
AT3G05800	1214.77	548.251	-1.13685	2.44043e-22	Symbols: AIF1 | AtBS1(activation-tagged BRI1 suppressor 1)-interacting factor 1 | chr3:1727476-1728111 FORWARD LENGTH=211
AT3G06220	35.6422	105.902	1.49304	1.07228e-08	Symbols: | AP2/B3-like transcriptional factor family protein | chr3:1883672-1884720 REVERSE LENGTH=174
AT3G06640	33.2201	75.1313	1.09913	0.00122083	Symbols: | PAS domain-containing protein tyrosine kinase family protein | chr3:2074491-2078317 REVERSE LENGTH=730
AT3G06890	130.854	55.5936	-1.19317	8.91888e-07	Symbols: | unknown protein; Has 91 Blast hits to 91 proteins in 12 species: Archae - 0; Bacteria - 0; Metazoa - 0; Fungi - 0; Plants - 91; Viruses - 0; Other Eukaryotes - 0 (source: NCBI BLink). | chr3:2176949-2177335 FORWARD LENGTH=128
AT3G07050	7625.97	3531.52	-1.10301	5.58173e-27	Symbols: | GTP-binding family protein | chr3:2229602-2232279 REVERSE LENGTH=582
AT3G07195	155.208	9.68664	-3.43138	4.89359e-16	Symbols: | RPM1-interacting protein 4 (RIN4) family protein | chr3:2288959-2290309 FORWARD LENGTH=225
AT3G07350	39.4347	96.7511	1.23456	1.46517e-05	Symbols: | Protein of unknown function (DUF506) | chr3:2347674-2348570 FORWARD LENGTH=298
AT3G07700	2460.61	1168.28	-1.067	8.30541e-23	Symbols: | Protein kinase superfamily protein | chr3:2459696-2463241 REVERSE LENGTH=695
AT3G08000	133.171	305.912	1.17483	9.85499e-10	Symbols: | RNA-binding (RRM/RBD/RNP motifs) family protein | chr3:2555034-2555829 REVERSE LENGTH=143
AT3G08660	49.0719	21.1267	-1.11962	0.00112053	Symbols: | Phototropic-responsive NPH3 family protein | chr3:2631130-2633166 FORWARD LENGTH=582
AT3G08870	130.981	45.1046	-1.46288	1.99691e-08	Symbols: | Concanavalin A-like lectin protein kinase family protein | chr3:2700500-2702581 REVERSE LENGTH=693
AT3G09060	113.863	240.945	1.05449	5.42067e-10	Symbols: | Pentatricopeptide repeat (PPR) superfamily protein | chr3:2766367-2768430 REVERSE LENGTH=687
AT3G09260	4801.63	10784.6	1.16443	4.06438e-78	Symbols: PYK10, PSR3.1, BGLU23, LEB | Glycosyl hydrolase superfamily protein | chr3:2840657-2843730 REVERSE LENGTH=524
AT3G09330	6.20673	20.389	1.2386	0.0419077	Symbols: | Transmembrane amino acid transporter family protein | chr3:2864782-2867230 REVERSE LENGTH=524
AT3G09430	99.2798	211.439	1.05682	4.76012e-08	Symbols: | unknown protein; Has 17 Blast hits to 17 proteins in 7 species: Archae - 0; Bacteria - 0; Metazoa - 0; Fungi - 0; Plants - 17; Viruses - 0; Other Eukaryotes - 0 (source: NCBI BLink). | chr3:2901280-2902893 FORWARD LENGTH=301
AT3G09440	27820.1	12854.2	-1.10751	2.47397e-33	Symbols: | Heat shock protein 70 (Hsp 70) family protein | chr3:2903434-2905632 REVERSE LENGTH=649
AT3G09450	36.5767	2.5024	-2.93614	1.50841e-08	Symbols: | CONTAINS InterPro DOMAIN/s: Fusaric acid resistance protein, conserved region (InterPro:IPR006726); BEST Arabidopsis thaliana protein match is: unknown protein (TAIR:AT2G28780.1); Has 503 Blast hits to 494 proteins in 215 species: Archae - 0; Bacteria - 423; Metazoa - 0; Fungi - 0; Plants - 65; Viruses - 0; Other Eukaryotes - 15 (source: NCBI BLink). | chr3:2907548-2910091 FORWARD LENG…
AT3G09600	334.423	134.284	-1.28114	9.26816e-10	Symbols: | Homeodomain-like superfamily protein | chr3:2946459-2948270 FORWARD LENGTH=298
AT3G09940	21.526	5.32565	-1.49525	0.00872987	Symbols: MDHAR, ATMDAR3, MDAR3, MDAR2 | monodehydroascorbate reductase | chr3:3056501-3059103 REVERSE LENGTH=441
AT3G10000	45.8771	95.9162	1.00916	0.000106696	Symbols: EDA31 | Homeodomain-like superfamily protein | chr3:3076874-3078907 FORWARD LENGTH=481
AT3G10150	1.39981	13.3345	1.97089	0.00146685	Symbols: ATPAP16, PAP16 | purple acid phosphatase 16 | chr3:3137502-3139056 REVERSE LENGTH=367
AT3G10185	6.8609	22.9694	1.41055	0.00474292	Symbols: | Gibberellin-regulated family protein | chr3:3145579-3146199 FORWARD LENGTH=103
AT3G10200	139.517	459.694	1.70129	1.52727e-34	Symbols: | S-adenosyl-L-methionine-dependent methyltransferases superfamily protein | chr3:3157618-3160016 FORWARD LENGTH=591
AT3G10680	110.693	45.9531	-1.20159	1.08294e-05	Symbols: | HSP20-like chaperones superfamily protein | chr3:3337773-3339345 FORWARD LENGTH=490
AT3G10985	498.083	1244.12	1.29641	7.22517e-14	Symbols: SAG20, WI12, ATWI-12 | senescence associated gene 20 | chr3:3442776-3443108 FORWARD LENGTH=110
AT3G11000	61.5809	171.748	1.39766	1.31107e-07	Symbols: | DCD (Development and Cell Death) domain protein | chr3:3448442-3450283 FORWARD LENGTH=488
AT3G11010	887.424	310.75	-1.28263	0.00651205	Symbols: AtRLP34, RLP34 | receptor like protein 34 | chr3:3450988-3453672 REVERSE LENGTH=894
AT3G11340	9.69554	0.944352	-1.52565	0.0217472	Symbols: | UDP-Glycosyltransferase superfamily protein | chr3:3556728-3558149 FORWARD LENGTH=447
AT3G11390	15.5985	43.2471	1.23857	0.00967422	Symbols: | Cysteine/Histidine-rich C1 domain family protein | chr3:3569828-3571960 FORWARD LENGTH=710
AT3G11520	364.912	765.363	1.05588	2.64372e-19	Symbols: CYCB1;3, CYC2 | CYCLIN B1;3 | chr3:3625475-3627139 REVERSE LENGTH=414
AT3G11570	166.905	76.9505	-1.07431	6.59564e-06	Symbols: TBL8 | TRICHOME BIREFRINGENCE-LIKE 8 | chr3:3645540-3647328 REVERSE LENGTH=427
AT3G11900	751.881	334.181	-1.16144	1.19385e-25	Symbols: ANT1 | aromatic and neutral transporter 1 | chr3:3758523-3760103 FORWARD LENGTH=432
AT3G12145	519.129	1164.37	1.14264	4.8393e-13	Symbols: FLR1, FLOR1 | Leucine-rich repeat (LRR) family protein | chr3:3874764-3876075 REVERSE LENGTH=325
AT3G12203	2.93888	12.4461	1.389	0.0229468	Symbols: scpl17 | serine carboxypeptidase-like 17 | chr3:3891357-3893956 REVERSE LENGTH=437
AT3G12220	95.437	35.8003	-1.2215	0.00605353	Symbols: scpl16 | serine carboxypeptidase-like 16 | chr3:3896531-3898915 REVERSE LENGTH=435
AT3G12580	52.4673	223.656	2.01933	1.002e-18	Symbols: HSP70, ATHSP70 | heat shock protein 70 | chr3:3991487-3993689 REVERSE LENGTH=650
AT3G12860	1030.63	439.295	-1.21898	1.62269e-22	Symbols: | NOP56-like pre RNA processing ribonucleoprotein | chr3:4091678-4093921 FORWARD LENGTH=499
AT3G12870	566.034	1271.22	1.1506	9.9593e-18	Symbols: | unknown protein; BEST Arabidopsis thaliana protein match is: unknown protein (TAIR:AT5G56120.1); Has 70 Blast hits to 70 proteins in 12 species: Archae - 0; Bacteria - 0; Metazoa - 0; Fungi - 0; Plants - 70; Viruses - 0; Other Eukaryotes - 0 (source: NCBI BLink). | chr3:4094417-4095037 REVERSE LENGTH=206
AT3G12910	15.326	1.24523	-1.98702	0.00182745	Symbols: | NAC (No Apical Meristem) domain transcriptional regulator superfamily protein | chr3:4109417-4110648 FORWARD LENGTH=303
AT3G13061	7.13642	20.8337	1.23646	0.0157323	-
AT3G13277	25.1375	100.411	1.82947	1.46241e-07	-
AT3G13310	1513.28	524.008	-1.52264	3.73734e-66	Symbols: | Chaperone DnaJ-domain superfamily protein | chr3:4310827-4311300 REVERSE LENGTH=157
AT3G13672	37.8566	16.4588	-1.0451	0.0172256	Symbols: | TRAF-like superfamily protein | chr3:4473541-4474343 REVERSE LENGTH=216
AT3G13784	50.5436	14.9485	-1.5887	1.96444e-05	Symbols: AtcwINV5, CWINV5 | cell wall invertase 5 | chr3:4528529-4530669 REVERSE LENGTH=569
AT3G13790	528.179	207.429	-1.31463	3.26177e-12	Symbols: ATCWINV1, ATBFRUCT1 | Glycosyl hydrolases family 32 protein | chr3:4533084-4535831 REVERSE LENGTH=584
AT3G14190	757.136	1560.35	1.03605	3.2303e-31	Symbols: | unknown protein; BEST Arabidopsis thaliana protein match is: unknown protein (TAIR:AT5G12360.1); Has 18 Blast hits to 18 proteins in 5 species: Archae - 0; Bacteria - 0; Metazoa - 0; Fungi - 0; Plants - 18; Viruses - 0; Other Eukaryotes - 0 (source: NCBI BLink). | chr3:4710907-4711790 FORWARD LENGTH=193
AT3G14370	36.3303	85.62	1.16783	6.207e-05	Symbols: WAG2 | Protein kinase superfamily protein | chr3:4798026-4799468 REVERSE LENGTH=480
AT3G14460	26.733	6.54486	-1.67363	0.0005357	Symbols: | LRR and NB-ARC domains-containing disease resistance protein | chr3:4851990-4856264 REVERSE LENGTH=1424
AT3G14530	1.78824	8.38366	1.3576	0.0359797	Symbols: | Terpenoid synthases superfamily protein | chr3:4879293-4880448 REVERSE LENGTH=360
AT3G14620	198.04	91.7049	-1.00138	0.00961786	Symbols: CYP72A8 | cytochrome P450, family 72, subfamily A, polypeptide 8 | chr3:4914978-4916853 FORWARD LENGTH=515
AT3G14640	2.567	13.0635	1.60108	0.00841079	Symbols: CYP72A10 | cytochrome P450, family 72, subfamily A, polypeptide 10 | chr3:4919856-4921787 FORWARD LENGTH=514
AT3G15130	99.6799	217.157	1.09783	1.89518e-10	Symbols: | Tetratricopeptide repeat (TPR)-like superfamily protein | chr3:5097153-5099222 REVERSE LENGTH=689
AT3G15356	458.025	80.9606	-2.15596	6.33055e-07	Symbols: | Legume lectin family protein | chr3:5174603-5175418 REVERSE LENGTH=271
AT3G15536	23.8348	0.938465	-2.1531	0.000840927	-
AT3G15550	974.514	2184.66	1.15747	4.04865e-44	Symbols: | unknown protein; Has 25732 Blast hits to 16979 proteins in 961 species: Archae - 144; Bacteria - 1801; Metazoa - 12681; Fungi - 1868; Plants - 912; Viruses - 94; Other Eukaryotes - 8232 (source: NCBI BLink). | chr3:5267351-5270095 FORWARD LENGTH=729
AT3G15830	3.46357	17.4689	1.69387	0.00295353	Symbols: | phosphatidic acid phosphatase-related / PAP2-related | chr3:5354974-5356327 FORWARD LENGTH=296
AT3G15950	1373.19	3416.9	1.30796	8.21392e-47	Symbols: NAI2 | DNA topoisomerase-related | chr3:5397783-5402610 REVERSE LENGTH=772
AT3G15990	179.484	489.331	1.4231	1.65608e-23	Symbols: SULTR3;4 | sulfate transporter 3;4 | chr3:5427081-5430679 FORWARD LENGTH=653
AT3G16020	5.04443	15.552	1.25391	0.0250869	Symbols: | F-box associated ubiquitination effector protein | chr3:5438287-5438651 FORWARD LENGTH=98
AT3G16390	44.1502	100.066	1.1063	0.00027503	Symbols: NSP3 | nitrile specifier protein 3 | chr3:5562602-5564356 FORWARD LENGTH=467
AT3G16430	32.4813	137.968	1.97037	6.97142e-13	Symbols: JAL31 | jacalin-related lectin 31 | chr3:5581830-5582959 FORWARD LENGTH=296
AT3G16450	162.261	510.054	1.63896	2.17006e-37	Symbols: | Mannose-binding lectin superfamily protein | chr3:5588593-5589792 FORWARD LENGTH=300
AT3G16460	902.061	1949.75	1.10398	3.8984e-23	Symbols: | Mannose-binding lectin superfamily protein | chr3:5593029-5595522 FORWARD LENGTH=705
AT3G16470	7690.25	16983.2	1.13238	3.88538e-22	Symbols: JR1 | Mannose-binding lectin superfamily protein | chr3:5596096-5597709 REVERSE LENGTH=451
AT3G16530	566.867	82.9175	-2.1968	1.89052e-05	Symbols: | Legume lectin family protein | chr3:5624586-5625416 REVERSE LENGTH=276
AT3G16610	50.8221	114.959	1.13465	1.55376e-06	Symbols: | pentatricopeptide (PPR) repeat-containing protein | chr3:5656371-5658335 REVERSE LENGTH=654
AT3G16670	698.567	235.139	-1.29965	0.00888545	Symbols: | Pollen Ole e 1 allergen and extensin family protein | chr3:5681500-5682111 FORWARD LENGTH=154
AT3G16770	720.14	1688.08	1.22172	2.38383e-27	Symbols: RAP2.3, ATEBP, ERF72, EBP | ethylene-responsive element binding protein | chr3:5705784-5706768 FORWARD LENGTH=248
AT3G17360	1434.2	3267.49	1.1791	9.97857e-37	Symbols: POK1 | phragmoplast orienting kinesin 1 | chr3:5936108-5946205 FORWARD LENGTH=2066
AT3G17609	239.387	76.8773	-1.57522	1.47448e-10	Symbols: HYH | HY5-homolog | chr3:6023971-6024585 FORWARD LENGTH=135
AT3G17680	809.717	2134.37	1.38513	4.14964e-38	Symbols: | Kinase interacting (KIP1-like) family protein | chr3:6043138-6044267 REVERSE LENGTH=313
AT3G18130	10114.8	4534	-1.14973	5.79999e-30	Symbols: RACK1C_AT | receptor for activated C kinase 1C | chr3:6211109-6212371 REVERSE LENGTH=326
AT3G18200	0.710628	11.2146	1.92298	0.0030042	Symbols: | nodulin MtN21 /EamA-like transporter family protein | chr3:6234509-6236059 REVERSE LENGTH=360
AT3G18215	412.159	879.505	1.08596	2.95192e-27	Symbols: | Protein of unknown function, DUF599 | chr3:6240968-6242358 FORWARD LENGTH=244
AT3G18970	177.829	368.165	1.03701	1.83132e-14	Symbols: MEF20 | mitochondrial editing factor 20 | chr3:6543699-6545117 REVERSE LENGTH=472
AT3G19050	2464.79	6096.5	1.29903	6.20438e-53	Symbols: POK2 | phragmoplast orienting kinesin 2 | chr3:6578047-6590106 FORWARD LENGTH=2771
AT3G19184	10.2913	25.5396	1.11155	0.024641	Symbols: | AP2/B3-like transcriptional factor family protein | chr3:6637555-6639035 FORWARD LENGTH=277
AT3G19230	35.7385	11.5017	-1.41627	0.00107561	Symbols: | Leucine-rich repeat (LRR) family protein | chr3:6661088-6663519 REVERSE LENGTH=519
AT3G19330	145.645	311.459	1.07393	2.80579e-11	Symbols: | Protein of unknown function (DUF677) | chr3:6699423-6700772 FORWARD LENGTH=382
AT3G19390	2.93399	11.8424	1.38286	0.02458	Symbols: | Granulin repeat cysteine protease family protein | chr3:6723024-6724768 FORWARD LENGTH=452
AT3G19480	2114.72	1034.73	-1.02488	4.72633e-24	Symbols: | D-3-phosphoglycerate dehydrogenase | chr3:6752590-6754650 FORWARD LENGTH=588
AT3G19508	159.42	356.707	1.1482	1.12615e-14	Symbols: | unknown protein; LOCATED IN: mitochondrion; Has 34 Blast hits to 34 proteins in 14 species: Archae - 0; Bacteria - 0; Metazoa - 0; Fungi - 0; Plants - 34; Viruses - 0; Other Eukaryotes - 0 (source: NCBI BLink). | chr3:6762378-6762696 REVERSE LENGTH=81
AT3G20150	1466.04	2959.59	1.0088	4.66961e-40	Symbols: | Kinesin motor family protein | chr3:7031412-7036499 FORWARD LENGTH=1114
AT3G20370	189.702	418.092	1.1186	6.88265e-12	Symbols: | TRAF-like family protein | chr3:7105481-7107079 FORWARD LENGTH=379
AT3G20395	16.8466	63.151	1.76394	6.26472e-07	Symbols: | RING/U-box superfamily protein | chr3:7112020-7113792 REVERSE LENGTH=223
AT3G20460	29.0274	65.2941	1.0996	0.000649764	Symbols: | Major facilitator superfamily protein | chr3:7135050-7139469 FORWARD LENGTH=488
AT3G20470	549.815	1233.24	1.15983	1.88407e-35	Symbols: GRP-5, ATGRP-5, GRP5, ATGRP5 | glycine-rich protein 5 | chr3:7140625-7141149 REVERSE LENGTH=174
AT3G20660	54.973	117.641	1.05607	1.15117e-05	Symbols: AtOCT4, 4-Oct | organic cation/carnitine transporter4 | chr3:7225271-7228510 REVERSE LENGTH=526
AT3G20810	200.1	798.108	1.94554	1.52753e-23	Symbols: JMJD5 | 2-oxoglutarate (2OG) and Fe(II)-dependent oxygenase superfamily protein | chr3:7275814-7278144 FORWARD LENGTH=429
AT3G21090	332.639	700.577	1.05581	1.69821e-11	Symbols: | ABC-2 type transporter family protein | chr3:7391497-7394933 REVERSE LENGTH=691
AT3G21460	39.0549	9.34618	-1.73096	0.000184667	Symbols: | Glutaredoxin family protein | chr3:7557567-7557875 REVERSE LENGTH=102
AT3G22231	14000.1	2438.75	-2.39054	1.74361e-18	Symbols: PCC1 | pathogen and circadian controlled 1 | chr3:7846080-7846563 REVERSE LENGTH=81
AT3G22235	11480.1	2651.84	-2.01631	7.82771e-15	Symbols: | BEST Arabidopsis thaliana protein match is: pathogen and circadian controlled 1 (TAIR:AT3G22231.1); Has 122 Blast hits to 122 proteins in 11 species: Archae - 0; Bacteria - 0; Metazoa - 0; Fungi - 0; Plants - 122; Viruses - 0; Other Eukaryotes - 0 (source: NCBI BLink). | chr3:7854696-7855614 REVERSE LENGTH=71
AT3G22460	20.0727	60.5207	1.45115	0.000208127	Symbols: OASA2 | O-acetylserine (thiol) lyase (OAS-TL) isoform A2 | chr3:7963855-7965751 FORWARD LENGTH=305
AT3G22660	4168.38	1642.43	-1.33304	6.55888e-34	Symbols: | rRNA processing protein-related | chr3:8016237-8017118 REVERSE LENGTH=293
AT3G22740	268.138	624.893	1.19065	1.59282e-11	Symbols: HMT3 | homocysteine S-methyltransferase 3 | chr3:8033200-8035710 REVERSE LENGTH=347
AT3G22750	127.012	272.321	1.08465	1.10599e-10	Symbols: | Protein kinase superfamily protein | chr3:8037364-8039096 REVERSE LENGTH=378
AT3G22840	746.645	13.9061	-4.85426	2.01297e-29	Symbols: ELIP1, ELIP | Chlorophyll A-B binding family protein | chr3:8084628-8085445 REVERSE LENGTH=195
AT3G22880	472.217	1959.09	2.03837	6.70862e-108	Symbols: ATDMC1, DMC1, ARLIM15 | DNA repair (Rad51) family protein | chr3:8097948-8100740 REVERSE LENGTH=344
AT3G22910	51.3555	113.121	1.05647	0.00149997	Symbols: | ATPase E1-E2 type family protein / haloacid dehalogenase-like hydrolase family protein | chr3:8116335-8119388 REVERSE LENGTH=1017
AT3G23120	312.804	84.8816	-1.76087	6.97381e-09	Symbols: AtRLP38, RLP38 | receptor like protein 38 | chr3:8227222-8229576 REVERSE LENGTH=784
AT3G23150	93.9346	303.792	1.66224	1.08519e-23	Symbols: ETR2 | Signal transduction histidine kinase, hybrid-type, ethylene sensor | chr3:8255156-8257560 FORWARD LENGTH=773
AT3G23670	1607.28	3511.29	1.1202	2.63017e-40	Symbols: PAKRP1L, KINESIN-12B | phragmoplast-associated kinesin-related protein, putative | chr3:8519290-8525055 FORWARD LENGTH=1313
AT3G23810	58235.2	27874.5	-1.05673	8.22168e-30	Symbols: SAHH2, ATSAHH2 | S-adenosyl-l-homocysteine (SAH) hydrolase 2 | chr3:8588013-8589671 REVERSE LENGTH=485
AT3G23870	56.2919	11.5196	-2.04559	8.52619e-08	Symbols: | Protein of unknown function (DUF803) | chr3:8620253-8621755 FORWARD LENGTH=335
AT3G23890	4001.65	8800.3	1.13192	1.55478e-50	Symbols: TOPII, ATTOPII | topoisomerase II | chr3:8624931-8631106 FORWARD LENGTH=1473
AT3G24000	130.924	416.574	1.64996	2.74366e-33	Symbols: | Tetratricopeptide repeat (TPR)-like superfamily protein | chr3:8672774-8674881 FORWARD LENGTH=665
AT3G24100	74.781	808.267	3.36453	1.5116e-88	Symbols: | Uncharacterised protein family SERF | chr3:8703373-8704045 FORWARD LENGTH=69
AT3G24170	5751.43	2440.67	-1.23194	5.55959e-57	Symbols: ATGR1, GR1 | glutathione-disulfide reductase | chr3:8729762-8734115 REVERSE LENGTH=499
AT3G24300	5.84463	15.5002	1.10523	0.0490974	Symbols: AMT1;3, ATAMT1;3 | ammonium transporter 1;3 | chr3:8805858-8807354 REVERSE LENGTH=498
AT3G24420	821.364	319.666	-1.0961	0.0389451	Symbols: | alpha/beta-Hydrolases superfamily protein | chr3:8863111-8864883 REVERSE LENGTH=273
AT3G24780	41.0126	102.25	1.25432	1.42962e-06	Symbols: | Uncharacterised conserved protein UCP015417, vWA | chr3:9049446-9051593 FORWARD LENGTH=715
AT3G25510	46.5415	12.8108	-1.48683	0.00427571	Symbols: | disease resistance protein (TIR-NBS-LRR class), putative | chr3:9260838-9268797 REVERSE LENGTH=1981
AT3G25610	194.025	73.4494	-1.30493	3.8525e-05	Symbols: | ATPase E1-E2 type family protein / haloacid dehalogenase-like hydrolase family protein | chr3:9308942-9313353 REVERSE LENGTH=1202
AT3G25795	22.6679	1.56394	-2.61403	4.98495e-06	-
AT3G25855	28.1738	12.7628	-1.0007	0.0267813	Symbols: | Copper transport protein family | chr3:9459608-9460267 REVERSE LENGTH=112
AT3G25882	724.12	185.99	-1.91299	3.6405e-24	Symbols: NIMIN-2 | NIM1-interacting 2 | chr3:9470521-9470889 REVERSE LENGTH=122
AT3G25970	79.3445	179.245	1.13727	8.19589e-09	Symbols: | Pentatricopeptide repeat (PPR) superfamily protein | chr3:9500116-9502221 REVERSE LENGTH=701
AT3G25980	952.928	1926.31	1.00705	4.72633e-24	Symbols: MAD2 | DNA-binding HORMA family protein | chr3:9503232-9504402 FORWARD LENGTH=209
AT3G26200	239.925	1034.05	2.05167	4.23732e-23	Symbols: CYP71B22 | cytochrome P450, family 71, subfamily B, polypeptide 22 | chr3:9589347-9590972 FORWARD LENGTH=500
AT3G26210	176.875	39.5681	-1.88729	6.48081e-06	Symbols: CYP71B23 | cytochrome P450, family 71, subfamily B, polypeptide 23 | chr3:9593329-9595202 REVERSE LENGTH=501
AT3G26235	8.37173	23.6289	1.25138	0.00899306	Symbols: | unknown protein; Has 4 Blast hits to 4 proteins in 1 species: Archae - 0; Bacteria - 0; Metazoa - 0; Fungi - 0; Plants - 4; Viruses - 0; Other Eukaryotes - 0 (source: NCBI BLink). | chr3:9602005-9602773 FORWARD LENGTH=195
AT3G26320	45.8808	11.7705	-1.74372	8.3714e-06	Symbols: CYP71B36 | cytochrome P450, family 71, subfamily B, polypeptide 36 | chr3:9644383-9646064 REVERSE LENGTH=500
AT3G26330	86.2705	265.974	1.57875	9.10068e-17	Symbols: CYP71B37 | cytochrome P450, family 71, subfamily B, polypeptide 37 | chr3:9646873-9648536 REVERSE LENGTH=500
AT3G26350	18.6281	42.9049	1.08126	0.00371445	Symbols: | LOCATED IN: chloroplast; EXPRESSED IN: root, pedicel, carpel, stamen; EXPRESSED DURING: 4 anthesis, petal differentiation and expansion stage; CONTAINS InterPro DOMAIN/s: Late embryogenesis abundant protein, group 2 (InterPro:IPR004864); BEST Arabidopsis thaliana protein match is: unknown protein (TAIR:AT1G13050.1); Has 3534 Blast hits to 2704 proteins in 342 species: Archae - 6; Bacte…
AT3G26470	63.0339	13.9742	-1.94441	3.22219e-07	Symbols: | Powdery mildew resistance protein, RPW8 domain | chr3:9686144-9686900 FORWARD LENGTH=221
AT3G26480	35.3881	83.9227	1.1779	2.60119e-05	Symbols: | Transducin family protein / WD-40 repeat family protein | chr3:9687273-9690827 REVERSE LENGTH=764
AT3G26590	198.677	95.7415	-1.02438	1.39739e-07	Symbols: | MATE efflux family protein | chr3:9761927-9765259 REVERSE LENGTH=500
AT3G26650	123520	61479	-1.001	2.68607e-28	Symbols: GAPA, GAPA-1 | glyceraldehyde 3-phosphate dehydrogenase A subunit | chr3:9795226-9796848 FORWARD LENGTH=396
AT3G26690	298.06	631.938	1.07418	4.78291e-18	Symbols: ATNUDT13, ATNUDX13, NUDX13 | nudix hydrolase homolog 13 | chr3:9804418-9805398 REVERSE LENGTH=202
AT3G26742	24.0512	98.7095	1.86655	6.20978e-09	Symbols: | unknown protein; FUNCTIONS IN: molecular_function unknown; INVOLVED IN: biological_process unknown; LOCATED IN: endomembrane system; Has 30201 Blast hits to 17322 proteins in 780 species: Archae - 12; Bacteria - 1396; Metazoa - 17338; Fungi - 3422; Plants - 5037; Viruses - 0; Other Eukaryotes - 2996 (source: NCBI BLink). | chr3:9831400-9831555 FORWARD LENGTH=51
AT3G26790	9.33154	33.2238	1.59778	0.000231245	Symbols: FUS3 | AP2/B3-like transcriptional factor family protein | chr3:9854025-9855748 REVERSE LENGTH=313
AT3G26830	87.8486	9.68912	-1.50443	0.023793	Symbols: PAD3, CYP71B15 | Cytochrome P450 superfamily protein | chr3:9887990-9889560 FORWARD LENGTH=490
AT3G27070	68.9244	4.0364	-3.49629	6.41485e-17	Symbols: TOM20-1 | translocase outer membrane 20-1 | chr3:9983167-9984685 REVERSE LENGTH=188
AT3G27250	230.217	111.104	-1.02795	1.13685e-07	Symbols: | unknown protein; BEST Arabidopsis thaliana protein match is: unknown protein (TAIR:AT5G40800.1); Has 104 Blast hits to 104 proteins in 13 species: Archae - 0; Bacteria - 0; Metazoa - 0; Fungi - 0; Plants - 104; Viruses - 0; Other Eukaryotes - 0 (source: NCBI BLink). | chr3:10061633-10062481 FORWARD LENGTH=282
AT3G27330	234.605	536.518	1.1789	3.29422e-22	Symbols: | zinc finger (C3HC4-type RING finger) family protein | chr3:10116950-10120516 REVERSE LENGTH=913
AT3G27580	236.251	629.704	1.40389	1.40075e-28	Symbols: ATPK7, D6PKL3 | Protein kinase superfamily protein | chr3:10217671-10219484 REVERSE LENGTH=578
AT3G27690	71061	23642.3	-1.56918	2.91632e-33	Symbols: LHCB2.4, LHCB2.3, LHCB2 | photosystem II light harvesting complex gene 2.3 | chr3:10256002-10256921 FORWARD LENGTH=266
AT3G27730	70.2903	249.538	1.77006	9.00316e-21	Symbols: RCK, MER3 | ATP binding;ATP-dependent helicases;DNA helicases | chr3:10273952-10280213 REVERSE LENGTH=1133
AT3G27900	26.7126	84.6681	1.5665	2.35071e-07	Symbols: | Protein of unknown function (DUF1184) | chr3:10352905-10353639 REVERSE LENGTH=244
AT3G28155	11.3008	32.8948	1.32921	0.00406779	Symbols: | BEST Arabidopsis thaliana protein match is: ARM repeat superfamily protein (TAIR:AT2G35630.1); Has 19 Blast hits to 19 proteins in 8 species: Archae - 0; Bacteria - 0; Metazoa - 0; Fungi - 0; Plants - 19; Viruses - 0; Other Eukaryotes - 0 (source: NCBI BLink). | chr3:10485301-10485991 REVERSE LENGTH=102
AT3G28170	22.0653	8.05088	-1.21231	0.013579	Symbols: | unknown protein; Has 2 Blast hits to 1 proteins in 1 species: Archae - 0; Bacteria - 0; Metazoa - 0; Fungi - 0; Plants - 2; Viruses - 0; Other Eukaryotes - 0 (source: NCBI BLink). | chr3:10498361-10500360 FORWARD LENGTH=207
AT3G28210	17.4297	4.05653	-1.54246	0.00735327	Symbols: PMZ, SAP12 | zinc finger (AN1-like) family protein | chr3:10520585-10521223 FORWARD LENGTH=186
AT3G28220	10212	2770.66	-1.80249	4.86204e-13	Symbols: | TRAF-like family protein | chr3:10524420-10526497 FORWARD LENGTH=370
AT3G28500	76.1786	243.481	1.63017	8.53333e-15	Symbols: | 60S acidic ribosomal protein family | chr3:10682204-10682551 FORWARD LENGTH=115
AT3G28540	124.829	50.9442	-1.12629	0.00995967	Symbols: | P-loop containing nucleoside triphosphate hydrolases superfamily protein | chr3:10694444-10695976 FORWARD LENGTH=510
AT3G28580	50.5395	6.87159	-2.04216	0.000401893	Symbols: | P-loop containing nucleoside triphosphate hydrolases superfamily protein | chr3:10715736-10717238 FORWARD LENGTH=500
AT3G28640	122.755	252.58	1.01491	2.95188e-07	Symbols: | Tetratricopeptide repeat (TPR)-like superfamily protein | chr3:10731518-10733032 REVERSE LENGTH=504
AT3G28890	46.2193	16.1778	-1.26046	0.00964274	Symbols: AtRLP43, RLP43 | receptor like protein 43 | chr3:10896706-10898841 REVERSE LENGTH=711
AT3G29000	81.355	20.3083	-1.55906	0.00380887	Symbols: | Calcium-binding EF-hand family protein | chr3:11005791-11006375 FORWARD LENGTH=194
AT3G29140	17.2253	42.0204	1.16101	0.00225655	Symbols: | unknown protein; FUNCTIONS IN: molecular_function unknown; INVOLVED IN: biological_process unknown; LOCATED IN: endomembrane system; EXPRESSED IN: stem, sperm cell; Has 5 Blast hits to 5 proteins in 1 species: Archae - 0; Bacteria - 0; Metazoa - 0; Fungi - 0; Plants - 5; Viruses - 0; Other Eukaryotes - 0 (source: NCBI BLink). | chr3:11105805-11106144 FORWARD LENGTH=98
AT3G29370	34.1829	76.1126	1.10318	0.000161192	Symbols: | unknown protein; BEST Arabidopsis thaliana protein match is: unknown protein (TAIR:AT5G39240.1); Has 16 Blast hits to 16 proteins in 5 species: Archae - 0; Bacteria - 0; Metazoa - 0; Fungi - 0; Plants - 16; Viruses - 0; Other Eukaryotes - 0 (source: NCBI BLink). | chr3:11278652-11278957 FORWARD LENGTH=101
AT3G29590	1309.35	230.808	-2.42227	1.4474e-28	Symbols: AT5MAT | HXXXD-type acyl-transferase family protein | chr3:11398917-11400266 REVERSE LENGTH=449
AT3G29810	25.4111	63.6926	1.24367	4.91987e-05	Symbols: COBL2 | COBRA-like protein 2 precursor | chr3:11728212-11730158 FORWARD LENGTH=441
AT3G30350	1.1224	10.0096	1.65036	0.0117371	Symbols: RGF4 | Encodes a root meristem growth factor (RGF). Belongs to a family of functionally redundant homologous peptides that are secreted, tyrosine-sulfated, and expressed mainly in the stem cell area and the innermost layer of central columella cells. RGFs are required for maintenance of the root stem cell niche and transit amplifying cell proliferation. Members of this family include: At…
AT3G30530	1.42126	9.96594	1.52866	0.0198244	Symbols: ATBZIP42, bZIP42 | basic leucine-zipper 42 | chr3:12139512-12140033 FORWARD LENGTH=173
AT3G30720	91.3898	190.316	1.03047	5.79261e-07	Symbols: QQS | qua-quine starch | chr3:12349461-12349726 FORWARD LENGTH=59
AT3G42725	77.082	188.086	1.24735	1.10914e-08	Symbols: | Putative membrane lipoprotein | chr3:14843082-14843690 REVERSE LENGTH=202
AT3G44050	1092.61	2484.14	1.17491	1.68351e-30	Symbols: | P-loop containing nucleoside triphosphate hydrolases superfamily protein | chr3:15818738-15824792 FORWARD LENGTH=1263
AT3G44350	32.1978	1.56411	-2.69805	6.35789e-06	Symbols: anac061, NAC061 | NAC domain containing protein 61 | chr3:16022836-16024487 REVERSE LENGTH=228
AT3G44450	1676.8	450.654	-1.85741	5.61129e-27	Symbols: | unknown protein; BEST Arabidopsis thaliana protein match is: unknown protein (TAIR:AT3G52740.1); Has 63 Blast hits to 63 proteins in 12 species: Archae - 0; Bacteria - 0; Metazoa - 0; Fungi - 0; Plants - 63; Viruses - 0; Other Eukaryotes - 0 (source: NCBI BLink). | chr3:16074228-16074578 REVERSE LENGTH=116
AT3G44713	66.4831	151.439	1.13792	3.30059e-07	Symbols: | unknown protein; BEST Arabidopsis thaliana protein match is: unknown protein (TAIR:AT2G14800.1); Has 69 Blast hits to 64 proteins in 24 species: Archae - 2; Bacteria - 10; Metazoa - 4; Fungi - 4; Plants - 36; Viruses - 1; Other Eukaryotes - 12 (source: NCBI BLink). | chr3:16260205-16262484 FORWARD LENGTH=626
AT3G44765	14.63	37.6928	1.20843	0.00409635	-
AT3G44770	54.571	131.266	1.22133	7.80436e-07	Symbols: | Protein of unknown function (DUF626) | chr3:16316080-16319458 FORWARD LENGTH=505
AT3G44860	417.015	104.36	-1.90262	1.55934e-12	Symbols: FAMT | farnesoic acid carboxyl-O-methyltransferase | chr3:16379689-16380939 FORWARD LENGTH=348
AT3G44990	1036.09	325.246	-1.64328	1.60437e-24	Symbols: XTR8, ATXTR8, XTH31 | xyloglucan endo-transglycosylase-related 8 | chr3:16447280-16448678 REVERSE LENGTH=293
AT3G45060	17.9389	2.46444	-2.01331	0.000490082	Symbols: ATNRT2.6, NRT2.6 | high affinity nitrate transporter 2.6 | chr3:16477671-16479386 REVERSE LENGTH=542
AT3G45160	373.686	1184.23	1.65051	4.75345e-39	Symbols: | Putative membrane lipoprotein | chr3:16533655-16533930 REVERSE LENGTH=91
AT3G45260	2731.17	1306.3	-1.06059	5.12079e-61	Symbols: | C2H2-like zinc finger protein | chr3:16596850-16598550 REVERSE LENGTH=446
AT3G45600	2024.82	1008.18	-1.00142	6.34137e-37	Symbols: TET3 | tetraspanin3 | chr3:16733973-16735854 REVERSE LENGTH=285
AT3G45680	47.1289	134.935	1.45001	1.45331e-08	Symbols: | Major facilitator superfamily protein | chr3:16770995-16772908 FORWARD LENGTH=558
AT3G45940	9.14751	36.368	1.71575	0.000143394	Symbols: | Glycosyl hydrolases family 31 protein | chr3:16886226-16889171 REVERSE LENGTH=868
AT3G45970	145.424	375.506	1.0984	0.0396699	Symbols: ATEXLA1, EXPL1, ATEXPL1, ATHEXP BETA 2.1, EXLA1 | expansin-like A1 | chr3:16896238-16897189 FORWARD LENGTH=265
AT3G46614	4.37859	14.6816	1.26422	0.0345144	-
AT3G46700	8.76206	1.24719	-1.63486	0.0110067	Symbols: | UDP-Glycosyltransferase superfamily protein | chr3:17200430-17201848 REVERSE LENGTH=447
AT3G47030	1.78824	8.06692	1.31048	0.0445085	Symbols: | F-box and associated interaction domains-containing protein | chr3:17322171-17323415 FORWARD LENGTH=414
AT3G47050	9.47459	0.627606	-1.91542	0.00312184	Symbols: | Glycosyl hydrolase family protein | chr3:17328092-17330857 REVERSE LENGTH=612
AT3G47110	49.5743	113.159	1.12059	4.61926e-05	Symbols: | Leucine-rich repeat protein kinase family protein | chr3:17347103-17350296 REVERSE LENGTH=1025
AT3G47360	173.291	711.413	2.00936	4.8742e-60	Symbols: ATHSD3, HSD3 | hydroxysteroid dehydrogenase 3 | chr3:17451112-17452843 FORWARD LENGTH=309
AT3G47480	108.374	9.36205	-2.02528	0.00145819	Symbols: | Calcium-binding EF-hand family protein | chr3:17496354-17496905 REVERSE LENGTH=183
AT3G47660	40.4314	13.3746	-1.43187	0.000217821	Symbols: | Regulator of chromosome condensation (RCC1) family protein | chr3:17571192-17574805 FORWARD LENGTH=954
AT3G47780	156.436	75.8721	-1.01838	2.94108e-07	Symbols: ATATH6, ATH6 | ABC2 homolog 6 | chr3:17624500-17628972 FORWARD LENGTH=935
AT3G47790	12.2061	2.81523	-1.3527	0.0341701	Symbols: ATATH7, ATH7 | ABC2 homolog 7 | chr3:17629584-17633711 FORWARD LENGTH=901
AT3G48080	267.599	48.3204	-2.33053	1.45801e-16	Symbols: | alpha/beta-Hydrolases superfamily protein | chr3:17753104-17755145 REVERSE LENGTH=629
AT3G48280	33.4674	72.0878	1.04751	0.00127578	Symbols: CYP71A25 | cytochrome P450, family 71, subfamily A, polypeptide 25 | chr3:17879594-17881164 FORWARD LENGTH=490
AT3G48390	7.15297	35.4693	1.96502	1.365e-05	Symbols: | MA3 domain-containing protein | chr3:17921274-17923270 FORWARD LENGTH=633
AT3G48630	14.6835	0.940427	-1.81979	0.00542935	Symbols: | unknown protein; BEST Arabidopsis thaliana protein match is: unknown protein (TAIR:AT3G44150.1); Has 64 Blast hits to 64 proteins in 15 species: Archae - 0; Bacteria - 0; Metazoa - 0; Fungi - 0; Plants - 64; Viruses - 0; Other Eukaryotes - 0 (source: NCBI BLink). | chr3:18018234-18018782 REVERSE LENGTH=128
AT3G48640	23.3014	3.73962	-1.68747	0.00675997	Symbols: | unknown protein; FUNCTIONS IN: molecular_function unknown; INVOLVED IN: biological_process unknown; LOCATED IN: endomembrane system; EXPRESSED IN: 10 plant structures; EXPRESSED DURING: 10 growth stages; CONTAINS InterPro DOMAIN/s: Protein of unknown function DUF677 (InterPro:IPR007749); BEST Arabidopsis thaliana protein match is: Protein of unknown function (DUF677) (TAIR:AT5G66670.2)…
AT3G48720	1415.3	451.058	-1.63126	5.21514e-39	Symbols: | HXXXD-type acyl-transferase family protein | chr3:18046527-18049295 FORWARD LENGTH=430
AT3G48740	1116.23	529.774	-1.06131	1.15645e-14	Symbols: SWEET11, AtSWEET11 | Nodulin MtN3 family protein | chr3:18052814-18054663 REVERSE LENGTH=289
AT3G48900	222.519	534.011	1.24824	4.46655e-20	Symbols: | single-stranded DNA endonuclease family protein | chr3:18132449-18136239 FORWARD LENGTH=536
AT3G49142	95.6156	220.82	1.18062	6.74561e-11	Symbols: | Tetratricopeptide repeat (TPR)-like superfamily protein | chr3:18215788-18217848 REVERSE LENGTH=686
AT3G49300	63.807	13.0559	-2.08301	4.86494e-09	Symbols: | proline-rich family protein | chr3:18276968-18277590 REVERSE LENGTH=86
AT3G49340	13.126	0.625644	-1.79104	0.00630211	Symbols: | Cysteine proteinases superfamily protein | chr3:18293347-18294577 REVERSE LENGTH=341
AT3G49780	98.4619	39.7953	-1.21989	0.000100268	Symbols: ATPSK4, ATPSK3 (FORMER SYMBOL), PSK4 | phytosulfokine 4 precursor | chr3:18465750-18466254 FORWARD LENGTH=79
AT3G49790	130.848	309.546	1.207	1.66455e-07	Symbols: | Carbohydrate-binding protein | chr3:18468296-18469396 REVERSE LENGTH=366
AT3G49830	3.99315	20.567	1.72293	0.00214663	Symbols: | P-loop containing nucleoside triphosphate hydrolases superfamily protein | chr3:18482383-18483940 FORWARD LENGTH=473
AT3G50210	579.171	1410.07	1.27848	1.22325e-34	Symbols: | 2-oxoglutarate (2OG) and Fe(II)-dependent oxygenase superfamily protein | chr3:18614338-18615809 REVERSE LENGTH=250
AT3G50230	2.34117	11.8165	1.54022	0.0116705	Symbols: | Leucine-rich repeat protein kinase family protein | chr3:18620599-18623200 FORWARD LENGTH=660
AT3G50420	75.5617	174.522	1.16127	6.80306e-08	Symbols: | Pentatricopeptide repeat (PPR) superfamily protein | chr3:18710871-18713649 REVERSE LENGTH=794
AT3G50970	1455.38	358.257	-1.98494	4.47984e-34	Symbols: LTI30, XERO2 | dehydrin family protein | chr3:18940825-18941406 FORWARD LENGTH=193
AT3G51240	2179.41	635.598	-1.74449	3.4179e-25	Symbols: F3H, TT6, F3'H | flavanone 3-hydroxylase | chr3:19025409-19026658 FORWARD LENGTH=358
AT3G51740	1718.25	4612.28	1.41627	3.79682e-58	Symbols: IMK2 | inflorescence meristem receptor-like kinase 2 | chr3:19189248-19191842 FORWARD LENGTH=836
AT3G51750	251.02	96.8103	-1.34259	3.86824e-13	Symbols: | unknown protein; Has 15 Blast hits to 14 proteins in 5 species: Archae - 0; Bacteria - 0; Metazoa - 0; Fungi - 0; Plants - 15; Viruses - 0; Other Eukaryotes - 0 (source: NCBI BLink). | chr3:19196706-19197307 REVERSE LENGTH=110
AT3G52310	178.194	35.8042	-2.21102	2.71627e-17	Symbols: | ABC-2 type transporter family protein | chr3:19398663-19402861 FORWARD LENGTH=784
AT3G52430	480.867	174.906	-1.39675	2.06963e-08	Symbols: PAD4, ATPAD4 | alpha/beta-Hydrolases superfamily protein | chr3:19431566-19434292 FORWARD LENGTH=541
AT3G52480	27.9363	68.8253	1.19496	0.00159359	Symbols: | unknown protein; FUNCTIONS IN: molecular_function unknown; INVOLVED IN: biological_process unknown; LOCATED IN: endomembrane system; EXPRESSED IN: 10 plant structures; EXPRESSED DURING: LP.04 four leaves visible, 4 anthesis, petal differentiation and expansion stage; Has 28 Blast hits to 28 proteins in 7 species: Archae - 0; Bacteria - 0; Metazoa - 0; Fungi - 0; Plants - 28; Viruses - …
AT3G52605	37.2979	16.7773	-1.04674	0.00673027	-
AT3G53160	68.6266	142.254	1.02883	1.34456e-06	Symbols: UGT73C7 | UDP-glucosyl transferase 73C7 | chr3:19702485-19703957 REVERSE LENGTH=490
AT3G53235	19.4701	48.7601	1.22197	0.000416674	Symbols: | unknown protein; Has 9 Blast hits to 9 proteins in 4 species: Archae - 0; Bacteria - 0; Metazoa - 0; Fungi - 0; Plants - 9; Viruses - 0; Other Eukaryotes - 0 (source: NCBI BLink). | chr3:19733838-19734695 REVERSE LENGTH=114
AT3G53250	2.20001	25.552	2.56095	3.17338e-06	Symbols: | SAUR-like auxin-responsive protein family | chr3:19742968-19743297 FORWARD LENGTH=109
AT3G53310	62.4403	135.311	1.07772	1.17578e-05	Symbols: | AP2/B3-like transcriptional factor family protein | chr3:19766927-19768368 REVERSE LENGTH=286
AT3G53360	162.528	342.249	1.05551	1.60934e-13	Symbols: | Tetratricopeptide repeat (TPR)-like superfamily protein | chr3:19784502-19786808 FORWARD LENGTH=768
AT3G53365	31.4397	78.7453	1.24619	3.48704e-05	-
AT3G53370	158.909	345.405	1.09931	7.2286e-14	Symbols: | S1FA-like DNA-binding protein | chr3:19788159-19788737 REVERSE LENGTH=76
AT3G53420	9836.99	20598.7	1.06226	2.65363e-48	Symbols: PIP2A, PIP2, PIP2;1 | plasma membrane intrinsic protein 2A | chr3:19803906-19805454 REVERSE LENGTH=287
AT3G54150	42.132	7.1885	-1.93002	0.000397618	Symbols: | S-adenosyl-L-methionine-dependent methyltransferases superfamily protein | chr3:20050802-20052742 REVERSE LENGTH=323
AT3G54260	152.972	517.904	1.72688	2.03584e-21	Symbols: TBL36 | TRICHOME BIREFRINGENCE-LIKE 36 | chr3:20085097-20086745 REVERSE LENGTH=379
AT3G54420	37.6552	79.5334	1.03013	0.000184609	Symbols: ATEP3, ATCHITIV, CHIV, EP3 | homolog of carrot EP3-3 chitinase | chr3:20145935-20147034 FORWARD LENGTH=273
AT3G54830	934.23	277.008	-1.73872	1.15845e-47	Symbols: | Transmembrane amino acid transporter family protein | chr3:20311901-20315030 REVERSE LENGTH=546
AT3G55120	1684.42	697.996	-1.25644	2.71644e-20	Symbols: TT5, A11, CFI | Chalcone-flavanone isomerase family protein | chr3:20430248-20431415 REVERSE LENGTH=246
AT3G55290	70.2523	145.957	1.00379	3.15675e-05	Symbols: | NAD(P)-binding Rossmann-fold superfamily protein | chr3:20502653-20503730 FORWARD LENGTH=280
AT3G55510	3174.45	1565.4	-1.00896	9.86919e-15	Symbols: RBL | Noc2p family | chr3:20579232-20582124 FORWARD LENGTH=594
AT3G55580	522.755	147.243	-1.80076	9.89565e-36	Symbols: | Regulator of chromosome condensation (RCC1) family protein | chr3:20612766-20615730 FORWARD LENGTH=488
AT3G55646	82.9052	17.7038	-2.07803	1.44181e-11	Symbols: | unknown protein; FUNCTIONS IN: molecular_function unknown; INVOLVED IN: biological_process unknown; LOCATED IN: chloroplast; BEST Arabidopsis thaliana protein match is: unknown protein (TAIR:AT2G39855.2); Has 35333 Blast hits to 34131 proteins in 2444 species: Archae - 798; Bacteria - 22429; Metazoa - 974; Fungi - 991; Plants - 531; Viruses - 0; Other Eukaryotes - 9610 (source: NCBI BL…
AT3G55800	60528.8	24986.7	-1.26557	1.62563e-29	Symbols: SBPASE | sedoheptulose-bisphosphatase | chr3:20709640-20711421 FORWARD LENGTH=393
AT3G55880	542.373	250.144	-1.085	6.29389e-08	Symbols: | Alpha/beta hydrolase related protein | chr3:20736682-20738325 FORWARD LENGTH=215
AT3G56000	47.5659	280.659	2.42793	9.38544e-18	Symbols: ATCSLA14, CSLA14 | cellulose synthase like A14 | chr3:20783462-20785684 REVERSE LENGTH=535
AT3G56080	1608.34	471.288	-1.75335	2.02745e-48	Symbols: | S-adenosyl-L-methionine-dependent methyltransferases superfamily protein | chr3:20810526-20812988 REVERSE LENGTH=610
AT3G56220	1180.48	485.449	-1.27208	2.59066e-30	Symbols: | transcription regulators | chr3:20858941-20860302 FORWARD LENGTH=156
AT3G56290	1305.33	576.402	-1.1581	5.02395e-12	Symbols: | unknown protein; Has 39 Blast hits to 39 proteins in 15 species: Archae - 0; Bacteria - 0; Metazoa - 0; Fungi - 0; Plants - 39; Viruses - 0; Other Eukaryotes - 0 (source: NCBI BLink). | chr3:20878743-20879541 REVERSE LENGTH=173
AT3G56710	1870.54	851.771	-1.07116	0.000291863	Symbols: SIB1 | sigma factor binding protein 1 | chr3:21007053-21007508 REVERSE LENGTH=151
AT3G56780	2.15523	14.299	1.8844	0.00135923	Symbols: | FBD, F-box and Leucine Rich Repeat domains containing protein | chr3:21031613-21033202 FORWARD LENGTH=431
AT3G56960	204.606	698.997	1.75483	4.85282e-43	Symbols: PIP5K4 | phosphatidyl inositol monophosphate 5 kinase 4 | chr3:21080957-21083885 FORWARD LENGTH=779
AT3G57157	24.3782	9.61089	-1.14678	0.0133583	-
AT3G57210	11.0069	24.9403	1.00205	0.0370426	Symbols: | Protein of unknown function (DUF626) | chr3:21173362-21173953 REVERSE LENGTH=158
AT3G57240	627.327	33.045	-2.50778	5.22607e-05	Symbols: BG3 | beta-1,3-glucanase 3 | chr3:21181916-21183045 REVERSE LENGTH=341
AT3G57380	11.6562	31.3753	1.21935	0.00620355	Symbols: | Glycosyltransferase family 61 protein | chr3:21230002-21231672 FORWARD LENGTH=504
AT3G57440	9.81633	57.4744	2.28457	8.6913e-10	Symbols: | unknown protein; Has 31 Blast hits to 31 proteins in 11 species: Archae - 0; Bacteria - 0; Metazoa - 0; Fungi - 0; Plants - 31; Viruses - 0; Other Eukaryotes - 0 (source: NCBI BLink). | chr3:21258732-21260249 FORWARD LENGTH=241
AT3G57460	205.196	9.64689	-3.15179	1.33566e-08	Symbols: | catalytics;metal ion binding | chr3:21263086-21265797 REVERSE LENGTH=356
AT3G57700	30.725	13.3765	-1.02583	0.0262351	Symbols: | Protein kinase superfamily protein | chr3:21384917-21385939 FORWARD LENGTH=340
AT3G57830	362.869	769.183	1.06539	4.19104e-14	Symbols: | Leucine-rich repeat protein kinase family protein | chr3:21419778-21422320 FORWARD LENGTH=662
AT3G57860	310.925	847.972	1.42653	3.49633e-26	Symbols: UVI4-LIKE, OSD1 | UV-B-insensitive 4-like | chr3:21426733-21427821 FORWARD LENGTH=243
AT3G57920	87.138	230.766	1.36299	2.50889e-12	Symbols: SPL15 | squamosa promoter binding protein-like 15 | chr3:21444450-21445852 REVERSE LENGTH=354
AT3G58480	53.213	14.6376	-1.69932	2.27857e-06	Symbols: | calmodulin-binding family protein | chr3:21629341-21631853 FORWARD LENGTH=575
AT3G58590	120.059	260.218	1.09543	1.01891e-11	Symbols: | Pentatricopeptide repeat (PPR) superfamily protein | chr3:21666262-21668487 FORWARD LENGTH=741
AT3G59220	78.2462	33.5906	-1.15123	7.36235e-05	Symbols: PRN, PRN1, ATPIRIN1 | pirin | chr3:21894205-21895501 FORWARD LENGTH=287
AT3G59230	1.90116	11.7966	1.71342	0.00567075	Symbols: | RNI-like superfamily protein | chr3:21896052-21897787 REVERSE LENGTH=491
AT3G59250	19.4332	164.64	2.87182	1.49291e-23	Symbols: | F-box/RNI-like superfamily protein | chr3:21901726-21903284 REVERSE LENGTH=425
AT3G59270	17.6721	102.616	2.30099	7.51413e-10	Symbols: | FBD-like domain family protein | chr3:21906593-21907872 REVERSE LENGTH=335
AT3G59320	458.326	972.895	1.07937	2.88977e-24	Symbols: | Eukaryotic protein of unknown function (DUF914) | chr3:21924705-21926109 REVERSE LENGTH=238
AT3G59330	257.446	626.941	1.26605	3.32338e-20	Symbols: | Eukaryotic protein of unknown function (DUF914) | chr3:21926984-21928332 REVERSE LENGTH=248
AT3G59440	6.47057	19.9451	1.25594	0.0206215	Symbols: | Calcium-binding EF-hand family protein | chr3:21970423-21971010 FORWARD LENGTH=195
AT3G59670	2470.05	1011.48	-1.2782	7.91746e-31	Symbols: | unknown protein; BEST Arabidopsis thaliana protein match is: unknown protein (TAIR:AT4G37440.2); Has 77 Blast hits to 77 proteins in 14 species: Archae - 0; Bacteria - 0; Metazoa - 0; Fungi - 0; Plants - 73; Viruses - 0; Other Eukaryotes - 4 (source: NCBI BLink). | chr3:22040485-22042380 FORWARD LENGTH=517
AT3G59710	128.1	380.584	1.5518	7.78521e-27	Symbols: | NAD(P)-binding Rossmann-fold superfamily protein | chr3:22055220-22057156 REVERSE LENGTH=302
AT3G59750	19.07	91.7345	2.1294	2.7197e-11	Symbols: | Concanavalin A-like lectin protein kinase family protein | chr3:22069855-22071821 REVERSE LENGTH=626
AT3G60000	4.12941	14.3328	1.31092	0.0237355	Symbols: QWRF6 | Family of unknown function (DUF566) | chr3:22160930-22162718 FORWARD LENGTH=442
AT3G60330	56.9724	192.277	1.69625	4.34766e-15	Symbols: AHA7, HA7 | H(+)-ATPase 7 | chr3:22298763-22303509 FORWARD LENGTH=961
AT3G60420	395.134	105.586	-1.62349	0.000355874	Symbols: | Phosphoglycerate mutase family protein | chr3:22334446-22335710 FORWARD LENGTH=270
AT3G60470	69.6443	1.55609	-1.84639	0.00438943	Symbols: | Plant protein of unknown function (DUF247) | chr3:22344813-22346884 FORWARD LENGTH=540
AT3G60540	224.685	80.1378	-1.43415	1.46202e-10	Symbols: | Preprotein translocase Sec, Sec61-beta subunit protein | chr3:22375132-22375377 REVERSE LENGTH=81
AT3G60670	77.1309	176.074	1.15362	2.37925e-08	Symbols: | PLATZ transcription factor family protein | chr3:22424695-22426074 REVERSE LENGTH=245
AT3G60840	598.1	1340.1	1.15551	3.57203e-34	Symbols: MAP65-4 | microtubule-associated protein 65-4 | chr3:22477573-22480463 REVERSE LENGTH=648
AT3G60890	34.5295	88.6667	1.26066	3.48386e-05	Symbols: ZPR2 | protein binding | chr3:22497024-22497442 REVERSE LENGTH=105
AT3G61090	9.44935	24.2109	1.13406	0.0197859	Symbols: | Putative endonuclease or glycosyl hydrolase | chr3:22609094-22609822 REVERSE LENGTH=180
AT3G61160	164.933	347.641	1.06135	3.23716e-09	Symbols: | Protein kinase superfamily protein | chr3:22636209-22638593 FORWARD LENGTH=431
AT3G61450	4.58787	14.6219	1.21544	0.0402525	Symbols: SYP73, ATSYP73 | syntaxin of plants 73 | chr3:22738455-22739953 FORWARD LENGTH=263
AT3G61571	20.1126	6.80565	-1.26537	0.0140304	Symbols: | unknown protein; Has 30201 Blast hits to 17322 proteins in 780 species: Archae - 12; Bacteria - 1396; Metazoa - 17338; Fungi - 3422; Plants - 5037; Viruses - 0; Other Eukaryotes - 2996 (source: NCBI BLink). | chr3:22784021-22784182 REVERSE LENGTH=53
AT3G61880	151.362	51.2525	-1.50834	4.27928e-12	Symbols: CYP78A9 | cytochrome p450 78a9 | chr3:22906114-22907890 REVERSE LENGTH=534
AT3G62150	338.744	128.171	-1.33726	2.94665e-07	Symbols: PGP21 | P-glycoprotein 21 | chr3:23008755-23013579 REVERSE LENGTH=1296
AT3G62430	20.5944	67.7648	1.59934	7.34089e-07	Symbols: | Protein with RNI-like/FBD-like domains | chr3:23093795-23095304 REVERSE LENGTH=437
AT3G62550	4125.24	1985.47	-1.03708	5.43821e-11	Symbols: | Adenine nucleotide alpha hydrolases-like superfamily protein | chr3:23136194-23137074 FORWARD LENGTH=162
AT3G62610	23.3902	0.619587	-2.99632	5.03715e-07	Symbols: ATMYB11, PFG2, MYB11 | myb domain protein 11 | chr3:23154758-23156371 FORWARD LENGTH=343
AT3G62730	3.32921	18.0747	1.67154	0.00484616	Symbols: | unknown protein; FUNCTIONS IN: molecular_function unknown; INVOLVED IN: biological_process unknown; LOCATED IN: endomembrane system; EXPRESSED IN: 13 plant structures; EXPRESSED DURING: LP.04 four leaves visible, 4 anthesis, LP.02 two leaves visible, petal differentiation and expansion stage; BEST Arabidopsis thaliana protein match is: unknown protein (TAIR:AT1G47980.1); Has 172 Blast …
AT3G62860	72.1331	186.584	1.3308	1.15608e-11	Symbols: | alpha/beta-Hydrolases superfamily protein | chr3:23239577-23242143 REVERSE LENGTH=348
AT3G62950	69.3783	31.3069	-1.05485	0.00230552	Symbols: | Thioredoxin superfamily protein | chr3:23266303-23266614 FORWARD LENGTH=103
AT3G63060	43.4512	18.3551	-1.12364	0.00454805	Symbols: EDL3 | EID1-like 3 | chr3:23300638-23301456 REVERSE LENGTH=272
AT4G00870	39.679	113.128	1.44811	2.405e-09	Symbols: | basic helix-loop-helix (bHLH) DNA-binding superfamily protein | chr4:362230-363639 REVERSE LENGTH=423
AT4G00940	40.8763	85.7276	1.01251	0.000166414	Symbols: | Dof-type zinc finger DNA-binding family protein | chr4:403320-404204 REVERSE LENGTH=294
AT4G01060	352.276	123.678	-1.48543	4.59741e-19	Symbols: ETC3, CPL3 | CAPRICE-like MYB3 | chr4:460534-460967 FORWARD LENGTH=77
AT4G01080	399.798	142.677	-1.42849	1.09052e-08	Symbols: TBL26 | TRICHOME BIREFRINGENCE-LIKE 26 | chr4:466626-468275 REVERSE LENGTH=442
AT4G01250	55.6836	146.607	1.29709	7.27154e-05	Symbols: WRKY22, AtWRKY22 | WRKY family transcription factor | chr4:522839-524129 REVERSE LENGTH=298
AT4G01330	639.229	1623.04	1.3323	3.10696e-25	Symbols: | Protein kinase superfamily protein | chr4:550723-552847 FORWARD LENGTH=479
AT4G01335	1.07761	11.8006	2.02232	0.00119362	Symbols: | FUNCTIONS IN: molecular_function unknown; INVOLVED IN: biological_process unknown; LOCATED IN: endomembrane system; BEST Arabidopsis thaliana protein match is: CHP-rich zinc finger protein-related (TAIR:AT4G01340.1); Has 13 Blast hits to 13 proteins in 2 species: Archae - 0; Bacteria - 0; Metazoa - 0; Fungi - 0; Plants - 13; Viruses - 0; Other Eukaryotes - 0 (source: NCBI BLink). | chr…
AT4G01500	38.4301	15.8171	-1.14441	0.00565156	Symbols: NGA4 | AP2/B3-like transcriptional factor family protein | chr4:639791-640792 FORWARD LENGTH=333
AT4G01670	539.349	199.374	-1.4116	1.56499e-19	Symbols: | unknown protein; BEST Arabidopsis thaliana protein match is: unknown protein (TAIR:AT3G62070.1); Has 141 Blast hits to 139 proteins in 15 species: Archae - 0; Bacteria - 0; Metazoa - 0; Fungi - 0; Plants - 138; Viruses - 0; Other Eukaryotes - 3 (source: NCBI BLink). | chr4:711464-712511 REVERSE LENGTH=249
AT4G01680	86.7593	237.761	1.41515	5.06498e-13	Symbols: MYB55, AtMYB55 | myb domain protein 55 | chr4:716222-717415 REVERSE LENGTH=336
AT4G01730	777.043	1728.47	1.14356	1.97441e-31	Symbols: | DHHC-type zinc finger family protein | chr4:749574-752034 FORWARD LENGTH=508
AT4G01883	2415.8	1088.62	-1.14314	3.25232e-33	Symbols: | Polyketide cyclase / dehydrase and lipid transport protein | chr4:813162-814800 FORWARD LENGTH=224
AT4G01985	13.7997	4.64601	-1.15692	0.0478662	Symbols: | unknown protein; FUNCTIONS IN: molecular_function unknown; INVOLVED IN: biological_process unknown; LOCATED IN: endomembrane system; Has 35333 Blast hits to 34131 proteins in 2444 species: Archae - 798; Bacteria - 22429; Metazoa - 974; Fungi - 991; Plants - 531; Viruses - 0; Other Eukaryotes - 9610 (source: NCBI BLink). | chr4:866387-868126 REVERSE LENGTH=579
AT4G02005	189.697	435.183	1.1836	4.41674e-16	-
AT4G02330	1196	450.659	-1.295	0.00020162	Symbols: ATPMEPCRB | Plant invertase/pectin methylesterase inhibitor superfamily | chr4:1032479-1034928 FORWARD LENGTH=573
AT4G02380	493.389	109.022	-1.55942	0.00834091	Symbols: SAG21, AtLEA5 | senescence-associated gene 21 | chr4:1046414-1046807 REVERSE LENGTH=97
AT4G02420	1893.47	801.079	-1.23086	1.17558e-30	Symbols: | Concanavalin A-like lectin protein kinase family protein | chr4:1064363-1066372 REVERSE LENGTH=669
AT4G02520	4899.67	720.461	-2.42928	2.58406e-09	Symbols: ATGSTF2, ATPM24.1, ATPM24, GST2, GSTF2 | glutathione S-transferase PHI 2 | chr4:1110673-1111531 REVERSE LENGTH=212
AT4G02540	1171.1	2486.67	1.07956	5.77973e-27	Symbols: | Cysteine/Histidine-rich C1 domain family protein | chr4:1117202-1119670 FORWARD LENGTH=822
AT4G03292	64.7065	23.2783	-1.38032	1.15262e-05	Symbols: | Polynucleotidyl transferase, ribonuclease H-like superfamily protein | chr4:1444672-1445220 REVERSE LENGTH=182
AT4G03450	62.4272	6.53898	-2.44646	5.49664e-06	Symbols: | Ankyrin repeat family protein | chr4:1529612-1531736 REVERSE LENGTH=641
AT4G04500	37.5751	0.92439	-2.6692	2.07642e-05	Symbols: CRK37 | cysteine-rich RLK (RECEPTOR-like protein kinase) 37 | chr4:2238411-2240767 FORWARD LENGTH=646
AT4G04570	4060.7	1855.78	-1.11337	1.80731e-14	Symbols: CRK40 | cysteine-rich RLK (RECEPTOR-like protein kinase) 40 | chr4:2290045-2292717 FORWARD LENGTH=654
AT4G04745	48.6824	11.4737	-1.85135	2.34972e-06	Symbols: | unknown protein; BEST Arabidopsis thaliana protein match is: unknown protein (TAIR:AT4G21902.1); Has 32 Blast hits to 32 proteins in 9 species: Archae - 0; Bacteria - 0; Metazoa - 0; Fungi - 0; Plants - 32; Viruses - 0; Other Eukaryotes - 0 (source: NCBI BLink). | chr4:2412863-2413303 REVERSE LENGTH=146
AT4G04810	22.5648	60.6467	1.3179	9.53185e-05	Symbols: ATMSRB4, MSRB4 | methionine sulfoxide reductase B4 | chr4:2441412-2442567 FORWARD LENGTH=139
AT4G05020	612.366	264.927	-1.19076	2.6525e-16	Symbols: NDB2 | NAD(P)H dehydrogenase B2 | chr4:2572752-2576222 FORWARD LENGTH=582
AT4G05190	1265.91	2888.93	1.18363	7.14013e-53	Symbols: ATK5 | kinesin 5 | chr4:2675338-2679482 FORWARD LENGTH=790
AT4G06534	127.918	59.1007	-1.07651	2.22791e-06	Symbols: | unknown protein; FUNCTIONS IN: molecular_function unknown; INVOLVED IN: biological_process unknown; LOCATED IN: endomembrane system; Has 22 Blast hits to 22 proteins in 8 species: Archae - 0; Bacteria - 0; Metazoa - 0; Fungi - 0; Plants - 22; Viruses - 0; Other Eukaryotes - 0 (source: NCBI BLink). | chr4:3356870-3358087 FORWARD LENGTH=405
AT4G06746	59.883	10.5713	-2.24366	1.66715e-09	Symbols: RAP2.9, DEAR5 | related to AP2 9 | chr4:4074093-4074545 REVERSE LENGTH=150
AT4G07820	8.75717	1.24327	-1.51984	0.0207849	Symbols: | CAP (Cysteine-rich secretory proteins, Antigen 5, and Pathogenesis-related 1 protein) superfamily protein | chr4:4636864-4637346 REVERSE LENGTH=160
AT4G08290	16.3686	36.1148	1.01511	0.0195897	Symbols: | nodulin MtN21 /EamA-like transporter family protein | chr4:5239088-5240398 FORWARD LENGTH=282
AT4G08555	32.5396	8.09882	-1.60794	0.00158524	Symbols: | unknown protein; FUNCTIONS IN: molecular_function unknown; INVOLVED IN: biological_process unknown; LOCATED IN: cellular_component unknown; EXPRESSED IN: cultured cell; Has 4 Blast hits to 4 proteins in 2 species: Archae - 0; Bacteria - 0; Metazoa - 0; Fungi - 0; Plants - 4; Viruses - 0; Other Eukaryotes - 0 (source: NCBI BLink). | chr4:5448191-5448400 FORWARD LENGTH=69
AT4G08770	23.2518	2.49439	-2.18489	0.000195584	Symbols: Prx37 | Peroxidase superfamily protein | chr4:5598259-5600262 REVERSE LENGTH=346
AT4G08870	4338.84	2047.33	-1.06447	1.47765e-10	Symbols: | Arginase/deacetylase superfamily protein | chr4:5646654-5648693 REVERSE LENGTH=344
AT4G08950	1355.42	3286.79	1.19646	0.000130785	Symbols: EXO | Phosphate-responsive 1 family protein | chr4:5740378-5741322 FORWARD LENGTH=314
AT4G09760	1494.96	712.47	-1.05937	1.77593e-20	Symbols: | Protein kinase superfamily protein | chr4:6149592-6151150 REVERSE LENGTH=255
AT4G09820	201.984	63.2536	-1.59436	5.67388e-09	Symbols: TT8, BHLH42 | basic helix-loop-helix (bHLH) DNA-binding superfamily protein | chr4:6182067-6186261 FORWARD LENGTH=518
AT4G10120	709.719	204.021	-1.77719	7.00319e-45	Symbols: ATSPS4F | Sucrose-phosphate synthase family protein | chr4:6315033-6319785 FORWARD LENGTH=1050
AT4G10200	7.89373	23.3601	1.2612	0.013175	Symbols: | TTF-type zinc finger protein with HAT dimerisation domain | chr4:6353172-6355591 FORWARD LENGTH=733
AT4G10380	160.317	370.942	1.19747	8.70707e-17	Symbols: NIP5;1, NLM6, NLM8 | NOD26-like intrinsic protein 5;1 | chr4:6431530-6434510 REVERSE LENGTH=304
AT4G10500	49.1444	3.70967	-2.4003	6.37263e-05	Symbols: | 2-oxoglutarate (2OG) and Fe(II)-dependent oxygenase superfamily protein | chr4:6491089-6492342 FORWARD LENGTH=349
AT4G10640	66.412	24.5175	-1.34134	3.65814e-05	Symbols: IQD16 | IQ-domain 16 | chr4:6571999-6574312 FORWARD LENGTH=423
AT4G10845	17.2253	41.6916	1.15335	0.00218566	Symbols: | unknown protein; FUNCTIONS IN: molecular_function unknown; INVOLVED IN: biological_process unknown; LOCATED IN: mitochondrion; EXPRESSED IN: sperm cell, male gametophyte, pollen tube; EXPRESSED DURING: L mature pollen stage; BEST Arabidopsis thaliana protein match is: Protein of unknown function (DUF3414) (TAIR:AT4G38760.1); Has 6 Blast hits to 6 proteins in 3 species: Archae - 0; Bact…
AT4G11000	135.296	42.4013	-1.53939	5.92542e-06	Symbols: | Ankyrin repeat family protein | chr4:6731020-6732464 FORWARD LENGTH=406
AT4G11210	19.4652	6.50084	-1.26244	0.0158999	Symbols: | Disease resistance-responsive (dirigent-like protein) family protein | chr4:6832691-6833245 FORWARD LENGTH=184
AT4G11211	446.943	969.173	1.1103	1.94264e-29	Symbols: | unknown protein; Has 35333 Blast hits to 34131 proteins in 2444 species: Archae - 798; Bacteria - 22429; Metazoa - 974; Fungi - 991; Plants - 531; Viruses - 0; Other Eukaryotes - 9610 (source: NCBI BLink). | chr4:6836274-6836339 FORWARD LENGTH=21
AT4G11290	267.923	96.788	-1.40784	6.32339e-09	Symbols: | Peroxidase superfamily protein | chr4:6869993-6871476 FORWARD LENGTH=326
AT4G11470	11.8888	0.627606	-1.99871	0.00201451	Symbols: CRK31 | cysteine-rich RLK (RECEPTOR-like protein kinase) 31 | chr4:6967729-6970161 FORWARD LENGTH=666
AT4G11720	21.9309	60.1678	1.33257	0.000108211	Symbols: HAP2, GCS1 | hapless 2 | chr4:7063291-7066784 FORWARD LENGTH=705
AT4G11880	25.4111	57.2163	1.07986	0.00184354	Symbols: AGL14 | AGAMOUS-like 14 | chr4:7143512-7147108 FORWARD LENGTH=221
AT4G12370	8.97135	0.938465	-1.60192	0.0152934	Symbols: | unknown protein; BEST Arabidopsis thaliana protein match is: unknown protein (TAIR:AT4G00893.1); Has 118 Blast hits to 113 proteins in 12 species: Archae - 0; Bacteria - 0; Metazoa - 0; Fungi - 0; Plants - 118; Viruses - 0; Other Eukaryotes - 0 (source: NCBI BLink). | chr4:7331972-7332874 FORWARD LENGTH=300
AT4G12400	75.433	320.795	2.04592	1.28172e-33	Symbols: Hop3 | stress-inducible protein, putative | chr4:7339024-7341239 REVERSE LENGTH=530
AT4G12470	274.861	64.9845	-1.98287	1.08788e-14	Symbols: AZI1 | azelaic acid induced 1 | chr4:7401371-7401856 REVERSE LENGTH=161
AT4G12480	128.906	39.2396	-1.5152	0.000227609	Symbols: pEARLI 1 | Bifunctional inhibitor/lipid-transfer protein/seed storage 2S albumin superfamily protein | chr4:7406371-7406877 REVERSE LENGTH=168
AT4G12490	93.819	23.7528	-1.58119	0.00244323	Symbols: | Bifunctional inhibitor/lipid-transfer protein/seed storage 2S albumin superfamily protein | chr4:7409830-7410378 REVERSE LENGTH=182
AT4G12500	54.9141	20.5729	-1.15168	0.0264123	Symbols: | Bifunctional inhibitor/lipid-transfer protein/seed storage 2S albumin superfamily protein | chr4:7414369-7414902 REVERSE LENGTH=177
AT4G12545	14.1102	1.552	-2.08007	0.00052671	Symbols: | Bifunctional inhibitor/lipid-transfer protein/seed storage 2S albumin superfamily protein | chr4:7434260-7434586 FORWARD LENGTH=108
AT4G12550	17.4639	2.51631	-1.71549	0.00674051	Symbols: AIR1 | Auxin-Induced in Root cultures 1 | chr4:7439176-7439511 FORWARD LENGTH=111
AT4G12890	17.6088	40.1695	1.08149	0.00563169	Symbols: | Gamma interferon responsive lysosomal thiol (GILT) reductase family protein | chr4:7546411-7547476 FORWARD LENGTH=232
AT4G12910	2480.56	1217.41	-1.02195	8.63951e-33	Symbols: scpl20 | serine carboxypeptidase-like 20 | chr4:7550576-7553051 REVERSE LENGTH=497
AT4G13180	274.45	80.2292	-1.72837	5.56565e-19	Symbols: | NAD(P)-binding Rossmann-fold superfamily protein | chr4:7657373-7658164 REVERSE LENGTH=263
AT4G13190	49.0241	101.983	1.02233	4.3043e-05	Symbols: | Protein kinase superfamily protein | chr4:7659435-7661106 REVERSE LENGTH=389
AT4G13410	1337.25	321.308	-2.03278	4.71062e-52	Symbols: ATCSLA15, CSLA15 | Nucleotide-diphospho-sugar transferases superfamily protein | chr4:7792219-7795824 REVERSE LENGTH=537
AT4G13540	149.687	339.567	1.16851	1.22845e-13	Symbols: | unknown protein; INVOLVED IN: N-terminal protein myristoylation; BEST Arabidopsis thaliana protein match is: unknown protein (TAIR:AT3G23930.1); Has 4658 Blast hits to 3455 proteins in 431 species: Archae - 39; Bacteria - 387; Metazoa - 1842; Fungi - 436; Plants - 133; Viruses - 38; Other Eukaryotes - 1783 (source: NCBI BLink). | chr4:7869896-7870604 FORWARD LENGTH=210
AT4G14090	1144.77	228.725	-2.26032	1.19092e-29	Symbols: | UDP-Glycosyltransferase superfamily protein | chr4:8122434-8123804 REVERSE LENGTH=456
AT4G14130	74.3195	266.722	1.78021	1.39928e-13	Symbols: XTR7, XTH15 | xyloglucan endotransglucosylase/hydrolase 15 | chr4:8137161-8138196 REVERSE LENGTH=289
AT4G14270	2579.7	6104.61	1.22527	1.75474e-16	Symbols: | Protein containing PAM2 motif which mediates interaction with the PABC domain of polyadenyl binding proteins. | chr4:8218517-8219037 FORWARD LENGTH=143
AT4G14330	1094.08	2283.71	1.05304	8.2858e-28	Symbols: | P-loop containing nucleoside triphosphate hydrolases superfamily protein | chr4:8244228-8247286 FORWARD LENGTH=869
AT4G14365	617.116	74.3846	-1.94291	0.00173754	Symbols: XBAT34 | XB3 ortholog 4 in Arabidopsis thaliana | chr4:8271660-8273685 REVERSE LENGTH=376
AT4G14400	8364.31	3108.59	-1.41273	2.07643e-29	Symbols: ACD6 | ankyrin repeat family protein | chr4:8296335-8298360 FORWARD LENGTH=604
AT4G14490	162.467	346.328	1.0774	1.3149e-11	Symbols: | SMAD/FHA domain-containing protein | chr4:8332414-8333574 REVERSE LENGTH=386
AT4G14605	2143.1	965.609	-1.14441	1.12245e-37	Symbols: | Mitochondrial transcription termination factor family protein | chr4:8378815-8380564 FORWARD LENGTH=493
AT4G14690	455.925	9.02125	-5.14741	6.9095e-53	Symbols: ELIP2 | Chlorophyll A-B binding family protein | chr4:8418373-8419129 FORWARD LENGTH=193
AT4G14819	18.1568	44.0503	1.16447	0.00303788	Symbols: | Protein of unknown function (DUF1677) | chr4:8507365-8507679 FORWARD LENGTH=104
AT4G15140	321.028	708.594	1.13098	7.39087e-27	Symbols: | unknown protein; Has 26 Blast hits to 26 proteins in 10 species: Archae - 0; Bacteria - 0; Metazoa - 0; Fungi - 0; Plants - 26; Viruses - 0; Other Eukaryotes - 0 (source: NCBI BLink). | chr4:8639683-8640261 REVERSE LENGTH=165
AT4G15210	162.859	376.054	1.1547	8.60354e-07	Symbols: ATBETA-AMY, AT-BETA-AMY, RAM1, BMY1, BAM5 | beta-amylase 5 | chr4:8666734-8669357 REVERSE LENGTH=498
AT4G15230	89.6231	186.229	1.01799	2.09178e-06	Symbols: ATPDR2, PDR2 | pleiotropic drug resistance 2 | chr4:8680295-8686880 FORWARD LENGTH=1400
AT4G15490	574.641	213.125	-1.38707	3.11304e-10	Symbols: UGT84A3 | UDP-Glycosyltransferase superfamily protein | chr4:8852864-8854303 REVERSE LENGTH=479
AT4G15510	5684.16	2726.1	-1.05111	1.7498e-20	Symbols: | Photosystem II reaction center PsbP family protein | chr4:8860701-8861794 FORWARD LENGTH=229
AT4G15700	28.0413	10.2845	-1.23848	0.00647868	Symbols: | Thioredoxin superfamily protein | chr4:8937545-8937853 FORWARD LENGTH=102
AT4G15750	24.9496	3.74371	-2.12366	4.7239e-05	Symbols: | Plant invertase/pectin methylesterase inhibitor superfamily protein | chr4:8967703-8968548 REVERSE LENGTH=171
AT4G15765	29.2319	66.2267	1.07705	0.00164738	Symbols: | FAD/NAD(P)-binding oxidoreductase family protein | chr4:8975783-8977211 REVERSE LENGTH=271
AT4G15910	966.206	2367.05	1.28242	6.03122e-36	Symbols: ATDI21, DI21 | drought-induced 21 | chr4:9028657-9029269 FORWARD LENGTH=104
AT4G15990	38.5371	8.11878	-1.88831	4.10231e-05	Symbols: | unknown protein; BEST Arabidopsis thaliana protein match is: unknown protein (TAIR:AT4G16024.1); Has 14 Blast hits to 14 proteins in 2 species: Archae - 0; Bacteria - 0; Metazoa - 0; Fungi - 0; Plants - 14; Viruses - 0; Other Eukaryotes - 0 (source: NCBI BLink). | chr4:9061269-9061676 REVERSE LENGTH=135
AT4G16240	26.4624	10.914	-1.08883	0.019958	Symbols: | unknown protein; Has 17010 Blast hits to 4557 proteins in 509 species: Archae - 32; Bacteria - 2889; Metazoa - 6537; Fungi - 648; Plants - 4769; Viruses - 447; Other Eukaryotes - 1688 (source: NCBI BLink). | chr4:9192336-9192568 REVERSE LENGTH=42
AT4G16680	60.5733	136.178	1.12645	3.61534e-07	Symbols: | P-loop containing nucleoside triphosphate hydrolases superfamily protein | chr4:9388613-9390774 REVERSE LENGTH=656
AT4G16740	370.065	32.3632	-3.35299	3.71275e-39	Symbols: ATTPS03, TPS03 | terpene synthase 03 | chr4:9407856-9410877 FORWARD LENGTH=565
AT4G17000	666.305	1348.35	1.00784	2.05403e-25	Symbols: | unknown protein; Has 2862 Blast hits to 2331 proteins in 349 species: Archae - 6; Bacteria - 408; Metazoa - 833; Fungi - 223; Plants - 134; Viruses - 7; Other Eukaryotes - 1251 (source: NCBI BLink). | chr4:9567046-9569913 REVERSE LENGTH=674
AT4G17090	10197.2	4755.82	-1.09714	1.23927e-57	Symbols: CT-BMY, BAM3, BMY8 | chloroplast beta-amylase | chr4:9605266-9607250 REVERSE LENGTH=548
AT4G17220	53.4057	16.1358	-1.58015	5.28965e-06	Symbols: ATMAP70-5, MAP70-5 | microtubule-associated proteins 70-5 | chr4:9657008-9659405 REVERSE LENGTH=513
AT4G17470	728.346	1785.98	1.17666	0.00152931	Symbols: | alpha/beta-Hydrolases superfamily protein | chr4:9742922-9744468 REVERSE LENGTH=308
AT4G17480	266.299	567.623	1.06195	1.65714e-08	Symbols: | alpha/beta-Hydrolases superfamily protein | chr4:9745313-9746847 REVERSE LENGTH=304
AT4G17500	74.3125	160.68	1.04128	0.000898314	Symbols: ATERF-1, ERF-1 | ethylene responsive element binding factor 1 | chr4:9759405-9760211 FORWARD LENGTH=268
AT4G17660	11.7077	0.944352	-1.80846	0.00551811	Symbols: | Protein kinase superfamily protein | chr4:9831401-9833006 FORWARD LENGTH=388
AT4G17670	458.582	208.826	-1.11244	3.70084e-11	Symbols: | Protein of unknown function (DUF581) | chr4:9833948-9834663 REVERSE LENGTH=159
AT4G17788	9.6304	22.029	1.01562	0.035332	-
AT4G18250	338.278	38.3188	-2.02059	0.00102544	Symbols: | receptor serine/threonine kinase, putative | chr4:10087343-10091963 REVERSE LENGTH=853
AT4G18270	2543.63	1240.64	-1.03221	9.95901e-41	Symbols: ATTRANS11, TRANS11 | translocase 11 | chr4:10099364-10101897 REVERSE LENGTH=480
AT4G18422	77.3974	2.49439	-4.09574	5.34701e-21	Symbols: | unknown protein; FUNCTIONS IN: molecular_function unknown; INVOLVED IN: biological_process unknown; LOCATED IN: cellular_component unknown; Has 0 Blast hits to 0 proteins in 0 species (source: NCBI BLink). | chr4:10176264-10176530 REVERSE LENGTH=88
AT4G18490	60.4175	196.118	1.65886	6.33755e-16	Symbols: | unknown protein; Has 30201 Blast hits to 17322 proteins in 780 species: Archae - 12; Bacteria - 1396; Metazoa - 17338; Fungi - 3422; Plants - 5037; Viruses - 0; Other Eukaryotes - 2996 (source: NCBI BLink). | chr4:10204388-10208197 FORWARD LENGTH=756
AT4G18550	11.4634	27.3748	1.09244	0.016115	Symbols: | alpha/beta-Hydrolases superfamily protein | chr4:10225006-10226862 REVERSE LENGTH=419
AT4G19120	14957.2	4254.66	-1.80346	2.86937e-89	Symbols: ERD3 | S-adenosyl-L-methionine-dependent methyltransferases superfamily protein | chr4:10460665-10463034 REVERSE LENGTH=600
AT4G19380	1545.95	404.323	-1.92467	3.20269e-105	Symbols: | Long-chain fatty alcohol dehydrogenase family protein | chr4:10568427-10572288 REVERSE LENGTH=726
AT4G19430	2.26815	84.5261	4.26673	1.85808e-21	Symbols: | unknown protein; FUNCTIONS IN: molecular_function unknown; INVOLVED IN: biological_process unknown; LOCATED IN: chloroplast; EXPRESSED IN: 17 plant structures; EXPRESSED DURING: 13 growth stages; Has 30201 Blast hits to 17322 proteins in 780 species: Archae - 12; Bacteria - 1396; Metazoa - 17338; Fungi - 3422; Plants - 5037; Viruses - 0; Other Eukaryotes - 2996 (source: NCBI BLink). | …
AT4G20140	58.8736	130.655	1.11836	3.94329e-06	Symbols: GSO1 | Leucine-rich repeat transmembrane protein kinase | chr4:10884220-10888045 FORWARD LENGTH=1249
AT4G21200	21.8813	5.27165	-1.6419	0.00139199	Symbols: ATGA2OX8, GA2OX8 | gibberellin 2-oxidase 8 | chr4:11302751-11306601 FORWARD LENGTH=338
AT4G21215	2491.1	1054.85	-1.23417	1.15364e-53	Symbols: | unknown protein; Has 35333 Blast hits to 34131 proteins in 2444 species: Archae - 798; Bacteria - 22429; Metazoa - 974; Fungi - 991; Plants - 531; Viruses - 0; Other Eukaryotes - 9610 (source: NCBI BLink). | chr4:11310890-11313421 REVERSE LENGTH=197
AT4G21230	7.49851	23.6512	1.37537	0.00522118	Symbols: CRK27 | cysteine-rich RLK (RECEPTOR-like protein kinase) 27 | chr4:11319244-11321679 REVERSE LENGTH=642
AT4G21270	1199.86	2433	1.01297	1.23861e-29	Symbols: ATK1, KATA, KATAP | kinesin 1 | chr4:11329579-11333884 REVERSE LENGTH=793
[truncated: 463 more rows]

## Sheet: day5
AtG code	counts 16 °C	counts 25 °C day 5	log2 Fold Change	p-value	Annotation
[truncated: 1,774 more rows]
