# Supplementary material for: Histone H3 lysine 36 methylation affects temperature-induced alternative splicing and flowering in plants
Source: Genome Biol. 2017 Jun 1;18:102. doi: 10.1186/s13059-017-1235-x (PMC5452352; doi:10.1186/s13059-017-1235-x)
Supplement: Supplementary file 4 — H3K36me3 modified regions at 16 °C or 25 °C day 1 and quantitative comparison obtained with DANPOS2. (XLSX 15623 kb) [file 13059_2017_1235_MOESM4_ESM.xlsx]

## Sheet: K36_25C-K36_16C peaks
chr	start	end	center	16 C_height	25 C_height	height_log2FC	height_diff_log10Pval	height_diff_FDR	16 C_width	25 C_width	width_log2FC	width_diff_log10Pval	width_diff_FDR	16 C_total_signal	25 C_total_signal	total_signal_log2FC	total_signal_diff_log10Pval	total_signal_diff_FDR	local_gain_log10Pval	local_gain_FDR	local_loss_log10Pval	local_loss_FDR	local_change_log10Pval	local_change_FDR
Chr1	3370	3410	3390	224.826	3.02155	-6.21738	-300.6	0.0451279	40	0	-5.32193	-17.5582	0	2390.74	7.55388	-8.30602	-1029.56	0.00526492	0	0.999916	-433.533	0.0137055	-433.533	0.0137055
Chr1	3500	4070	3785	402.434	343.912	-0.226715	-2.98492	0.844476	460	280	-0.716207	-19.876	0	2301.76	1794.16	-0.359425	-28.3621	0.751964	-37.4871	0.375731	-141.947	0.108808	-141.947	0.108808
Chr1	4130	4310	4220	40.6728	336.987	3.05056	-180.177	0.0837373	0	180	7.49185	-78.6818	0	244.399	2863.99	3.55072	-959.961	0.00844058	-500.146	0.00610062	0	0.999916	-500.146	0.00610062
Chr1	5290	5420	5355	208.095	213.051	0.033958	-0.455186	0.979191	10	80	3	-24.0885	0	1157.05	1949.03	0.752307	-88.8808	0.56694	-35.9246	0.386762	-0.432474	0.98245	-35.9246	0.386762
Chr1	5640	5730	5685	279.413	86.5072	-1.6915	-59.8018	0.268929	90	0	-6.49185	-39.446	0	2730.92	745.169	-1.87375	-493.935	0.160455	0	0.999916	-86.0805	0.192713	-86.0805	0.192713
Chr1	7460	7610	7535	186.081	218.854	0.234039	-1.99052	0.88108	20	100	2.32193	-23.6976	0	1694.45	1908.79	0.171846	-6.30114	0.890105	-18.3937	0.549641	-8.90553	0.696055	-18.3937	0.549641
Chr1	7880	8680	8280	411.008	570.423	0.472863	-13.252	0.617416	510	710	0.477322	-15.1078	0	2073.12	3309.68	0.674887	-124.645	0.501421	-189.812	0.0780545	-32.79	0.410329	-189.812	0.0780545
Chr1	8740	8830	8785	62.5352	214.493	1.77819	-49.9926	0.310463	0	90	6.49185	-39.446	0	369.646	2218.31	2.58524	-574.7	0.119589	-189.791	0.0780545	0	0.999916	-189.791	0.0780545
Chr1	20030	20170	20100	291.878	48.2343	-2.59724	-122.645	0.130537	140	0	-7.12928	-61.2558	0	2647.52	375.006	-2.81966	-743.254	0.053067	0	0.999916	-526.692	0.00501421	-526.692	0.00501421
Chr1	22010	22070	22040	208.86	34.8438	-2.58356	-87.0837	0.190206	60	0	-5.90689	-26.3303	0	2250.56	314.884	-2.83739	-635.465	0.0928464	0	0.999916	-298.386	0.0453786	-298.386	0.0453786
Chr1	23240	23340	23290	145.587	244.117	0.745697	-13.3435	0.616079	0	100	6.64386	-43.8116	0	1435.44	2339.65	0.704798	-95.2665	0.553652	-16.474	0.572121	0	0.999916	-16.474	0.572121
Chr1	23390	24590	23990	484.868	744.452	0.618587	-27.3276	0.456126	1130	1080	-0.0652915	-0.85243	0	3012.35	4306.22	0.51553	-100.618	0.542119	-177.711	0.0846565	-23.9747	0.48713	-177.711	0.0846565
Chr1	24880	25620	25250	368.623	343.494	-0.101864	-1.04543	0.930971	440	730	0.730393	-32.1807	0	2081.36	2454.8	0.238083	-14.2788	0.829016	-36.9808	0.380244	-15.7772	0.581063	-36.9808	0.380244
Chr1	25710	26040	25875	528.643	405.309	-0.383273	-8.59417	0.701905	190	270	0.50696	-6.72181	0	2961.24	2618.67	-0.177364	-9.9989	0.860187	-134.2	0.117416	-176.529	0.0850744	-176.529	0.0850744
Chr1	26130	27380	26755	423.642	505.144	0.253848	-4.24978	0.802607	490	1030	1.07179	-84.398	0	1849.36	2675.48	0.532769	-66.6835	0.622263	-187.081	0.0799766	-121.513	0.131957	-187.081	0.0799766
Chr1	27550	27640	27595	258.799	151.125	-0.776093	-14.9016	0.593348	90	0	-6.49185	-39.446	0	2559.93	1230.53	-1.05682	-203.768	0.393197	0	0.999916	-57.3695	0.278205	-57.3695	0.278205
Chr1	27870	28010	27940	279.476	65.1955	-2.09988	-84.6527	0.196891	140	0	-7.12928	-61.2558	0	2496.94	383.975	-2.70108	-674.243	0.0784723	0	0.999916	-179.83	0.0840715	-179.83	0.0840715
Chr1	28260	28530	28395	215.299	279.056	0.37421	-4.84246	0.786478	50	180	1.848	-32.6034	0	1407.76	2110.85	0.584421	-62.1643	0.632291	-58.327	0.274611	-10.0116	0.672071	-58.327	0.274611
Chr1	29520	29660	29590	24.9246	289.355	3.5372	-192.073	0.0771352	0	110	6.78136	-48.175	0	119.006	2224.65	4.22447	-822.707	0.0276617	-393.814	0.0213939	0	0.999916	-393.814	0.0213939
Chr1	30920	30970	30945	188.32	13.8062	-3.76979	-135.997	0.115327	40	0	-5.32193	-17.5582	0	2175.81	113.218	-4.26438	-808.26	0.0308374	0	0.999916	-191.471	0.0772188	-191.471	0.0772188
Chr1	31450	31610	31530	112.279	410.657	1.87084	-102.862	0.159368	0	160	7.32193	-69.9705	0	791.783	3209.23	2.01905	-635.657	0.0925121	-127.097	0.125021	0	0.999916	-127.097	0.125021
Chr1	31910	31960	31935	58.7861	216.531	1.88103	-55.2035	0.286813	0	50	5.64386	-21.9485	0	628.732	2307.21	1.87564	-417.988	0.205332	-59.8635	0.268845	0	0.999916	-59.8635	0.268845
Chr1	32630	32860	32745	185.313	312.948	0.755957	-16.9875	0.564767	30	190	2.66297	-51.187	0	879.181	2376.53	1.43462	-300.345	0.293415	-217.001	0.0666054	-2.90531	0.847067	-217.001	0.0666054
Chr1	32980	33070	33025	181.482	238.04	0.391375	-4.56807	0.794668	10	90	3.16993	-28.2539	0	1671.42	2340.14	0.485523	-49.542	0.671737	-11.1984	0.651345	0	0.999916	-11.1984	0.651345
Chr1	34440	34480	34460	146.811	200.004	0.446074	-4.86613	0.785893	0	40	5.32193	-17.5582	0	1360.65	2363.68	0.796743	-118.55	0.511282	-26.3281	0.464733	0	0.999916	-26.3281	0.464733
Chr1	35770	35870	35820	208.179	208.28	0.000699869	-0.312877	0.998496	50	60	0.263034	-0.64798	0	2000.16	1932.1	-0.0499408	-0.884463	0.96933	-3.65982	0.822079	-4.28402	0.801855	-4.28402	0.801855
Chr1	35930	36070	36000	122.299	238.303	0.962388	-20.018	0.530336	0	100	6.64386	-43.8116	0	931.785	1994.54	1.09799	-168.847	0.432977	-47.1474	0.324001	0	0.999916	-47.1474	0.324001
Chr1	36140	36470	36305	227.296	270.064	0.248729	-2.57432	0.858432	90	280	1.63743	-43.1713	0	1281.59	2047.11	0.675657	-77.6311	0.593515	-172.558	0.0872472	-2.43593	0.86353	-172.558	0.0872472
Chr1	36570	37790	37180	657.019	535.653	-0.294636	-6.73437	0.74227	810	1040	0.36059	-13.2929	0	2766.97	2785.16	0.00945274	-0.128286	0.992562	-128.706	0.122681	-107.003	0.152599	-128.706	0.122681
Chr1	37850	38000	37925	187.441	239.765	0.355186	-3.87707	0.815059	30	130	2.11548	-27.7489	0	1651.72	2177.35	0.398606	-32.3975	0.735417	-17.199	0.562845	0	0.999916	-17.199	0.562845
Chr1	45720	46000	45860	226.561	256.34	0.178159	-1.59622	0.898964	90	180	1	-13.7303	0	1342.36	1953.69	0.541428	-50.3585	0.669062	-227.278	0.0629283	-14.4271	0.601036	-227.278	0.0629283
Chr1	46070	46810	46440	423.428	326.634	-0.374442	-6.82668	0.740013	560	570	0.0255351	-0.151835	0	2500.91	2094.18	-0.256069	-16.59	0.813472	-45.5919	0.331439	-47.0093	0.32467	-47.0093	0.32467
Chr1	46960	47020	46990	199.386	29.8126	-2.74157	-91.2756	0.18235	60	0	-5.90689	-26.3303	0	2149.19	178.725	-3.58798	-725.487	0.0586662	0	0.999916	-224.254	0.0635969	-224.254	0.0635969
Chr1	47850	47940	47895	254.618	54.1929	-2.23216	-84.8764	0.196473	90	0	-6.49185	-39.446	0	2502.68	381.819	-2.71251	-678.44	0.0766338	0	0.999916	-153.558	0.0997827	-153.558	0.0997827
Chr1	48250	49310	48780	672.974	655.225	-0.0385615	-0.603957	0.963313	860	1010	0.231947	-5.95854	0	3034.03	3735.05	0.29989	-32.6204	0.73408	-118.107	0.135885	-61.5274	0.263162	-118.107	0.135885
Chr1	50430	51090	50760	480.898	492.936	0.0356698	-0.527713	0.971335	530	660	0.316474	-6.90892	0	2842.22	3303.77	0.217093	-16.0115	0.818736	-269.037	0.0518135	-20.0076	0.53042	-269.037	0.0518135
Chr1	51290	51340	51315	221.259	140.829	-0.651793	-9.71966	0.677169	50	0	-5.64386	-21.9485	0	2461.55	1466.38	-0.747301	-110.728	0.526157	0	0.999916	-20.0688	0.530085	-20.0688	0.530085
Chr1	53460	53500	53480	232.819	72.9776	-1.67368	-48.9503	0.315059	40	0	-5.32193	-17.5582	0	2585.97	633.013	-2.0304	-515.838	0.148588	0	0.999916	-77.1067	0.216447	-77.1067	0.216447
Chr1	55440	55510	55475	91.4208	196.233	1.10197	-20.9429	0.520809	0	70	6.12928	-30.7062	0	888.68	2129.32	1.26065	-222.736	0.369046	-36.6033	0.382668	0	0.999916	-36.6033	0.382668
Chr1	56590	56690	56640	200.998	105.384	-0.93153	-15.9586	0.578472	100	0	-6.64386	-43.8116	0	2094.32	894.177	-1.22785	-210.555	0.38459	0	0.999916	-43.5956	0.342637	-43.5956	0.342637
Chr1	56770	56830	56800	198.513	9.93552	-4.32049	-171.854	0.0878322	60	0	-5.90689	-26.3303	0	2222	16.5592	-7.06808	-944.703	0.00935985	0	0.999916	-373.028	0.0271603	-373.028	0.0271603
Chr1	60190	60290	60240	227.777	0	-7.83148	-442.961	0.0125355	100	0	-6.64386	-43.8116	0	2321.16	0	-11.1806	-1009.13	0.00568277	0	0.999916	-440.601	0.0127027	-440.601	0.0127027
Chr1	65060	65130	65095	45.3498	189.906	2.06612	-56.0615	0.283219	0	70	6.12928	-30.7062	0	91.4277	2112.82	4.53039	-806.139	0.0312552	-352.418	0.0330938	0	0.999916	-352.418	0.0330938
Chr1	66370	66510	66440	70.8377	255.387	1.85009	-63.318	0.258148	0	140	7.12928	-61.2558	0	156.865	2445.39	3.96247	-875.207	0.0172154	-473.808	0.00827344	0	0.999916	-473.808	0.00827344
Chr1	66560	66700	66630	267.545	124.277	-1.10623	-28.2025	0.447434	140	0	-7.12928	-61.2558	0	2432.62	1040.34	-1.22545	-243.677	0.347735	0	0.999916	-37.56	0.375146	-37.56	0.375146
Chr1	67210	67390	67300	253.199	156.882	-0.690595	-12.1054	0.636888	170	0	-7.40939	-74.3265	0	2300.96	997.735	-1.20551	-224.866	0.366288	0	0.999916	-140.226	0.110814	-140.226	0.110814
Chr1	67490	67690	67590	279.268	106.901	-1.38537	-43.0448	0.346315	200	0	-7.64386	-87.3905	0	2389.45	527.033	-2.18071	-517.741	0.147501	0	0.999916	-167.344	0.0909243	-167.344	0.0909243
Chr1	68540	68580	68560	202.094	6.62547	-4.93086	-207.435	0.069781	40	0	-5.32193	-17.5582	0	2346.89	63.4086	-5.20992	-940.617	0.00961056	0	0.999916	-315.691	0.04237	-315.691	0.04237
Chr1	72330	73280	72805	428.284	538.782	0.331135	-6.81827	0.740515	530	630	0.249359	-4.40409	0	2144.26	2785.79	0.377605	-37.3529	0.716363	-171.771	0.0878322	-137.904	0.113572	-171.771	0.0878322
Chr1	73330	73460	73395	219.247	78.9932	-1.47276	-37.6755	0.374478	110	0	-6.78136	-48.175	0	2102.96	554.412	-1.92339	-393.126	0.222129	0	0.999916	-134.875	0.116664	-134.875	0.116664
Chr1	74280	74330	74305	33.5687	242.055	2.85015	-117.657	0.136386	0	50	5.64386	-21.9485	0	321.076	2491.54	2.95605	-728.599	0.0578305	-139.02	0.111984	0	0.999916	-139.02	0.111984
Chr1	82810	82900	82855	226.545	22.5602	-3.32795	-137.496	0.113906	90	0	-6.49185	-39.446	0	2286.23	194.805	-3.55287	-766.801	0.0442086	0	0.999916	-197.442	0.0737924	-197.442	0.0737924
Chr1	86600	86650	86625	246.318	5.48638	-5.48852	-289.144	0.0478021	50	0	-5.64386	-21.9485	0	2496.1	16.3544	-7.25385	-1064	0.00367709	0	0.999916	-485.754	0.00718703	-485.754	0.00718703
Chr1	88810	89640	89225	296.689	363.386	0.292552	-4.05148	0.808792	430	690	0.68226	-27.1523	0	1704.98	2519.64	0.563462	-69.4059	0.614324	-140.109	0.110981	-21.8833	0.511031	-140.109	0.110981
Chr1	89700	89980	89840	340.655	320.619	-0.0874499	-0.87217	0.942086	280	250	-0.163499	-1.12588	0	2501.31	2284.54	-0.130779	-4.98735	0.903393	-1.74466	0.892947	-9.62628	0.679425	-9.62628	0.679425
Chr1	91480	92810	92145	666.498	694.713	0.0598169	-0.855596	0.942922	1160	1300	0.164387	-4.13132	0	3433.68	4138.47	0.26934	-29.568	0.746281	-154.951	0.0990306	-55.4594	0.285893	-154.951	0.0990306
Chr1	92990	93040	93015	177.327	228.16	0.363633	-3.93271	0.813221	0	50	5.64386	-21.9485	0	1874.1	2426.71	0.372807	-31.9024	0.73759	-6.66033	0.743607	0	0.999916	-6.66033	0.743607
Chr1	93430	93570	93500	144.698	288.98	0.997929	-25.3548	0.473926	0	140	7.12928	-61.2558	0	592.196	2447.73	2.0473	-493.125	0.160705	-270.528	0.0513121	0	0.999916	-270.528	0.0513121
Chr1	96170	96260	96215	173.058	227.623	0.395392	-4.40355	0.798847	0	90	6.49185	-39.446	0	1491.65	2178.42	0.546379	-56.9555	0.648671	-22.476	0.504763	0	0.999916	-22.476	0.504763
Chr1	96490	96580	96535	209.588	86.6005	-1.27511	-28.2939	0.446599	80	0	-6.32193	-35.0778	0	2126.41	447.001	-2.25007	-477.181	0.168394	0	0.999916	-133.182	0.118252	-133.182	0.118252
Chr1	96790	96900	96845	60.71	228.656	1.91317	-59.7735	0.269179	0	110	6.78136	-48.175	0	512.212	2126.75	2.05384	-430.204	0.196808	-102.06	0.161457	0	0.999916	-102.06	0.161457
Chr1	97580	98460	98020	607.742	556.719	-0.126512	-1.77572	0.891359	780	760	-0.0374747	-0.30669	0	3641.63	3152.42	-0.208126	-16.2632	0.816564	-81.992	0.203995	-208.286	0.0694468	-208.286	0.0694468
Chr1	98520	98870	98695	319.541	284.573	-0.167204	-1.68078	0.894952	150	300	1	-22.5256	0	1703.21	2254.6	0.404615	-34.4341	0.726642	-37.3186	0.376651	-26.9446	0.459468	-37.3186	0.376651
Chr1	99890	100480	100185	309.186	314.432	0.0242711	-0.422311	0.983537	390	220	-0.825971	-21.4226	0	2079.12	1331.09	-0.643363	-72.4253	0.606886	-48.3841	0.317901	-218.365	0.0658533	-218.365	0.0658533
Chr1	100600	100880	100740	209.396	362.051	0.789958	-21.2547	0.517383	120	200	0.736966	-9.37422	0	1621.62	2595.78	0.67873	-98.948	0.546047	-85.3906	0.194969	-7.76666	0.719288	-85.3906	0.194969
Chr1	100960	101110	101035	300.965	149.823	-1.00634	-26.7512	0.461056	130	0	-7.02237	-56.8969	0	2323.43	1093.75	-1.08698	-193.437	0.404229	0	0.999916	-93.8677	0.177252	-93.8677	0.177252
Chr1	101330	101470	101400	78.5909	294.305	1.90488	-76.3611	0.219204	0	140	7.12928	-61.2558	0	502.872	2549.76	2.3421	-597.306	0.109728	-177.79	0.084573	0	0.999916	-177.79	0.084573
Chr1	101730	101800	101765	234.329	138.183	-0.761951	-13.2786	0.61658	50	0	-5.64386	-21.9485	0	2210.69	866.295	-1.35156	-256.354	0.33545	0	0.999916	-137.913	0.113572	-137.913	0.113572
Chr1	102690	102730	102710	269.495	5.40552	-5.63968	-327.452	0.0406151	40	0	-5.32193	-17.5582	0	2884.77	66.4039	-5.44104	-1170.05	0.00200568	0	0.999916	-349.169	0.0343473	-349.169	0.0343473
Chr1	106980	107070	107025	2.55883	218.626	6.41683	-301.61	0.0451279	0	80	6.32193	-35.0778	0	6.42538	2178.92	8.40562	-939.008	0.00994484	-419.449	0.0164633	0	0.999916	-419.449	0.0164633
Chr1	108950	110210	109580	723.04	688.101	-0.0714553	-1.0479	0.930971	850	980	0.205319	-4.69842	0	2600.49	3207.53	0.30268	-28.6162	0.750627	-544.026	0.00409494	-56.4379	0.281715	-544.026	0.00409494
Chr1	113190	113260	113225	89.5458	252.145	1.49356	-44.2077	0.338877	0	70	6.12928	-30.7062	0	639.893	2260.67	1.82085	-394.565	0.221377	-125.096	0.127444	0	0.999916	-125.096	0.127444
Chr1	114220	114600	114410	225.947	231.447	0.0346958	-0.452633	0.97986	120	320	1.41504	-40.3156	0	1395.11	1962.16	0.492069	-42.6899	0.697727	-49.7837	0.311048	-2.33383	0.866706	-49.7837	0.311048
Chr1	114920	115170	115045	182.574	368.38	1.01272	-33.0487	0.408741	10	190	4.24793	-70.9284	0	1236.38	2723.65	1.13942	-243.883	0.347568	-141.227	0.109644	-1.16649	0.924202	-141.227	0.109644
Chr1	120280	120410	120345	0.887845	237.934	7.89442	-401.09	0.0193883	0	90	6.49185	-39.446	0	0.682958	1991.8	10.9599	-865.169	0.0191376	-464.283	0.00944342	0	0.999916	-464.283	0.00944342
Chr1	120490	120620	120555	66.9721	237.774	1.82796	-57.6777	0.277119	0	100	6.64386	-43.8116	0	610.203	2046.81	1.74601	-338.562	0.26241	-78.4887	0.212017	0	0.999916	-78.4887	0.212017
Chr1	120760	120870	120815	62.5559	265.614	2.08611	-79.5763	0.209427	0	110	6.78136	-48.175	0	352.194	2452.57	2.79985	-684.295	0.074461	-236.967	0.0600033	0	0.999916	-236.967	0.0600033
Chr1	125560	125710	125635	156.848	310.114	0.983425	-26.721	0.461056	0	140	7.12928	-61.2558	0	1079.08	2552.16	1.24192	-260.811	0.331523	-111.709	0.145078	0	0.999916	-111.709	0.145078
Chr1	125860	126140	126000	144.646	300.53	1.05498	-29.0983	0.439077	0	260	8.02237	-113.505	0	822.743	2275.62	1.46775	-297.135	0.295671	-151.037	0.101538	0	0.999916	-151.037	0.101538
Chr1	126200	126260	126230	154.118	246.714	0.678811	-11.3791	0.647668	0	60	5.90689	-26.3303	0	1715.19	2449.73	0.514259	-57.4148	0.646833	-12.1353	0.636554	0	0.999916	-12.1353	0.636554
Chr1	126330	126710	126520	321.192	265.289	-0.27587	-3.38243	0.832275	320	80	-2	-63.3458	0	2357.51	1296.88	-0.862221	-134.931	0.484289	-1.81974	0.889855	-88.3573	0.187866	-88.3573	0.187866
Chr1	126780	126910	126845	242.312	152.239	-0.670524	-11.047	0.654438	130	0	-7.02237	-56.8969	0	2243.92	1320.69	-0.764731	-105.06	0.535434	0	0.999916	-34.5832	0.396206	-34.5832	0.396206
Chr1	127020	127530	127275	364.025	504.771	0.471592	-11.7441	0.642571	370	430	0.216811	-2.49788	0	2304.66	2909.5	0.336222	-31.5447	0.738509	-117.512	0.13647	-34.7961	0.394618	-117.512	0.13647
Chr1	127730	128200	127965	408.656	455.756	0.157376	-1.94722	0.883002	250	450	0.847997	-25.6979	0	2085.82	3190.05	0.612965	-101.621	0.540615	-89.0231	0.186278	-6.14085	0.755223	-89.0231	0.186278
Chr1	128260	128460	128360	282.777	225.093	-0.329144	-3.93667	0.813137	150	130	-0.206451	-0.965294	0	2381.27	1853.27	-0.361661	-29.6445	0.74578	-6.15265	0.754972	-50.458	0.308624	-50.458	0.308624
Chr1	129910	130190	130050	255.231	340.111	0.414199	-6.71521	0.74252	200	220	0.137504	-0.721668	0	2118.48	2300.71	0.119046	-3.93713	0.918185	-10.6857	0.660622	-21.2865	0.516965	-21.2865	0.516965
Chr1	130240	130460	130350	253.195	182.686	-0.470881	-6.42045	0.750042	200	10	-4.32193	-75.2387	0	2218.59	1202.13	-0.884043	-132.403	0.488384	0	0.999916	-55.4295	0.285977	-55.4295	0.285977
Chr1	130740	130790	130765	276.033	16.9058	-4.02925	-219.747	0.0652683	50	0	-5.64386	-21.9485	0	2705.85	188.258	-3.8453	-952.292	0.00885843	0	0.999916	-233.737	0.0611733	-233.737	0.0611733
Chr1	133810	133930	133870	41.3282	253.659	2.6177	-108.039	0.151262	0	100	6.64386	-43.8116	0	314.016	2028.34	2.69139	-546.062	0.133461	-347.863	0.035183	0	0.999916	-347.863	0.035183
Chr1	134960	135020	134990	32.2064	215.652	2.74329	-98.582	0.167642	0	60	5.90689	-26.3303	0	298.191	2315.55	2.95704	-677.393	0.0771352	-120.253	0.133378	0	0.999916	-120.253	0.133378
Chr1	135300	135420	135360	101.189	260.531	1.36441	-39.1217	0.366204	0	120	6.90689	-52.5367	0	401.986	2350.39	2.54768	-600.215	0.108641	-482.668	0.00735417	0	0.999916	-482.668	0.00735417
Chr1	135620	135680	135650	209.877	4.34095	-5.59539	-249.13	0.0564098	60	0	-5.90689	-26.3303	0	2235.17	18.0713	-6.95054	-948.492	0.00902557	0	0.999916	-368.432	0.0275781	-368.432	0.0275781
Chr1	136260	136750	136505	385.342	208.83	-0.883813	-27.2941	0.456209	350	90	-1.95936	-67.5527	0	2092.11	1265.54	-0.725203	-89.5599	0.565603	-161.214	0.0945178	-111.401	0.145746	-161.214	0.0945178
Chr1	136870	136920	136895	229.19	37.2835	-2.61993	-98.1257	0.168812	50	0	-5.64386	-21.9485	0	2474.57	284.817	-3.11907	-755.859	0.0481364	0	0.999916	-155.096	0.098947	-155.096	0.098947
Chr1	138150	138210	138180	62.7848	215.799	1.7812	-50.2651	0.30946	0	60	5.90689	-26.3303	0	584.194	2249.26	1.94493	-426.177	0.199064	-82.0067	0.203995	0	0.999916	-82.0067	0.203995
Chr1	140220	140270	140245	85.3833	196.166	1.20005	-24.1537	0.485793	0	50	5.64386	-21.9485	0	669.24	2102.59	1.65157	-323.136	0.27411	-79.886	0.208507	0	0.999916	-79.886	0.208507
Chr1	141970	142800	142385	461.808	407.258	-0.18135	-2.37763	0.865118	500	680	0.443607	-12.7657	0	2084.62	2336.2	0.164378	-7.0072	0.883921	-41.4277	0.354839	-49.0961	0.314558	-49.0961	0.314558
Chr1	143330	143760	143545	300.255	371.941	0.308885	-4.4378	0.798178	180	320	0.830075	-17.8296	0	1487.21	2231.13	0.585162	-65.7991	0.624102	-82.9054	0.201655	-13.7588	0.610396	-82.9054	0.201655
Chr1	143990	144350	144170	269.9	224.249	-0.267324	-2.77439	0.851078	120	170	0.5025	-4.32634	0	1325.1	1522.42	0.200262	-6.70711	0.886094	-329.013	0.0403644	-181.052	0.0830687	-329.013	0.0403644
Chr1	144560	144700	144630	299.287	139.858	-1.09756	-31.0831	0.422948	140	0	-7.12928	-61.2558	0	2572.49	1333.41	-0.948045	-171.982	0.429133	0	0.999916	-39.4751	0.363948	-39.4751	0.363948
Chr1	146420	146520	146470	72.0639	232.764	1.69152	-49.8189	0.311048	0	100	6.64386	-43.8116	0	565.874	2433.62	2.10455	-506.332	0.153769	-181.497	0.082818	0	0.999916	-181.497	0.082818
Chr1	149720	149830	149775	260.632	0	-8.02587	-521.851	0.00509778	110	0	-6.78136	-48.175	0	2586.39	0	-11.3367	-1124.34	0.00259067	0	0.999916	-519.432	0.00526492	-519.432	0.00526492
Chr1	156850	156990	156920	273.792	47.7962	-2.51811	-109.806	0.148588	140	0	-7.12928	-61.2558	0	2540.27	270.079	-3.23353	-797.613	0.0338459	0	0.999916	-286.099	0.0480528	-286.099	0.0480528
Chr1	157090	157230	157160	223.156	95.114	-1.23033	-28.4754	0.444927	110	0	-6.78136	-48.175	0	2014.34	486.83	-2.04882	-406.349	0.212519	0	0.999916	-117.97	0.136052	-117.97	0.136052
Chr1	157390	157540	157465	287.261	106.069	-1.43736	-47.045	0.324586	150	0	-7.22882	-65.6137	0	2649.75	579.279	-2.19353	-577.823	0.117834	0	0.999916	-215.712	0.0669397	-215.712	0.0669397
Chr1	157720	157870	157795	104.743	260.387	1.3138	-36.7653	0.381581	0	150	7.22882	-65.6137	0	896.995	2193.02	1.28975	-237.327	0.353669	-50.951	0.306702	0	0.999916	-50.951	0.306702
Chr1	158060	158140	158100	201.403	186.769	-0.108835	-0.849144	0.943674	50	30	-0.736966	-2.57461	0	2022.5	1714.89	-0.238017	-11.8807	0.84456	-1.71304	0.894033	-7.64122	0.721962	-7.64122	0.721962
Chr1	161160	162710	161935	370.608	525.057	0.502578	-13.7095	0.610898	390	1380	1.82312	-241.616	0	1240.35	2850.47	1.20045	-276.534	0.315811	-334.203	0.0395287	-12.0473	0.638141	-334.203	0.0395287
Chr1	162770	162880	162825	187.949	107.926	-0.80029	-11.6291	0.643908	80	0	-6.32193	-35.0778	0	1944.01	587.513	-1.72634	-316.888	0.278957	0	0.999916	-162.277	0.0937657	-162.277	0.0937657
Chr1	163380	163520	163450	231.679	128.931	-0.845526	-15.5703	0.583737	140	0	-7.12928	-61.2558	0	2171.24	763.504	-1.50781	-294.509	0.29868	0	0.999916	-100.412	0.164633	-100.412	0.164633
Chr1	163650	163980	163815	361.089	250.477	-0.527678	-10.6063	0.66221	310	100	-1.63227	-47.5337	0	2568	1456.64	-0.817999	-134.533	0.484957	-4.46222	0.797593	-126.503	0.125773	-126.503	0.125773
Chr1	180610	180660	180635	202.422	59.2731	-1.77192	-47.0028	0.324753	50	0	-5.64386	-21.9485	0	2286.42	579.98	-1.97902	-442.43	0.189453	0	0.999916	-104.041	0.157697	-104.041	0.157697
Chr1	181160	181320	181240	291.934	200.374	-0.542949	-9.06416	0.692295	150	90	-0.736966	-7.14226	0	2563.32	1426.45	-0.845582	-141.944	0.473258	-0.875508	0.941835	-163.338	0.09293	-163.338	0.09293
Chr1	181470	181630	181550	105.935	302.089	1.5118	-53.8108	0.293248	0	160	7.32193	-69.9705	0	862.571	2664.86	1.62734	-401.208	0.217032	-122.895	0.130286	0	0.999916	-122.895	0.130286
Chr1	182370	182520	182445	199.452	213.612	0.0989512	-0.794656	0.948354	90	40	-1.16993	-8.91394	0	1943.37	1565.58	-0.311859	-18.6282	0.801605	-2.84461	0.848905	-21.9805	0.510028	-21.9805	0.510028
Chr1	183450	183520	183485	86.974	192.449	1.14582	-21.8664	0.511282	0	40	5.32193	-17.5582	0	885.851	2044.13	1.20635	-200.096	0.398128	-30.5535	0.42696	0	0.999916	-30.5535	0.42696
Chr1	185210	186260	185735	744.566	654.826	-0.185288	-3.52422	0.827261	900	930	0.0473057	-0.471463	0	3312.44	3393.21	0.0347532	-0.773773	0.971837	-244.882	0.0578305	-128.358	0.123349	-244.882	0.0578305
Chr1	187120	188900	188010	750.029	955.122	0.34874	-12.507	0.629784	1270	1780	0.487049	-38.1066	0	3113.06	5117.86	0.717206	-213.451	0.380913	-398.987	0.0200568	-39.9983	0.361274	-398.987	0.0200568
Chr1	188970	189200	189085	371.653	291.01	-0.352886	-5.51964	0.769514	140	160	0.192645	-0.917863	0	2033.46	2240.28	0.139744	-5.07123	0.902724	-75.6033	0.221461	-56.3808	0.281882	-75.6033	0.221461
Chr1	189300	189430	189365	66.0345	242.922	1.8792	-61.5055	0.263162	0	100	6.64386	-43.8116	0	272.451	2104	2.94907	-614.198	0.101872	-244.73	0.0579141	0	0.999916	-244.73	0.0579141
Chr1	195340	195540	195440	216.527	223.724	0.0471687	-0.501582	0.974177	40	100	1.32193	-11.7531	0	1401.88	1408.04	0.00631922	-0.0503003	0.995989	-100.286	0.165218	-96.2188	0.172572	-100.286	0.165218
Chr1	195820	197170	196495	1056.64	943.98	-0.162654	-3.79223	0.817901	1220	1260	0.0465426	-0.571757	0	3745.87	5095.53	0.443932	-90.751	0.562845	-114.915	0.140147	-82.0779	0.203828	-114.915	0.140147
Chr1	197330	197480	197405	92.9336	235.96	1.34427	-34.4932	0.396874	0	150	7.22882	-65.6137	0	355.404	2099.35	2.56241	-539.253	0.137306	-240.627	0.0589169	0	0.999916	-240.627	0.0589169
Chr1	199660	199720	199690	91.6565	223.578	1.28647	-30.5651	0.426793	0	60	5.90689	-26.3303	0	853.406	2389.5	1.48541	-317.268	0.278539	-59.7084	0.26943	0	0.999916	-59.7084	0.26943
Chr1	199790	199920	199855	239.548	116.27	-1.04284	-22.9609	0.498914	130	0	-7.02237	-56.8969	0	2177.44	946.299	-1.20227	-211.98	0.383169	0	0.999916	-49.6354	0.311633	-49.6354	0.311633
Chr1	199970	200450	200210	388.696	254.605	-0.610383	-14.4342	0.600869	370	120	-1.62449	-56.2538	0	2520.87	1318.74	-0.93476	-164.72	0.438325	-30.7311	0.425539	-131.411	0.120425	-131.411	0.120425
Chr1	200800	201010	200905	264.477	218.211	-0.277419	-2.92121	0.846482	180	30	-2.58496	-47.1759	0	2074.53	1273.21	-0.704319	-84.4839	0.576968	-2.43081	0.863697	-72.436	0.229985	-72.436	0.229985
Chr1	202420	202520	202470	263.194	35.36	-2.89594	-130.845	0.12101	90	0	-6.49185	-39.446	0	2337.1	342.904	-2.76884	-645.63	0.0896707	0	0.999916	-143.925	0.107471	-143.925	0.107471
Chr1	203480	203580	203530	205.401	190.8	-0.106383	-0.840058	0.944426	100	30	-1.73697	-16.9414	0	2121.66	1191.06	-0.832945	-114.747	0.518636	0	0.999916	-104.189	0.15753	-104.189	0.15753
Chr1	206720	206840	206780	168.758	259.681	0.621781	-10.291	0.667057	0	120	6.90689	-52.5367	0	1363.28	2351.56	0.786529	-115.41	0.517633	-47.6238	0.321996	0	0.999916	-47.6238	0.321996
Chr1	207060	207250	207155	274.452	229.661	-0.257048	-2.69374	0.854254	160	70	-1.19265	-15.9799	0	2469.34	1450.51	-0.767565	-116.24	0.516045	-5.4223	0.772271	-123.368	0.129868	-123.368	0.129868
Chr1	211240	211290	211265	0	181.093	7.50058	-336.515	0.0384423	0	50	5.64386	-21.9485	0	0	2153.6	11.0725	-936.342	0.0102791	-334.253	0.0389437	0	0.999916	-334.253	0.0389437
Chr1	221210	221250	221230	47.7672	194.269	2.02396	-55.8889	0.284222	0	40	5.32193	-17.5582	0	403.569	2289.8	2.50433	-574.891	0.119589	-120.303	0.133294	0	0.999916	-120.303	0.133294
Chr1	225510	225630	225570	61.6213	206.806	1.74678	-46.7059	0.326091	0	80	6.32193	-35.0778	0	554.077	1935.87	1.80482	-334.235	0.265252	-68.4403	0.243022	0	0.999916	-68.4403	0.243022
Chr1	226050	226400	226225	302.214	212.239	-0.509881	-8.52734	0.703493	310	80	-1.9542	-59.7115	0	2232.3	1223.78	-0.867189	-129.042	0.494568	-0.845121	0.944008	-152.766	0.100535	-152.766	0.100535
Chr1	226520	227110	226815	194.985	580.311	1.57347	-109.071	0.149507	20	540	4.75489	-210.487	0	1226.66	3248.22	1.40491	-397.958	0.21887	-276.451	0.0505599	0	0.999916	-276.451	0.0505599
Chr1	231100	231270	231185	206.298	249.636	0.275097	-2.75094	0.852248	20	120	2.58496	-31.5779	0	1326.73	1854.67	0.483283	-39.125	0.710179	-54.677	0.289153	-18.3677	0.550309	-54.677	0.289153
Chr1	234580	234760	234670	379.865	234.522	-0.695761	-17.6842	0.557496	180	80	-1.16993	-17.4135	0	3036.1	1921.96	-0.65964	-109.984	0.527495	-2.57881	0.858349	-47.6979	0.321494	-47.6979	0.321494
Chr1	234870	235040	234955	199.271	234.956	0.237659	-2.12534	0.874227	30	110	1.87447	-20.4381	0	1463.31	1802.43	0.300705	-16.2299	0.816898	-21.9415	0.510613	-31.6089	0.418519	-31.6089	0.418519
Chr1	235090	235560	235325	368.232	372.809	0.0178234	-0.388379	0.986796	280	310	0.146841	-1.03941	0	2093.72	2122.27	0.0195375	-0.260808	0.986796	-83.2503	0.200234	-119.287	0.134631	-119.287	0.134631
Chr1	235680	237820	236750	427.51	919.49	1.10487	-93.7714	0.177419	1440	1890	0.392317	-27.4357	0	2190.8	3614.57	0.722363	-152.953	0.456376	-301.881	0.0451279	-66.038	0.249791	-301.881	0.0451279
Chr1	239880	239930	239905	221.04	45.6207	-2.27655	-76.4506	0.219037	50	0	-5.64386	-21.9485	0	2307.04	470.932	-2.29245	-528.268	0.142403	0	0.999916	-98.0375	0.169062	-98.0375	0.169062
Chr1	243630	243750	243690	133.782	280.659	1.06893	-27.8228	0.45178	0	120	6.90689	-52.5367	0	1085.49	2481.3	1.19275	-238.503	0.352833	-41.428	0.354839	0	0.999916	-41.428	0.354839
Chr1	243820	243870	243845	192.558	63.8872	-1.59169	-37.5697	0.375146	40	0	-5.32193	-17.5582	0	2178.71	643.319	-1.75987	-364.03	0.24252	0	0.999916	-49.6765	0.311633	-49.6765	0.311633
Chr1	244160	244280	244220	228.89	104.018	-1.13782	-25.3457	0.473926	110	0	-6.78136	-48.175	0	2198.89	773.461	-1.50737	-298.125	0.294668	0	0.999916	-220.21	0.0650175	-220.21	0.0650175
Chr1	244620	244750	244685	267.19	249.757	-0.0973368	-0.880156	0.941584	130	100	-0.378512	-2.16459	0	2377.17	2225.57	-0.0950735	-2.77136	0.93306	-3.48753	0.828347	-3.87827	0.815059	-3.87827	0.815059
Chr1	244980	245230	245105	171.188	303.242	0.824886	-19.3353	0.538944	0	210	7.71425	-91.744	0	1165.07	2248.02	0.948236	-150.47	0.459051	-57.5406	0.277369	0	0.999916	-57.5406	0.277369
Chr1	245390	245510	245450	234.512	222.977	-0.072762	-0.658929	0.958967	70	120	0.777608	-6.30325	0	2046.34	2203.68	0.10687	-3.15795	0.92696	-9.39764	0.684021	-2.77356	0.851078	-9.39764	0.684021
Chr1	249040	250200	249620	482.403	479.779	-0.00786964	-0.349048	0.992813	870	650	-0.420576	-14.7081	0	2574.38	2139.52	-0.266939	-18.3969	0.802273	-110.331	0.147418	-280.012	0.0498078	-280.012	0.0498078
Chr1	250270	250500	250385	357.627	261.442	-0.451964	-8.0291	0.713856	200	130	-0.621488	-7.10778	0	2616.73	1797.45	-0.54181	-67.2173	0.621093	-2.68204	0.854337	-89.76	0.184774	-89.76	0.184774
Chr1	250620	251020	250820	69.7776	647.201	3.21338	-375.201	0.026826	0	400	8.64386	-174.399	0	395.441	3977.85	3.33046	-1275.73	0.00158783	-505.998	0.00576634	0	0.999916	-505.998	0.00576634
Chr1	251500	251660	251580	218.001	285.844	0.390894	-5.19367	0.778623	60	140	1.22239	-14.5546	0	1868.45	2239.64	0.261421	-15.5036	0.821996	-15.8921	0.579308	-17.229	0.56251	-17.229	0.56251
Chr1	259850	259930	259890	245.06	39.615	-2.62901	-105.537	0.15519	80	0	-6.32193	-35.0778	0	2225.69	259.244	-3.10187	-676.98	0.0775531	0	0.999916	-396.135	0.0212268	-396.135	0.0212268
Chr1	262790	264740	263765	499.013	722.018	0.532957	-20.4356	0.526826	1040	1910	0.876989	-112.627	0	2085.18	3880.57	0.896096	-236.012	0.355173	-370.884	0.0272439	-4.12926	0.806368	-370.884	0.0272439
Chr1	264790	264940	264865	142.896	222.758	0.640513	-9.40082	0.683938	0	120	6.90689	-52.5367	0	1106.79	2037.06	0.880113	-120.761	0.507856	-69.7049	0.238258	0	0.999916	-69.7049	0.238258
Chr1	265540	265600	265570	161.814	236.434	0.5471	-7.68844	0.720625	0	60	5.90689	-26.3303	0	1495.22	2481.76	0.731008	-107.511	0.531422	-30.0991	0.431305	0	0.999916	-30.0991	0.431305
Chr1	266490	266990	266740	248.922	375.976	0.594948	-13.3407	0.616079	390	310	-0.331206	-4.61733	0	2007.91	1958.82	-0.0357093	-0.552491	0.977018	-34.9058	0.393615	-92.6551	0.179592	-92.6551	0.179592
Chr1	267180	267260	267220	106.166	222.87	1.06988	-22.2774	0.50702	0	80	6.32193	-35.0778	0	586.072	2219.14	1.92085	-414.116	0.208006	-291.734	0.0474678	0	0.999916	-291.734	0.0474678
Chr1	269730	269810	269770	186.435	218.455	0.228668	-1.95996	0.88225	60	50	-0.263034	-0.64798	0	2016.47	2085.69	0.0486907	-0.87943	0.96933	-3.88748	0.814641	-0.849166	0.943674	-3.88748	0.814641
Chr1	270140	270180	270160	26.9551	189.271	2.81182	-90.0653	0.184272	0	40	5.32193	-17.5582	0	286.026	2273.45	2.99066	-671.384	0.079308	-107.219	0.152515	0	0.999916	-107.219	0.152515
Chr1	270990	271060	271025	157.249	241.447	0.618655	-9.59919	0.680094	0	70	6.12928	-30.7062	0	1182.07	2453.36	1.05344	-194.34	0.402808	-47.2798	0.323249	0	0.999916	-47.2798	0.323249
Chr1	271110	271420	271265	346.227	304.745	-0.184116	-2.02259	0.879241	280	230	-0.283793	-2.66729	0	2444.07	2042.64	-0.258848	-16.5514	0.814056	-4.89782	0.785559	-20.3042	0.52808	-20.3042	0.52808
Chr1	273180	273320	273250	147.946	304.347	1.04065	-28.8312	0.440916	0	140	7.12928	-61.2558	0	1203.06	2432.66	1.01583	-181.868	0.417516	-176.451	0.0850744	0	0.999916	-176.451	0.0850744
Chr1	273440	273810	273625	189.896	348.309	0.87516	-24.3791	0.483537	30	350	3.54432	-117.764	0	1244.3	2441.83	0.972626	-170.222	0.430971	-156.395	0.0980277	-2.14887	0.873976	-156.395	0.0980277
Chr1	273970	274130	274050	348.879	110.301	-1.66128	-71.9896	0.231489	160	0	-7.32193	-69.9705	0	3210.09	809.427	-1.98764	-624.001	0.0979442	0	0.999916	-157.675	0.0971085	-157.675	0.0971085
Chr1	274230	274630	274430	314.166	298.48	-0.0738929	-0.752233	0.952114	290	300	0.0489096	-0.221647	0	2021.92	2123.72	0.0708707	-1.57152	0.954538	-125.666	0.126525	-34.6581	0.395704	-125.666	0.126525
Chr1	275750	275890	275820	269.304	153.924	-0.807022	-16.6538	0.569865	140	0	-7.12928	-61.2558	0	2412.88	1237.83	-0.962942	-165.513	0.437991	0	0.999916	-49.6575	0.311633	-49.6575	0.311633
Chr1	277110	277260	277185	192.63	204.321	0.0850061	-0.707995	0.955624	70	50	-0.485427	-1.84859	0	1633.36	1690.38	0.0495014	-0.771049	0.971837	-29.7362	0.434147	-10.0697	0.671653	-29.7362	0.434147
Chr1	277370	277520	277445	174.373	245.183	0.491679	-6.70162	0.742604	0	130	7.02237	-56.8969	0	842.853	2226.73	1.40157	-272.211	0.319823	-384.555	0.0239846	-0.924882	0.937991	-384.555	0.0239846
Chr1	277960	278240	278100	334.865	267.888	-0.321951	-4.3531	0.800267	200	100	-1	-15.2005	0	2220.99	1140.23	-0.961881	-152.16	0.457045	-57.5328	0.277369	-450.051	0.0117834	-450.051	0.0117834
Chr1	278390	278580	278485	265.918	215.122	-0.305824	-3.34061	0.833361	100	50	-1	-7.81497	0	1938.79	1142.41	-0.76308	-90.5757	0.563263	-8.19334	0.710513	-118.992	0.134799	-118.992	0.134799
Chr1	278730	280080	279405	501.408	660.624	0.397845	-11.1986	0.651345	1070	1030	-0.0549665	-0.640625	0	2691.05	3188.06	0.244508	-19.2383	0.797092	-116.24	0.13764	-87.1679	0.190122	-116.24	0.13764
Chr1	280250	280940	280595	322.805	463.483	0.521856	-12.9857	0.621511	340	570	0.745427	-26.1599	0	1812.44	2644.1	0.54484	-68.5849	0.616831	-113.121	0.142988	-25.6145	0.471252	-113.121	0.142988
Chr1	281070	281210	281140	182.341	269.847	0.565504	-9.05676	0.692462	20	140	2.80735	-39.6623	0	1552.55	2256.87	0.539679	-57.6999	0.646331	-24.5963	0.481364	-0.386003	0.987297	-24.5963	0.481364
Chr1	281570	281700	281635	47.2309	278.159	2.55811	-114.758	0.140314	0	130	7.02237	-56.8969	0	359.131	2363.79	2.71852	-642.154	0.0905064	-150.142	0.102206	0	0.999916	-150.142	0.102206
Chr1	282940	283100	283020	141.594	399.071	1.49488	-69.3527	0.239428	0	160	7.32193	-69.9705	0	834.603	3226.35	1.95074	-613.082	0.102708	-240.045	0.0590005	0	0.999916	-240.045	0.0590005
Chr1	283370	283480	283425	242.39	59.5789	-2.02445	-69.4476	0.239011	110	0	-6.78136	-48.175	0	2317.92	251.259	-3.20558	-723.144	0.0591676	0	0.999916	-227.27	0.0629283	-227.27	0.0629283
Chr1	283540	283580	283560	197.518	61.7069	-1.67848	-42.0004	0.351245	40	0	-5.32193	-17.5582	0	2330.4	656.351	-1.82804	-408.741	0.211349	0	0.999916	-76.4215	0.219037	-76.4215	0.219037
Chr1	284370	286430	285400	451.312	613.514	0.442971	-12.6325	0.627194	1310	1820	0.474372	-37.1582	0	2237.65	3218.85	0.524563	-77.8447	0.59293	-217.395	0.0665218	-72.9065	0.228982	-217.395	0.0665218
Chr1	286530	287310	286920	337.095	515.647	0.613226	-18.9635	0.543289	580	670	0.208108	-3.4308	0	2082.05	2868.9	0.462492	-55.4702	0.652766	-86.3707	0.191877	-45.4089	0.332358	-86.3707	0.191877
Chr1	287530	288690	288110	489.739	481.048	-0.0258312	-0.458736	0.978857	830	940	0.179549	-3.605	0	2277.11	2336.39	0.0370788	-0.647934	0.974678	-226.769	0.0629283	-106.212	0.153853	-226.769	0.0629283
Chr1	289000	289160	289080	127.514	375.25	1.55719	-69.7973	0.238091	0	160	7.32193	-69.9705	0	676.271	3081.06	2.18775	-669.722	0.0799766	-259.259	0.0538192	0	0.999916	-259.259	0.0538192
Chr1	289350	289550	289450	290.652	265.967	-0.128044	-1.16624	0.924202	100	120	0.263034	-1.15458	0	1759.22	1957.15	0.153821	-5.30875	0.899716	-174.666	0.0859936	-47.9578	0.319656	-174.666	0.0859936
Chr1	290690	290820	290755	193.929	31.5126	-2.62152	-82.6049	0.202825	100	0	-6.64386	-43.8116	0	1918.72	108.852	-4.1397	-702.696	0.0662711	0	0.999916	-354.699	0.0322581	-354.699	0.0322581
Chr1	293320	293360	293340	204.395	165.297	-0.3063	-2.78972	0.85066	40	0	-5.32193	-17.5582	0	2328.05	1845.99	-0.334723	-25.202	0.765168	0	0.999916	-8.22528	0.709761	-8.22528	0.709761
Chr1	293440	294230	293835	387.708	535.337	0.465479	-12.1787	0.635885	520	690	0.408085	-11.195	0	2328.04	3127.21	0.42576	-52.0019	0.663965	-372.804	0.0271603	-40.2569	0.360271	-372.804	0.0271603
Chr1	296560	296760	296660	243.745	103.232	-1.23948	-31.156	0.422447	160	0	-7.32193	-69.9705	0	2072.95	388.703	-2.41495	-501.646	0.155775	0	0.999916	-178.999	0.0843222	-178.999	0.0843222
Chr1	296850	297220	297035	417.262	217.24	-0.941664	-32.8983	0.409661	320	120	-1.41504	-40.3156	0	2636.22	1505.43	-0.808299	-135.341	0.483537	-14.4885	0.600117	-190.49	0.0778038	-190.49	0.0778038
Chr1	297270	297910	297590	370.376	380.971	0.0406915	-0.526513	0.971419	400	640	0.678072	-24.9755	0	2164.84	2700.14	0.318776	-26.6211	0.759485	-86.0994	0.192629	-23.0876	0.497744	-86.0994	0.192629
Chr1	297990	298190	298090	319.399	156.389	-1.03022	-29.6663	0.434732	160	0	-7.32193	-69.9705	0	2316.86	1185.9	-0.966192	-159.838	0.445679	-0.365873	0.990807	-72.7237	0.229316	-72.7237	0.229316
Chr1	298860	298990	298925	61.2408	246.488	2.00896	-69.691	0.238342	0	130	7.02237	-56.8969	0	323.161	2145.32	2.73087	-585.324	0.114825	-342.624	0.0370216	0	0.999916	-342.624	0.0370216
Chr1	299050	299200	299125	62.4331	253.723	2.02287	-72.3597	0.230152	0	150	7.22882	-65.6137	0	223.018	2259.96	3.34107	-726.867	0.0583319	-464.283	0.00944342	0	0.999916	-464.283	0.00944342
Chr1	299270	299460	299365	350.12	315.847	-0.148626	-1.56382	0.900468	130	140	0.106915	-0.357953	0	2471.56	2350.92	-0.0722012	-1.82898	0.949524	-24.3717	0.48362	-42.8424	0.347234	-42.8424	0.347234
Chr1	300080	300120	300100	214.716	73.8074	-1.5406	-39.5343	0.363697	40	0	-5.32193	-17.5582	0	2472.16	322.995	-2.93619	-718.85	0.0607555	0	0.999916	-180.041	0.0839044	-180.041	0.0839044
Chr1	301060	301200	301130	263.793	58.8887	-2.16335	-83.5853	0.199315	140	0	-7.12928	-61.2558	0	2367.52	377.54	-2.64868	-627.712	0.0965235	0	0.999916	-132.049	0.119672	-132.049	0.119672
Chr1	301870	302000	301935	122.287	263.941	1.10995	-27.8636	0.451446	0	130	7.02237	-56.8969	0	1122.55	2314.49	1.04392	-180.774	0.419271	-39.4922	0.363781	0	0.999916	-39.4922	0.363781
Chr1	304080	304220	304150	36.1205	328.004	3.18282	-187.548	0.0794752	0	140	7.12928	-61.2558	0	120.197	2966.64	4.62536	-1141.08	0.00242353	-649.748	0.00208925	0	0.999916	-649.748	0.00208925
Chr1	304330	304390	304360	209.61	28.9471	-2.85622	-101.778	0.162042	60	0	-5.90689	-26.3303	0	2304.84	331.762	-2.79645	-642.434	0.0905064	0	0.999916	-103.595	0.158198	-103.595	0.158198
Chr1	305090	305230	305160	383.442	174.699	-1.13413	-41.6966	0.353251	140	0	-7.12928	-61.2558	0	3183.64	1321.75	-1.26823	-335.496	0.264249	0	0.999916	-150.37	0.101956	-150.37	0.101956
Chr1	305420	306420	305920	393.499	516.075	0.391222	-8.77941	0.698312	720	930	0.369234	-12.465	0	2284.91	3210.2	0.490526	-68.8645	0.615494	-103.218	0.158783	-4.15896	0.805616	-103.218	0.158783
Chr1	307430	308050	307740	250.397	416.313	0.733452	-21.2605	0.517299	280	310	0.146841	-1.03941	0	1536.96	2081.3	0.437405	-36.6417	0.718619	-208.547	0.0693632	-13.7495	0.610396	-208.547	0.0693632
Chr1	308600	309180	308890	150.508	582.761	1.95307	-156.035	0.098362	0	540	9.07682	-235.266	0	834.432	3480.24	2.06032	-705.937	0.0646833	-249.07	0.0564098	-2.49411	0.861775	-249.07	0.0564098
Chr1	313060	313110	313085	184.28	30.9646	-2.5732	-76.8168	0.217199	50	0	-5.64386	-21.9485	0	2175.85	327.12	-2.73368	-594.202	0.111065	0	0.999916	-88.5993	0.187281	-88.5993	0.187281
Chr1	313810	313860	313835	181.64	109.241	-0.733562	-9.81932	0.676249	40	0	-5.32193	-17.5582	0	2147.22	1165.75	-0.881219	-127.501	0.497075	0	0.999916	-26.4794	0.463313	-26.4794	0.463313
Chr1	314270	314390	314330	326.604	173.377	-0.913631	-24.6114	0.48128	120	0	-6.90689	-52.5367	0	2548.1	1098.46	-1.21394	-251.561	0.340047	0	0.999916	-135.022	0.11658	-135.022	0.11658
Chr1	314550	314990	314770	340.979	208.029	-0.712898	-16.6387	0.570199	370	90	-2.03953	-74.8552	0	2784.95	1046.64	-1.41189	-343.803	0.257814	0	0.999916	-587.751	0.00267424	-587.751	0.00267424
Chr1	315120	315900	315510	686.782	762.677	0.151221	-2.65047	0.855758	680	750	0.141356	-2.00581	0	3101.41	4076.68	0.39447	-58.74	0.642821	-121.621	0.131707	-10.5054	0.663714	-121.621	0.131707
Chr1	316020	316840	316430	324.092	572.308	0.820385	-35.0423	0.39278	640	690	0.108524	-1.24097	0	2175.89	3065.59	0.494561	-66.7792	0.62218	-107.84	0.151596	-47.9044	0.319906	-107.84	0.151596
Chr1	316900	317520	317210	309.013	400.53	0.374243	-6.49002	0.748203	220	380	0.788496	-19.3649	0	1723.32	2135.83	0.309608	-20.1317	0.792078	-99.8592	0.165887	-120.263	0.133378	-120.263	0.133378
Chr1	317570	317700	317635	128.918	254.693	0.982308	-21.9526	0.510279	0	90	6.49185	-39.446	0	985.182	1942.77	0.979655	-137.226	0.481364	-54.2315	0.291158	-2.31874	0.867541	-54.2315	0.291158
Chr1	317880	318080	317980	64.3596	301.457	2.22772	-100.167	0.165385	0	180	7.49185	-78.6818	0	494.365	2457.75	2.31369	-568.334	0.122848	-132.71	0.119004	0	0.999916	-132.71	0.119004
Chr1	320170	320220	320195	193.45	74.4325	-1.37796	-29.8394	0.43306	40	0	-5.32193	-17.5582	0	2158.68	540.025	-1.99905	-422.858	0.201488	0	0.999916	-106.776	0.152933	-106.776	0.152933
Chr1	320720	321010	320865	187.235	370.477	0.984538	-31.626	0.418185	20	290	3.85798	-102.808	0	797.702	2583.42	1.69536	-410.866	0.209845	-438.243	0.0132876	0	0.999916	-438.243	0.0132876
Chr1	321110	321740	321425	287.903	373.461	0.375376	-6.15086	0.754972	150	550	1.87447	-100.2	0	1484.49	2330.97	0.650962	-82.7521	0.580144	-77.4473	0.215611	-22.6225	0.503009	-77.4473	0.215611
Chr1	321790	322800	322295	535.35	713.248	0.413923	-12.9176	0.623099	890	850	-0.0663425	-0.730268	0	3029.7	3980.39	0.393735	-57.1808	0.647752	-159.186	0.0961892	-65.5923	0.251128	-159.186	0.0961892
Chr1	322920	323700	323310	357.383	497.41	0.476968	-11.8694	0.640481	500	640	0.356144	-8.23565	0	2209.37	2526.21	0.193336	-10.0682	0.859686	-83.7698	0.19898	-75.7656	0.221043	-83.7698	0.19898
Chr1	323750	323820	323785	229.486	115.104	-0.995477	-20.3976	0.527244	70	0	-6.12928	-30.7062	0	2239.01	1033.18	-1.11578	-194.237	0.402975	0	0.999916	-38.7503	0.368544	-38.7503	0.368544
Chr1	324150	324330	324240	190.428	371.074	0.962465	-30.5787	0.426542	20	170	3.08746	-52.0304	0	1260.52	2990.85	1.24653	-307.172	0.287481	-111.555	0.145328	-1.59356	0.899131	-111.555	0.145328
Chr1	324900	324990	324945	208.414	71.3542	-1.54638	-38.7784	0.368293	90	0	-6.49185	-39.446	0	2126.44	515.942	-2.04316	-427.508	0.198312	0	0.999916	-121.899	0.131038	-121.899	0.131038
Chr1	325430	326730	326080	308.584	415.478	0.429111	-8.423	0.705833	930	1080	0.215729	-5.58488	0	2100.83	2601.67	0.308477	-24.1887	0.770684	-100.811	0.163881	-48.4597	0.317316	-100.811	0.163881
Chr1	326780	327670	327225	455.175	500.628	0.137318	-1.7438	0.89303	560	710	0.342392	-8.47344	0	2324.25	2738.41	0.236575	-15.6623	0.821076	-76.807	0.217282	-86.8961	0.190791	-86.8961	0.190791
Chr1	327720	328120	327920	276.936	233.884	-0.243755	-2.47692	0.862444	220	150	-0.552541	-6.40712	0	1957.98	1530.9	-0.354984	-23.7091	0.773274	-13.0349	0.620508	-74.5941	0.224302	-74.5941	0.224302
Chr1	328190	328340	328265	109.272	236.343	1.11295	-25.3669	0.473843	0	150	7.22882	-65.6137	0	886.37	2213.31	1.32022	-247.953	0.343975	-68.268	0.243607	0	0.999916	-68.268	0.243607
Chr1	328500	328690	328595	255.24	168.933	-0.595398	-9.50189	0.682517	180	0	-7.49185	-78.6818	0	2212.97	1244.81	-0.830059	-118.951	0.510781	0	0.999916	-55.2719	0.286645	-55.2719	0.286645
Chr1	329620	329810	329715	83.4048	368.204	2.1423	-115.018	0.140064	0	190	7.56986	-83.0365	0	641.989	2667.72	2.05499	-539.729	0.136971	-272.056	0.0511449	0	0.999916	-272.056	0.0511449
Chr1	332830	333230	333030	360.491	245.926	-0.55174	-11.3559	0.64817	290	160	-0.857981	-17.0984	0	2150.13	1485.77	-0.533215	-53.854	0.658533	-36.3133	0.384088	-150.898	0.101538	-150.898	0.101538
Chr1	333360	333570	333465	194.203	313.204	0.689536	-14.6716	0.596858	50	140	1.48543	-19.1692	0	1477.26	2070.3	0.486917	-44.1581	0.691208	-58.4925	0.27411	-210.431	0.0689453	-210.431	0.0689453
Chr1	333790	334060	333925	127.1	483.371	1.92717	-127.033	0.125104	0	270	8.07682	-117.856	0	939.449	3666.71	1.9646	-702.632	0.0662711	-263.564	0.0534013	0	0.999916	-263.564	0.0534013
Chr1	334200	334350	334275	262.419	163.267	-0.684638	-12.2787	0.633378	140	0	-7.12928	-61.2558	0	2246.02	1275.61	-0.816175	-117.353	0.513956	0	0.999916	-50.7268	0.307622	-50.7268	0.307622
Chr1	334660	337840	336250	1442.95	1157.05	-0.318578	-15.4882	0.585409	2150	3110	0.532578	-77.305	0	3620.92	5014.15	0.469648	-98.9102	0.546047	-506.092	0.00576634	-158.317	0.0969413	-506.092	0.00576634
Chr1	338280	339160	338720	400.554	501.045	0.322943	-6.21804	0.754053	620	830	0.420843	-14.078	0	2284.88	2727.72	0.255575	-17.9632	0.805031	-67.4665	0.245947	-32.5183	0.412001	-67.4665	0.245947
Chr1	343110	343260	343185	260.893	39.541	-2.72204	-117.684	0.136386	150	0	-7.22882	-65.6137	0	2376.09	311.536	-2.93112	-689.944	0.0723717	0	0.999916	-190.788	0.0774695	-190.788	0.0774695
Chr1	343490	344330	343910	610.831	732.086	0.26124	-6.04549	0.757647	710	790	0.154034	-2.40691	0	3134.71	4235.79	0.434296	-72.6643	0.606468	-116.256	0.137556	-8.72026	0.699315	-116.256	0.137556
Chr1	345770	346700	346235	774.782	506.058	-0.61449	-27.9949	0.44944	740	720	-0.0395284	-0.317027	0	3567.77	2996.96	-0.251521	-22.5793	0.780545	-99.2662	0.166639	-149.546	0.102791	-149.546	0.102791
Chr1	348000	348410	348205	221.454	429.273	0.954887	-34.632	0.395872	130	280	1.10692	-24.6358	0	1525.33	2298.2	0.591384	-69.0183	0.615243	-109.222	0.14934	-12.4771	0.630369	-109.222	0.14934
Chr1	348510	348660	348585	353.823	185.405	-0.932349	-27.4526	0.454789	150	20	-2.90689	-43.7585	0	2984.33	1482.18	-1.00969	-220.713	0.371386	0	0.999916	-47.2988	0.323166	-47.2988	0.323166
Chr1	348800	348880	348840	206.641	229.47	0.15118	-1.23491	0.920358	70	50	-0.485427	-1.84859	0	2113.12	2079.04	-0.0234566	-0.327926	0.984456	-2.57253	0.858599	-2.30186	0.867959	-2.57253	0.858599
Chr1	348930	348980	348955	215.254	106.197	-1.0193	-20.0508	0.530085	50	0	-5.64386	-21.9485	0	2276.62	1057.73	-1.10592	-194.763	0.402724	0	0.999916	-45.6496	0.331021	-45.6496	0.331021
Chr1	349060	349210	349135	140.901	380.337	1.4326	-61.5059	0.263162	0	150	7.22882	-65.6137	0	1123.13	2992.03	1.4136	-369.931	0.238008	-101.32	0.162544	0	0.999916	-101.32	0.162544
Chr1	349310	349600	349455	299.476	229.611	-0.383244	-5.27753	0.776032	150	140	-0.0995357	-0.342164	0	1858.06	1681.49	-0.144056	-4.52274	0.908658	-44.215	0.338877	-71.1766	0.23408	-71.1766	0.23408
Chr1	349690	350010	349850	297.791	276.608	-0.106456	-0.975033	0.934732	170	210	0.304855	-2.33123	0	1761.77	1938.39	0.137834	-4.35207	0.911499	-74.9589	0.223216	-49.3877	0.31297	-74.9589	0.223216
Chr1	350140	350220	350180	203.709	94.2336	-1.1122	-21.8738	0.511115	60	0	-5.90689	-26.3303	0	2122.81	863.79	-1.29722	-231.745	0.359853	0	0.999916	-42.4867	0.34949	-42.4867	0.34949
Chr1	350340	350440	350390	240.495	95.0217	-1.33968	-35.1259	0.392111	100	0	-6.64386	-43.8116	0	2376.73	819.14	-1.5368	-330.953	0.267926	0	0.999916	-61.3798	0.263747	-61.3798	0.263747
Chr1	351140	351190	351165	240.002	2.05824	-6.8655	-357.214	0.0315895	50	0	-5.64386	-21.9485	0	2295.96	5.05122	-8.82825	-991.626	0.00685275	0	0.999916	-471.424	0.00885843	-471.424	0.00885843
Chr1	352770	352860	352815	38.4779	236.945	2.62245	-100.985	0.163296	0	90	6.49185	-39.446	0	373.723	2361.96	2.65994	-628.755	0.0958549	-164.57	0.0926793	0	0.999916	-164.57	0.0926793
Chr1	353780	354680	354230	517.273	508.74	-0.0239991	-0.460056	0.978773	690	810	0.231326	-4.85665	0	2582.38	3206.76	0.312418	-30.3182	0.743105	-99.4623	0.166388	-129.418	0.12218	-129.418	0.12218
Chr1	354740	354870	354805	153.797	237.858	0.62907	-9.65918	0.67884	0	90	6.49185	-39.446	0	1428.51	2057.88	0.526648	-50.4632	0.668644	-31.5913	0.418603	0	0.999916	-31.5913	0.418603
Chr1	358010	358160	358085	15.4344	336.115	4.44473	-305.837	0.0437072	0	150	7.22882	-65.6137	0	59.8666	2853.24	5.57471	-1164.41	0.00208925	-605.019	0.00259067	0	0.999916	-605.019	0.00259067
Chr1	361470	361540	361505	196.589	34.9196	-2.49308	-77.8548	0.213772	60	0	-5.90689	-26.3303	0	2063.79	261.835	-2.97857	-607.512	0.104379	0	0.999916	-119.316	0.134631	-119.316	0.134631
Chr1	361750	363100	362425	492.655	484.935	-0.0227878	-0.439819	0.981865	580	1260	1.1193	-110.268	0	1804.15	2941.35	0.70516	-119.611	0.509778	-305.362	0.0437907	-20.1936	0.528915	-305.362	0.0437907
Chr1	369440	369490	369465	85.155	192.359	1.17564	-22.844	0.500752	0	50	5.64386	-21.9485	0	583.589	2216.26	1.9251	-414.704	0.207839	-97.0929	0.170901	0	0.999916	-97.0929	0.170901
Chr1	373140	373230	373185	89.3709	207.226	1.21333	-25.8968	0.468745	0	90	6.49185	-39.446	0	333.67	2178.22	2.70666	-589.431	0.113488	-359.268	0.0305031	0	0.999916	-359.268	0.0305031
Chr1	373410	378720	376065	991.537	800.842	-0.308149	-10.3827	0.665218	4110	4630	0.171874	-14.3844	0	2960.65	3429.52	0.212091	-15.899	0.819321	-232.876	0.0615076	-204.244	0.0712017	-232.876	0.0615076
Chr1	378830	379390	379110	298.07	435.908	0.548374	-13.3006	0.61633	440	370	-0.249978	-3.21708	0	2105.02	2430.38	0.207349	-11.0148	0.851997	-78.2328	0.212602	-58.4495	0.274194	-78.2328	0.212602
Chr1	379450	379860	379655	345.111	314.774	-0.132743	-1.36143	0.912419	210	310	0.561879	-9.08267	0	1949.46	2181.65	0.162342	-6.43867	0.889102	-31.7593	0.417433	-9.31651	0.685442	-31.7593	0.417433
Chr1	380010	382570	381290	658.05	622.985	-0.079001	-1.10511	0.927545	2060	2350	0.190016	-9.12315	0	2924.75	3622.32	0.308599	-33.3721	0.73174	-289.983	0.0478021	-89.3309	0.185275	-289.983	0.0478021
Chr1	382670	382720	382695	133.523	186.067	0.478735	-5.11176	0.780461	0	40	5.32193	-17.5582	0	1344.29	2125.9	0.661234	-77.6337	0.593515	-12.4999	0.629784	0	0.999916	-12.4999	0.629784
Chr1	382870	383360	383115	424.692	458.499	0.110503	-1.28382	0.91643	170	460	1.4361	-58.8871	0	1775.37	2733.38	0.622565	-89.622	0.565352	-218.949	0.0656861	-52.3882	0.299432	-218.949	0.0656861
Chr1	383470	384180	383825	233.757	361.348	0.62838	-14.2496	0.60346	190	570	1.58496	-83.4702	0	1517.04	2353.91	0.633799	-79.765	0.587331	-75.0058	0.223132	-18.0224	0.554738	-75.0058	0.223132
Chr1	385300	385410	385355	231.898	107.019	-1.11563	-24.8253	0.479024	110	0	-6.78136	-48.175	0	2277.65	631.029	-1.85177	-406.076	0.212853	0	0.999916	-108.278	0.150593	-108.278	0.150593
Chr1	387620	387670	387645	55.7852	207.189	1.893	-53.5921	0.294501	0	50	5.64386	-21.9485	0	551.8	2276.32	2.04448	-457.921	0.180679	-92.803	0.179174	0	0.999916	-92.803	0.179174
Chr1	387930	388000	387965	45.6001	199.319	2.12797	-61.9788	0.261825	0	70	6.12928	-30.7062	0	390.108	2165.31	2.47263	-536.764	0.138309	-116.111	0.138392	0	0.999916	-116.111	0.138392
Chr1	388130	389790	388960	608.309	677.08	0.154522	-2.53777	0.86002	1070	1590	0.571416	-45.2316	0	2721.29	3561.18	0.388067	-49.9237	0.67065	-530.703	0.00442922	-117.795	0.136136	-530.703	0.00442922
Chr1	389920	391120	390520	474.725	562.858	0.24568	-4.34781	0.800435	940	1200	0.352302	-14.6168	0	2526.99	3413.05	0.433638	-58.5812	0.643239	-66.528	0.24837	-49.0766	0.314641	-66.528	0.24837
Chr1	391250	391890	391570	268.185	364.252	0.44171	-7.90425	0.71653	340	430	0.338802	-5.24132	0	1927.01	2163.15	0.16677	-6.69964	0.886178	-70.0875	0.237506	-20.669	0.524402	-70.0875	0.237506
Chr1	392410	392500	392455	288.329	140.027	-1.04201	-27.4437	0.454956	90	0	-6.49185	-39.446	0	2749.23	1311.66	-1.06763	-222.309	0.370048	0	0.999916	-64.3738	0.255056	-64.3738	0.255056
Chr1	392700	393360	393030	222.29	480.262	1.11138	-50.1891	0.309794	120	590	2.29768	-136.041	0	1136.25	2697.71	1.24746	-277.481	0.314892	-228.603	0.0623433	-2.43126	0.863697	-228.603	0.0623433
Chr1	395660	397730	396695	670.501	792.761	0.241646	-5.63664	0.766839	1870	1860	-0.00773565	-0.0783579	0	3004.05	3489.59	0.216147	-16.7352	0.812469	-107.494	0.15193	-63.901	0.256226	-107.494	0.15193
Chr1	397780	398140	397960	289.494	304.666	0.0736926	-0.724223	0.953702	170	280	0.719892	-12.4336	0	1566.26	2176.9	0.47495	-44.3702	0.69054	-197.704	0.0737924	-21.8941	0.510864	-197.704	0.0737924
Chr1	398370	398800	398585	318.803	267.723	-0.251926	-2.89376	0.847234	200	250	0.321928	-2.96328	0	1779.64	1937.68	0.122746	-3.56886	0.921611	-325.165	0.0408658	-55.5028	0.285726	-325.165	0.0408658
Chr1	399740	399850	399795	163.021	249.185	0.612164	-9.75162	0.676751	0	110	6.78136	-48.175	0	1524.36	2394.63	0.651604	-85.1308	0.575547	-19.431	0.537607	0	0.999916	-19.431	0.537607
Chr1	400960	401110	401035	139.212	287.133	1.04443	-27.5047	0.454287	0	150	7.22882	-65.6137	0	864.543	2383.59	1.46313	-309.795	0.284723	-77.5632	0.215193	0	0.999916	-77.5632	0.215193
Chr1	401200	401520	401360	228.487	225.301	-0.0202535	-0.385423	0.987381	120	170	0.5025	-4.32634	0	1293.96	1813.49	0.486971	-38.7964	0.711265	-84.4289	0.197393	-16.5911	0.570951	-84.4289	0.197393
Chr1	401580	401990	401785	381.196	329.223	-0.211469	-2.61209	0.856928	310	250	-0.31034	-3.37468	0	2411.18	1814.2	-0.410406	-37.721	0.715193	-63.2279	0.258315	-147.247	0.104463	-147.247	0.104463
Chr1	403500	403800	403650	165.513	561.574	1.76253	-127.291	0.124687	0	280	8.12928	-122.207	0	1454.03	3748.89	1.36641	-440.961	0.190707	-223.4	0.0639311	0	0.999916	-223.4	0.0639311
Chr1	403850	405020	404435	391.66	575.091	0.554188	-17.682	0.557496	700	1110	0.665133	-41.3715	0	2083.29	3247.41	0.640421	-111.667	0.523985	-84.11	0.198395	-27.3927	0.455541	-84.11	0.198395
Chr1	405100	406880	405990	570.815	485.454	-0.233691	-4.06812	0.808624	1120	1310	0.226068	-7.23005	0	2325.19	2376.57	0.0315354	-0.524727	0.977937	-84.7129	0.196808	-114.701	0.140314	-114.701	0.140314
Chr1	406940	407440	407190	244.554	410.358	0.746731	-21.6272	0.513956	70	480	2.77761	-133.58	0	1185.72	2724.04	1.19998	-264.158	0.328681	-196.64	0.0741267	-0.35202	0.992395	-196.64	0.0741267
Chr1	407650	407700	407675	125.388	184.689	0.558702	-6.37689	0.750961	0	50	5.64386	-21.9485	0	1190.9	2176.72	0.870098	-126.554	0.498329	-19.6995	0.534013	0	0.999916	-19.6995	0.534013
Chr1	407880	408070	407975	62.9365	323.919	2.36366	-117.676	0.136386	0	190	7.56986	-83.0365	0	426.413	2430.71	2.51106	-611.846	0.103042	-190.634	0.0776366	0	0.999916	-190.634	0.0776366
Chr1	408520	408640	408580	58.4531	219.696	1.91016	-57.2955	0.27879	0	110	6.78136	-48.175	0	401.87	2064.62	2.36108	-487.999	0.162627	-261.155	0.0537356	0	0.999916	-261.155	0.0537356
Chr1	408890	409760	409325	510.667	924.387	0.856112	-60.1512	0.268093	530	850	0.68147	-33.2101	0	2363.61	3936.48	0.735917	-171.869	0.429133	-147.1	0.104546	-26.8038	0.460555	-147.1	0.104546
Chr1	410570	410690	410630	227.831	103.704	-1.13549	-25.1663	0.475514	110	0	-6.78136	-48.175	0	2056.86	821.145	-1.32473	-231.662	0.36002	0	0.999916	-57.72	0.276701	-57.72	0.276701
Chr1	410840	411160	411000	117.033	382.191	1.70738	-82.7589	0.20224	0	320	8.32193	-139.607	0	728.848	2692.85	1.88544	-490.86	0.161457	-126.561	0.125606	0	0.999916	-126.561	0.125606
Chr1	411720	412770	412245	613.427	713.907	0.218844	-4.3918	0.799181	890	1000	0.168123	-3.4073	0	3479.73	3666.81	0.0755535	-2.73244	0.933478	-185.347	0.0813973	-95.0655	0.175497	-185.347	0.0813973
Chr1	412860	413040	412950	210.528	224.437	0.0922968	-0.774446	0.950025	90	130	0.530515	-3.69809	0	1746.77	1636.63	-0.0939558	-2.09857	0.944008	-21.46	0.515795	-354.699	0.0322581	-354.699	0.0322581
Chr1	413980	414060	414020	116.653	242.459	1.05552	-23.7346	0.490389	0	80	6.32193	-35.0778	0	1006.21	2402.61	1.25567	-249.698	0.34222	-62.7146	0.259903	0	0.999916	-62.7146	0.259903
Chr1	414160	414330	414245	229.164	242.966	0.0843744	-0.723565	0.953786	70	80	0.192645	-0.524768	0	1787.93	1564.92	-0.192205	-7.23054	0.882668	-34.2758	0.398044	-117.352	0.136637	-117.352	0.136637
Chr1	429240	429370	429305	92.1649	323.584	1.81185	-77.1795	0.216196	0	130	7.02237	-56.8969	0	223.667	2661.26	3.57268	-895.653	0.0137055	-344.832	0.0365201	0	0.999916	-344.832	0.0365201
Chr1	429460	429500	429480	196.739	0	-7.62014	-370.729	0.0272439	40	0	-5.32193	-17.5582	0	2373.12	0	-11.2126	-1031.7	0.00518135	0	0.999916	-368.432	0.0275781	-368.432	0.0275781
Chr1	434410	434470	434440	74.494	225.439	1.59754	-44.1366	0.339462	0	60	5.90689	-26.3303	0	616.237	2384.86	1.95235	-453.909	0.183102	-175.257	0.0858265	0	0.999916	-175.257	0.0858265
Chr1	437620	437720	437670	35.0923	282.808	3.0106	-148.339	0.103711	0	100	6.64386	-43.8116	0	120.918	2548.02	4.39727	-959.696	0.00844058	-573.008	0.0033428	0	0.999916	-573.008	0.0033428
Chr1	438420	438570	438495	357.053	21.8271	-4.03195	-285.245	0.0484707	150	0	-7.22882	-65.6137	0	3193.19	46.5297	-6.1007	-1328.47	0.00150426	0	0.999916	-715.141	0.00125355	-715.141	0.00125355
Chr1	441710	441780	441745	100.997	212.501	1.07316	-21.5155	0.515544	0	70	6.12928	-30.7062	0	732.28	2203.15	1.5891	-321.329	0.275614	-139.776	0.111483	0	0.999916	-139.776	0.111483
Chr1	442170	442310	442240	154.693	257.382	0.734503	-13.5941	0.612318	0	140	7.12928	-61.2558	0	1179.62	2419.41	1.03632	-186.741	0.411416	-85.1946	0.195721	0	0.999916	-85.1946	0.195721
Chr1	442600	442690	442645	96.5214	265.213	1.45823	-44.6018	0.336704	0	90	6.49185	-39.446	0	826.635	2677.96	1.69581	-426.014	0.199148	-79.337	0.209761	0	0.999916	-79.337	0.209761
Chr1	444610	444840	444725	187.868	305.891	0.703295	-14.7004	0.596189	10	200	4.32193	-75.2387	0	755.624	2392.74	1.66292	-370.97	0.237339	-459.532	0.0103627	0	0.999916	-459.532	0.0103627
Chr1	444900	444970	444935	103.671	201.195	0.956586	-16.9361	0.565435	0	50	5.64386	-21.9485	0	1008.81	2146.64	1.08942	-179.429	0.420943	-27.4676	0.454789	0	0.999916	-27.4676	0.454789
Chr1	445130	445430	445280	288.607	360.071	0.319175	-4.63838	0.792997	160	270	0.754888	-12.9765	0	1974.78	2666.51	0.433261	-45.9006	0.683938	-72.3508	0.230152	-11.8922	0.640314	-72.3508	0.230152
Chr1	445480	446180	445830	560.437	499.728	-0.165411	-2.42213	0.863864	700	440	-0.669851	-26.6922	0	3247.41	2402.98	-0.434466	-55.9775	0.651345	-46.9855	0.324753	-169.551	0.0891693	-169.551	0.0891693
Chr1	447800	447860	447830	194.527	20.7416	-3.22937	-112.988	0.14349	60	0	-5.90689	-26.3303	0	2086.78	232.378	-3.16674	-645.105	0.0897543	0	0.999916	-119.97	0.133545	-119.97	0.133545
Chr1	449120	449330	449225	378.647	231.526	-0.709679	-18.2939	0.550978	190	120	-0.662965	-7.5248	0	2626.1	1757.1	-0.579727	-76.0182	0.596691	0	0.999916	-36.8269	0.38108	-36.8269	0.38108
Chr1	449380	449620	449500	502.274	274.647	-0.870897	-34.3233	0.397877	240	150	-0.678072	-9.73317	0	3251.76	1935.08	-0.748832	-146.45	0.465402	-1.64774	0.896373	-64.2034	0.255557	-64.2034	0.255557
Chr1	449720	450680	450200	690.792	609.221	-0.181284	-3.20474	0.837205	710	850	0.259644	-6.18992	0	2981.24	3149	0.0789837	-2.58608	0.935818	-98.508	0.167809	-56.9018	0.280545	-98.508	0.167809
Chr1	450900	450990	450945	183.054	216.288	0.240684	-2.09553	0.875313	20	60	1.58496	-9.15587	0	1255.32	1874.65	0.578568	-54.3442	0.656527	-39.1192	0.366204	-19.3913	0.538108	-39.1192	0.366204
Chr1	451500	452810	452155	511.6	457.819	-0.160239	-2.16685	0.873141	990	1020	0.0430687	-0.443325	0	2648.86	2507.78	-0.0789593	-2.23629	0.941668	-62.6078	0.26007	-65.2208	0.252632	-65.2208	0.252632
Chr1	453330	453500	453415	273.457	205.485	-0.412278	-5.49892	0.770099	80	80	0	0	0.5	2022.12	1700.15	-0.250203	-12.9968	0.836788	-36.9934	0.37991	-49.3075	0.313472	-49.3075	0.313472
Chr1	453670	453970	453820	223.478	349.565	0.645429	-14.4276	0.601036	60	300	2.32193	-70.2594	0	1513.2	2688.53	0.829215	-144.047	0.469831	-65.6074	0.251045	0	0.999916	-65.6074	0.251045
Chr1	454050	454360	454205	147.264	395.564	1.42551	-63.2906	0.258315	0	280	8.12928	-122.207	0	646.493	2645.48	2.03282	-528.431	0.14232	-329.322	0.0402808	0	0.999916	-329.322	0.0402808
Chr1	454630	454710	454670	140.878	244.731	0.796749	-14.8061	0.594852	0	80	6.32193	-35.0778	0	1315.82	2313.74	0.814264	-120.387	0.508691	-29.0449	0.439161	0	0.999916	-29.0449	0.439161
Chr1	455790	456600	456195	246.435	507.351	1.04178	-47.3164	0.322915	250	680	1.44361	-87.342	0	1320.8	2966.61	1.16741	-275.695	0.316814	-464.283	0.00944342	-26.8776	0.459886	-464.283	0.00944342
Chr1	462620	462770	462695	291.917	144.162	-1.01787	-26.5024	0.462811	150	0	-7.22882	-65.6137	0	2457.5	1059.09	-1.21437	-242.786	0.349072	0	0.999916	-74.4417	0.224553	-74.4417	0.224553
Chr1	462860	463610	463235	494.505	641.377	0.375189	-9.88071	0.674745	630	670	0.0888093	-0.899321	0	2793.55	3869.12	0.46991	-76.6376	0.595354	-105.735	0.154939	-54.3533	0.290573	-105.735	0.154939
Chr1	470180	470340	470260	84.3545	237.995	1.49639	-41.5447	0.354254	0	120	6.90689	-52.5367	0	541.969	2019.88	1.89799	-371.49	0.237172	-110.281	0.147585	0	0.999916	-110.281	0.147585
Chr1	470770	471110	470940	103.059	301.945	1.55081	-55.7004	0.285141	0	280	8.12928	-122.207	0	563.78	2273.84	2.01193	-448.794	0.18586	-580.373	0.00309209	0	0.999916	-580.373	0.00309209
Chr1	471360	471550	471455	210.556	256.239	0.28329	-2.96291	0.845312	160	130	-0.29956	-1.79517	0	1940.32	1883.43	-0.0429346	-0.696486	0.973341	-12.9125	0.623182	-88.0383	0.189036	-88.0383	0.189036
Chr1	474440	475150	474795	332.695	516.332	0.634097	-20.1966	0.528915	310	710	1.19555	-69.1311	0	1741.28	3414.97	0.971726	-237.274	0.353752	-162.273	0.0937657	-1.22849	0.920692	-162.273	0.0937657
Chr1	475350	475670	475510	358.85	315.184	-0.187185	-2.07743	0.876316	170	140	-0.280108	-1.70243	0	1818.97	1496.18	-0.281837	-14.5677	0.827929	-195.103	0.0749624	-186.989	0.0800602	-195.103	0.0749624
Chr1	477500	477620	477560	99.256	246.492	1.31231	-34.7577	0.394952	0	90	6.49185	-39.446	0	732.489	2013.31	1.45869	-260.706	0.33169	-65.305	0.252215	0	0.999916	-65.305	0.252215
Chr1	477670	477730	477700	66.0676	244.231	1.88623	-62.5959	0.26007	0	60	5.90689	-26.3303	0	489.885	2378.97	2.27982	-541.453	0.135718	-90.2791	0.184021	0	0.999916	-90.2791	0.184021
Chr1	478560	478660	478610	280.243	63.7221	-2.13681	-87.4026	0.189955	100	0	-6.64386	-43.8116	0	2711.28	487.396	-2.47581	-672.728	0.0790573	0	0.999916	-154.573	0.0990306	-154.573	0.0990306
Chr1	486260	486300	486280	180.56	0	-7.49633	-334.253	0.0389437	40	0	-5.32193	-17.5582	0	2167.47	0	-11.0818	-942.369	0.00952699	0	0.999916	-331.993	0.0401137	-331.993	0.0401137
Chr1	490740	490780	490760	190.982	79.2319	-1.26928	-25.5276	0.47192	40	0	-5.32193	-17.5582	0	2256.37	869.421	-1.37588	-268.525	0.323667	0	0.999916	-35.655	0.388267	-35.655	0.388267
Chr1	490960	491840	491400	330.513	459.165	0.474305	-10.9675	0.656276	690	540	-0.353637	-8.72694	0	2389.79	2069.02	-0.207936	-10.8974	0.853	-81.5368	0.204997	-100.907	0.163547	-100.907	0.163547
Chr1	492020	492310	492165	240.186	273.612	0.18798	-1.75753	0.892111	120	130	0.115477	-0.375895	0	1301.57	1250.31	-0.0579606	-0.797342	0.971085	-417.108	0.0165469	-189.07	0.0786395	-417.108	0.0165469
Chr1	493050	493110	493080	77.3948	237.603	1.61825	-47.3696	0.322831	0	60	5.90689	-26.3303	0	806.572	2451.6	1.60385	-361.98	0.24344	-51.6289	0.303192	0	0.999916	-51.6289	0.303192
Chr1	493580	494670	494125	603.163	516.113	-0.22486	-4.05125	0.808792	800	930	0.217231	-4.93785	0	2704.9	2961.55	0.130773	-5.80551	0.894869	-91.7519	0.181431	-83.0014	0.20132	-91.7519	0.181431
Chr1	494860	494910	494885	190.728	14.6068	-3.70681	-134.175	0.117416	50	0	-5.64386	-21.9485	0	2138.82	98.5467	-4.43987	-809.116	0.0306702	0	0.999916	-354.699	0.0322581	-354.699	0.0322581
Chr1	496090	496170	496130	22.7011	232.861	3.35864	-142.907	0.108474	0	80	6.32193	-35.0778	0	76.4029	2380.27	4.96135	-939.422	0.00986127	-452.419	0.0116998	0	0.999916	-452.419	0.0116998
Chr1	499360	499400	499380	180.199	0	-7.49345	-334.253	0.0389437	40	0	-5.32193	-17.5582	0	2062.5	0	-11.0102	-896.769	0.0136219	0	0.999916	-331.993	0.0401137	-331.993	0.0401137
Chr1	514480	515310	514895	273.969	393.718	0.523151	-11.198	0.651345	270	750	1.47393	-99.1167	0	1403.09	2601.05	0.890485	-156.92	0.450192	-194.065	0.0758817	-15.7747	0.581147	-194.065	0.0758817
Chr1	518150	519020	518585	332.15	623.824	0.909303	-45.4942	0.33194	280	810	1.5325	-112.953	0	1635.16	3624.66	1.14841	-328.172	0.271018	-307.582	0.0433729	-6.53005	0.7472	-307.582	0.0433729
Chr1	529040	529100	529070	227.479	137.234	-0.729096	-11.9666	0.639562	60	0	-5.90689	-26.3303	0	2303.14	1193.4	-0.94853	-154.212	0.453953	0	0.999916	-30.5678	0.426793	-30.5678	0.426793
Chr1	537810	538870	538340	543.929	602.114	0.146619	-2.17403	0.872806	940	830	-0.179549	-3.605	0	3010.03	3245.84	0.108812	-4.57046	0.907989	-176.309	0.0852415	-180.229	0.0837373	-180.229	0.0837373
Chr1	538940	539160	539050	286.679	276.867	-0.0502391	-0.553715	0.969413	210	140	-0.584963	-6.73775	0	2368.17	1770.53	-0.419593	-38.5734	0.712101	-3.36195	0.832693	-101.607	0.16221	-101.607	0.16221
Chr1	539260	539350	539305	221.04	116.403	-0.925183	-17.5266	0.559585	90	0	-6.49185	-39.446	0	2293.56	738.589	-1.63474	-347.574	0.255223	0	0.999916	-118.75	0.135216	-118.75	0.135216
Chr1	539510	539600	539555	223.842	98.6019	-1.18279	-26.4953	0.462895	90	0	-6.49185	-39.446	0	2211.61	936.388	-1.23992	-225.602	0.365954	0	0.999916	-43.1426	0.34573	-43.1426	0.34573
Chr1	547120	547180	547150	210.756	22.7019	-3.21469	-121.463	0.131957	30	0	-4.90689	-13.1546	0	1998.32	231.716	-3.10836	-608.919	0.104045	0	0.999916	-140.182	0.110898	-140.182	0.110898
Chr1	549670	549740	549705	217.154	0	-7.76258	-419.449	0.0164633	70	0	-6.12928	-30.7062	0	2352.67	0	-11.2001	-1022.82	0.00543206	0	0.999916	-417.108	0.0165469	-417.108	0.0165469
Chr1	551850	551920	551885	237.995	98.5538	-1.27195	-31.6972	0.417851	70	0	-6.12928	-30.7062	0	2283.56	176.111	-3.69672	-785.322	0.038693	0	0.999916	-464.283	0.00944342	-464.283	0.00944342
Chr1	557380	557450	557415	40.4585	200.095	2.30617	-70.6536	0.235751	0	70	6.12928	-30.7062	0	322.409	2123.79	2.71968	-577.279	0.118168	-133.444	0.118252	0	0.999916	-133.444	0.118252
Chr1	557570	557610	557590	200.668	38.7398	-2.37292	-73.6262	0.226976	40	0	-5.32193	-17.5582	0	2359.67	320.86	-2.87857	-674.653	0.0783052	0	0.999916	-152.885	0.100368	-152.885	0.100368
Chr1	560050	560110	560080	191.982	0	-7.58483	-359.268	0.0311717	30	0	-4.90689	-13.1546	0	2060.9	0	-11.0091	-896.076	0.0137055	0	0.999916	-356.982	0.0321745	-356.982	0.0321745
Chr1	566880	566950	566915	9.59693	188.101	4.29279	-161.779	0.0941835	0	70	6.12928	-30.7062	0	48.0295	2061.51	5.42364	-835.687	0.0244025	-350.139	0.0338459	0	0.999916	-350.139	0.0338459
Chr1	572670	572830	572750	127.491	348.518	1.45084	-57.5917	0.277202	0	150	7.22882	-65.6137	0	701.774	2829.54	2.01149	-558.075	0.128113	-162.509	0.093515	0	0.999916	-162.509	0.093515
Chr1	573770	573930	573850	74.9096	271.515	1.85781	-67.6327	0.245362	0	160	7.32193	-69.9705	0	323.17	2444.32	2.91907	-707.249	0.0644326	-206.69	0.0701153	0	0.999916	-206.69	0.0701153
Chr1	574020	574920	574470	328.407	279.892	-0.230614	-2.63559	0.856009	620	430	-0.527932	-15.7953	0	2122.33	1492.97	-0.507466	-48.7003	0.673492	-36.7719	0.381581	-175.315	0.0857429	-175.315	0.0857429
Chr1	575620	575700	575660	201.816	53.4544	-1.91666	-52.9129	0.297008	70	0	-6.12928	-30.7062	0	2054.4	400.323	-2.35948	-485.242	0.164132	0	0.999916	-122.996	0.130202	-122.996	0.130202
Chr1	576490	576530	576510	84.3677	201.557	1.25643	-26.6007	0.461976	0	40	5.32193	-17.5582	0	906.193	2387.4	1.39755	-290.567	0.302273	-51.146	0.305365	0	0.999916	-51.146	0.305365
Chr1	577050	577100	577075	183.528	3.90194	-5.55566	-215.014	0.0672739	30	0	-4.90689	-13.1546	0	2143.56	33.5861	-5.996	-889.141	0.0147083	0	0.999916	-315.573	0.04237	-315.573	0.04237
Chr1	580590	581130	580860	483.472	429.352	-0.171272	-2.28873	0.868293	540	460	-0.231326	-3.38627	0	3230.2	2752.47	-0.230899	-17.5424	0.807037	-6.90915	0.73759	-58.9747	0.272439	-58.9747	0.272439
Chr1	581370	581490	581430	234.494	133.769	-0.809803	-14.6834	0.596607	120	0	-6.90689	-52.5367	0	2152.03	1120.61	-0.941419	-142.407	0.472589	0	0.999916	-32.3429	0.413672	-32.3429	0.413672
Chr1	581760	581930	581845	120.275	377.748	1.65108	-77.1479	0.216363	0	170	7.40939	-74.3265	0	709.336	2907.8	2.03539	-581.593	0.11633	-152.497	0.100618	0	0.999916	-152.497	0.100618
Chr1	584130	584210	584170	198.417	133.879	-0.567604	-7.01057	0.734498	50	0	-5.64386	-21.9485	0	2015.57	1197.45	-0.751226	-91.6582	0.560755	0	0.999916	-25.989	0.467909	-25.989	0.467909
Chr1	584260	584870	584565	427.757	608.78	0.509129	-15.9597	0.578472	350	610	0.801454	-31.5206	0	2191.14	3484.43	0.669239	-129.273	0.493983	-219.983	0.0651011	-47.4079	0.322664	-219.983	0.0651011
Chr1	584930	585140	585035	271.317	340.199	0.326398	-4.57511	0.794668	50	210	2.07039	-43.4731	0	1569.54	2666.4	0.76455	-124.6	0.501504	-59.9551	0.268427	-2.08105	0.876149	-59.9551	0.268427
Chr1	585520	585560	585540	226.355	9.54908	-4.56708	-211.436	0.0685275	40	0	-5.32193	-17.5582	0	2511.04	49.3794	-5.66823	-1028.95	0.00526492	0	0.999916	-350.139	0.0338459	-350.139	0.0338459
Chr1	591560	591630	591595	211.3	14.3349	-3.88169	-159.081	0.0961892	70	0	-6.12928	-30.7062	0	2225.25	75.4784	-4.88176	-873.465	0.0174662	0	0.999916	-345.743	0.0352666	-345.743	0.0352666
Chr1	592110	592240	592175	206.404	213.182	0.0466136	-0.511417	0.973425	50	40	-0.321928	-0.745422	0	1671.01	1731.04	0.0509214	-0.817202	0.970834	-28.2529	0.447017	-6.02194	0.757897	-28.2529	0.447017
Chr1	592350	592620	592485	320.17	323.444	0.0146763	-0.373876	0.989637	90	150	0.736966	-7.14226	0	1376.8	2165.09	0.653109	-77.3724	0.5941	-508.452	0.0055992	-52.7241	0.297677	-508.452	0.0055992
Chr1	593230	593410	593320	244.679	183.64	-0.414008	-5.01611	0.782718	120	20	-2.58496	-31.5779	0	1871.52	894.17	-1.06559	-151.209	0.458215	-25.7173	0.470165	-94.4583	0.176333	-94.4583	0.176333
Chr1	594200	594310	594255	148.968	191.793	0.364545	-3.37595	0.832442	0	110	6.78136	-48.175	0	1167.4	2056.13	0.81663	-107.616	0.531339	-24.5439	0.482032	0	0.999916	-24.5439	0.482032
Chr1	596310	596360	596335	5.2559	214.912	5.35367	-242.707	0.0583319	0	50	5.64386	-21.9485	0	10.5118	2399.38	7.83451	-1029.5	0.00526492	-410.099	0.0177169	0	0.999916	-410.099	0.0177169
Chr1	596510	596640	596575	41.0037	270.927	2.72408	-122.326	0.130871	0	110	6.78136	-48.175	0	294.272	2191.26	2.89654	-629.941	0.0951864	-424.135	0.0154605	0	0.999916	-424.135	0.0154605
Chr1	597140	597190	597165	40.7715	229.823	2.49489	-90.8852	0.182935	0	50	5.64386	-21.9485	0	323.423	2407.53	2.89606	-691.919	0.0717867	-125.47	0.126943	0	0.999916	-125.47	0.126943
Chr1	598230	598360	598295	100.103	271.478	1.43935	-44.5358	0.336955	0	130	7.02237	-56.8969	0	461.49	2460.81	2.41476	-595.274	0.110563	-341.302	0.0372723	0	0.999916	-341.302	0.0372723
Chr1	598540	598780	598660	199.585	331.084	0.73019	-17.0661	0.563931	50	160	1.67807	-25.6994	0	1054.42	2204.33	1.0639	-177.471	0.423199	-114.138	0.141233	-8.05724	0.713438	-114.138	0.141233
Chr1	600480	600590	600535	77.7693	247.114	1.66791	-51.9638	0.301187	0	110	6.78136	-48.175	0	548.426	2351.85	2.10043	-488.247	0.162377	-123.345	0.129868	0	0.999916	-123.345	0.129868
Chr1	600660	600880	600770	260.939	362.261	0.473318	-8.82929	0.696975	180	180	0	0	0.5	2093.84	2529.51	0.272711	-18.8078	0.800184	-38.4697	0.370048	-32.3023	0.414006	-38.4697	0.370048
Chr1	600980	601170	601075	349.26	218.184	-0.678754	-15.7836	0.581063	160	110	-0.540568	-4.60677	0	2734.06	1922.6	-0.507984	-62.5839	0.631372	-15.8855	0.579308	-24.3224	0.483871	-24.3224	0.483871
Chr1	601240	601420	601330	60.4613	303.838	2.32922	-107.964	0.151429	0	170	7.40939	-74.3265	0	416.323	2508.97	2.59132	-651.356	0.0874143	-160.698	0.0947685	0	0.999916	-160.698	0.0947685
Chr1	601580	602270	601925	468.422	357.399	-0.390272	-7.98827	0.714692	580	440	-0.398549	-9.12455	0	2789.99	1862.64	-0.582911	-81.4832	0.58357	-43.573	0.342721	-93.148	0.178673	-93.148	0.178673
Chr1	602700	603360	603030	494.254	378.784	-0.383876	-8.16481	0.711265	420	600	0.514573	-14.6462	0	2462.74	2428.89	-0.0199663	-0.295371	0.985626	-43.6635	0.342052	-29.9697	0.432475	-43.6635	0.342052
Chr1	603510	603680	603595	350.511	147.938	-1.24447	-44.7317	0.335701	170	0	-7.40939	-74.3265	0	3192.03	1254.13	-1.34778	-368.159	0.239846	0	0.999916	-69.712	0.238258	-69.712	0.238258
Chr1	605770	605920	605845	0	310.507	8.27848	-644.755	0.00217282	0	150	7.22882	-65.6137	0	0	2728.83	11.4141	-1186.21	0.00183854	-642.261	0.00225639	0	0.999916	-642.261	0.00225639
Chr1	608610	609570	609090	379.256	536.375	0.50007	-13.8107	0.609728	610	670	0.135352	-1.70573	0	2216.66	2775.72	0.324473	-28.2411	0.752549	-258.02	0.0540699	-300.49	0.0451279	-300.49	0.0451279
Chr1	616700	616830	616765	190.151	231.043	0.281015	-2.73365	0.852749	50	130	1.37851	-16.0826	0	1710.8	2253.33	0.39739	-33.3142	0.73174	-21.9364	0.510613	0	0.999916	-21.9364	0.510613
Chr1	616950	617000	616975	28.3607	229.431	3.01609	-120.892	0.132876	0	50	5.64386	-21.9485	0	290.179	2466.61	3.08751	-747.407	0.0513956	-152.526	0.100618	0	0.999916	-152.526	0.100618
Chr1	621670	622300	621985	469.276	504.387	0.104096	-1.27199	0.917266	610	520	-0.230298	-3.74249	0	2844.75	2683.21	-0.0843409	-2.64566	0.934899	-11.2152	0.651011	-26.7282	0.461056	-26.7282	0.461056
Chr1	626900	628820	627860	512.583	723.701	0.497607	-18.034	0.554655	1530	1740	0.185556	-6.62776	0	2697.66	3718.95	0.463188	-71.8127	0.608641	-121.524	0.131957	-158.252	0.0969413	-158.252	0.0969413
Chr1	630400	630490	630445	162.664	218.735	0.427288	-4.79546	0.78815	0	80	6.32193	-35.0778	0	1415.06	2146.28	0.60098	-66.3634	0.622764	-28.2853	0.446599	0	0.999916	-28.2853	0.446599
Chr1	635270	635610	635440	233.475	408.834	0.80825	-24.6128	0.48128	80	240	1.58496	-35.5107	0	1319.52	2584.34	0.969782	-179.243	0.421193	-403.6	0.019054	-7.6579	0.721377	-403.6	0.019054
Chr1	635670	635740	635705	167.843	207.613	0.306786	-2.80626	0.850075	0	70	6.12928	-30.7062	0	1502.93	2205.14	0.553095	-58.9001	0.64232	-22.5886	0.503426	-0.652326	0.959385	-22.5886	0.503426
Chr1	635960	636140	636050	60.1985	366.413	2.60567	-155.073	0.098947	0	180	7.49185	-78.6818	0	229.385	3096.57	3.75483	-1074.64	0.00350994	-743.07	0.00116998	0	0.999916	-743.07	0.00116998
Chr1	636400	636490	636445	204.493	73.1624	-1.48287	-35.5066	0.389687	50	0	-5.64386	-21.9485	0	2037.23	731.243	-1.47819	-268.794	0.323416	0	0.999916	-44.8205	0.3352	-44.8205	0.3352
Chr1	637940	638020	637980	221.859	84.1813	-1.39807	-34.7177	0.39537	80	0	-6.32193	-35.0778	0	2211.44	701.308	-1.65686	-341.27	0.260237	0	0.999916	-66.13	0.249206	-66.13	0.249206
Chr1	638130	638620	638375	437.78	698.835	0.674745	-29.9457	0.432475	320	470	0.554589	-13.1851	0	2559.78	4043.9	0.659725	-146.17	0.466154	-90.2143	0.184105	-33.0973	0.40824	-90.2143	0.184105
Chr1	641380	641640	641510	341.883	229.794	-0.57316	-11.4785	0.645579	170	60	-1.5025	-23.5434	0	2182.82	1041.48	-1.06756	-176.704	0.424118	-15.9478	0.578639	-672.282	0.00158783	-672.282	0.00158783
Chr1	641960	642030	641995	201.366	90.659	-1.1513	-23.0406	0.498245	60	0	-5.90689	-26.3303	0	2149.3	958.76	-1.16462	-199.298	0.39888	0	0.999916	-32.0791	0.415009	-32.0791	0.415009
Chr1	643570	644470	644020	239.988	699.033	1.5424	-126.929	0.125272	260	820	1.65711	-127.136	0	1442.38	3466.19	1.2649	-363.737	0.242604	-261.662	0.0537356	-0.49888	0.974428	-261.662	0.0537356
Chr1	646340	646490	646415	297.817	120.177	-1.30927	-41.4687	0.354504	150	0	-7.22882	-65.6137	0	2539.19	642.352	-1.98293	-492.4	0.160956	0	0.999916	-293.681	0.0471335	-293.681	0.0471335
Chr1	647400	647540	647470	96.9075	236.011	1.28417	-32.3292	0.413756	0	140	7.12928	-61.2558	0	703.369	2221.93	1.65946	-343.602	0.257814	-92.8251	0.179174	0	0.999916	-92.8251	0.179174
Chr1	647930	648240	648085	113.831	361.329	1.66643	-75.1813	0.222798	0	310	8.27612	-135.258	0	535.424	2695.81	2.33197	-628.553	0.0961892	-304.767	0.044125	0	0.999916	-304.767	0.044125
Chr1	648300	648630	648465	294.539	291.796	-0.0134958	-0.363023	0.991476	210	150	-0.485427	-4.96077	0	2057.56	1741.39	-0.240698	-12.3211	0.841718	-23.1371	0.496741	-49.1594	0.314224	-49.1594	0.314224
Chr1	648780	649310	649045	285.162	427.647	0.58464	-14.6476	0.597276	230	450	0.968291	-31.807	0	1696.27	2648.61	0.642874	-91.8745	0.560421	-199.095	0.0730403	-35.8547	0.38718	-199.095	0.0730403
Chr1	649430	652060	650745	610.492	784.776	0.362307	-11.1126	0.652933	2070	2190	0.0813001	-2.00328	0	3199.6	3550.28	0.150042	-8.75629	0.870216	-475.961	0.00827344	-189.869	0.0780545	-475.961	0.00827344
Chr1	652400	652450	652425	0	200.899	7.65033	-379.938	0.0252382	0	50	5.64386	-21.9485	0	0	2251.2	11.1365	-978.739	0.00710346	-377.632	0.0254889	0	0.999916	-377.632	0.0254889
Chr1	655150	655390	655270	329.005	135.862	-1.27597	-44.0696	0.339713	150	0	-7.22882	-65.6137	0	2245.6	786.795	-1.51304	-306.038	0.2884	-1.24863	0.919606	-404.593	0.0189704	-404.593	0.0189704
Chr1	656560	657260	656910	400.063	321.058	-0.317392	-5.01025	0.782968	220	660	1.58496	-96.5308	0	1599.08	2363.53	0.563701	-65.2137	0.625773	-141.989	0.108808	-29.9088	0.432726	-141.989	0.108808
Chr1	657330	658250	657790	663.318	570.91	-0.216436	-4.10644	0.807037	850	510	-0.736966	-37.9127	0	3428.58	2318.8	-0.564235	-94.313	0.555323	-59.3637	0.271101	-262.35	0.053652	-262.35	0.053652
Chr1	660000	660040	660020	45.9863	205.365	2.15892	-65.2609	0.252382	0	40	5.32193	-17.5582	0	469.597	2354.82	2.32612	-547.707	0.132626	-105.099	0.155775	0	0.999916	-105.099	0.155775
Chr1	661620	661720	661670	0.385899	303.922	8.24756	-584.265	0.00292495	0	100	6.64386	-43.8116	0	0.771797	2451.5	11.2594	-1064.74	0.00367709	-624.842	0.00242353	0	0.999916	-624.842	0.00242353
Chr1	668240	668390	668315	126.152	332.562	1.39846	-51.7086	0.302357	0	150	7.22882	-65.6137	0	823.332	3033.23	1.88131	-551.26	0.130954	-153.417	0.0998663	-0.381446	0.988133	-153.417	0.0998663
Chr1	668800	669110	668955	312.99	406.949	0.378731	-6.66084	0.743607	240	260	0.115477	-0.63923	0	2082.99	2512.32	0.270359	-18.3928	0.802357	-33.7896	0.401889	-85.518	0.194718	-85.518	0.194718
Chr1	669170	669820	669495	289.906	541.381	0.901059	-39.1308	0.366204	390	440	0.174029	-1.7916	0	1775.25	2730.97	0.621394	-89.2497	0.566271	-289.746	0.0478021	-29.9096	0.432726	-289.746	0.0478021
Chr1	670890	670930	670910	206.011	56.8274	-1.85806	-51.8321	0.301772	40	0	-5.32193	-17.5582	0	2456.1	690.132	-1.83143	-431.746	0.195721	0	0.999916	-55.5566	0.285726	-55.5566	0.285726
Chr1	672570	672660	672615	22.731	215.667	3.24607	-126.15	0.126024	0	90	6.49185	-39.446	0	194.328	2192.93	3.4963	-727.805	0.0579141	-170.177	0.0886679	0	0.999916	-170.177	0.0886679
Chr1	673200	673770	673485	309.843	325.982	0.0732529	-0.728841	0.953284	340	470	0.467126	-9.83725	0	1850.58	2117.48	0.194371	-8.62371	0.870884	-193.911	0.0759652	-32.2387	0.414257	-193.911	0.0759652
Chr1	673870	674130	674000	377.154	217.017	-0.797346	-22.4226	0.505265	260	40	-2.70044	-70.7825	0	2872.31	1158.21	-1.31031	-317.898	0.278121	-2.5188	0.861023	-240.606	0.0589169	-240.606	0.0589169
Chr1	674180	674540	674360	311.332	265.107	-0.231879	-2.56143	0.859101	140	270	0.947533	-18.685	0	1293.09	1919.13	0.569631	-54.1125	0.657195	-112.614	0.143991	-110.946	0.146081	-112.614	0.143991
Chr1	674730	674880	674805	41.8509	243.103	2.53823	-99.234	0.166639	0	110	6.78136	-48.175	0	359.223	2065.04	2.52322	-522.455	0.144827	-130.788	0.12101	0	0.999916	-130.788	0.12101
Chr1	677490	677630	677560	104.917	297.077	1.50159	-52.3547	0.299515	0	120	6.90689	-52.5367	0	580.078	2332.48	2.00755	-459.146	0.18001	-178.958	0.0844058	0	0.999916	-178.958	0.0844058
Chr1	678580	678620	678600	80.9978	194.921	1.26693	-25.9792	0.467993	0	40	5.32193	-17.5582	0	745.237	2305.96	1.6296	-347.965	0.254889	-170.457	0.0885843	0	0.999916	-170.457	0.0885843
Chr1	679330	679440	679385	98.0923	300.879	1.61697	-59.5039	0.2706	0	110	6.78136	-48.175	0	487.266	2619.14	2.42631	-636.637	0.092345	-580.373	0.00309209	0	0.999916	-580.373	0.00309209
Chr1	680720	680870	680795	265.993	166.086	-0.679456	-12.1538	0.636303	150	0	-7.22882	-65.6137	0	2294.98	762.54	-1.5896	-334.822	0.264917	0	0.999916	-529.116	0.00442922	-529.116	0.00442922
Chr1	681350	681430	681390	29.5677	254.074	3.10315	-139.927	0.111399	0	80	6.32193	-35.0778	0	130.441	2538.96	4.28276	-944.911	0.00935985	-352.185	0.0338459	0	0.999916	-352.185	0.0338459
Chr1	681780	681820	681800	40.4443	269.599	2.73681	-122.851	0.130286	0	40	5.32193	-17.5582	0	350.333	2670.92	2.93054	-775.3	0.0416179	-359.268	0.0305031	0	0.999916	-359.268	0.0305031
Chr1	682150	682230	682190	283.605	26.859	-3.40041	-177.723	0.0846565	80	0	-6.32193	-35.0778	0	2694.97	100.054	-4.75142	-1047.41	0.00417851	0	0.999916	-568.106	0.00350994	-568.106	0.00350994
Chr1	683200	683280	683240	122.082	205.444	0.750891	-11.4627	0.646164	0	50	5.64386	-21.9485	0	1047.28	1998.58	0.932324	-130.249	0.492479	-47.1266	0.324168	0	0.999916	-47.1266	0.324168
Chr1	683700	683850	683775	125.775	307.892	1.29158	-41.8368	0.352666	0	140	7.12928	-61.2558	0	988.24	2574.3	1.38125	-307.952	0.286395	-96.1373	0.172656	-3.07989	0.840966	-96.1373	0.172656
Chr1	684010	684130	684070	84.833	295.64	1.80115	-69.893	0.237841	0	120	6.90689	-52.5367	0	646.119	2585.43	2.00053	-506.697	0.153769	-120.128	0.133461	0	0.999916	-120.128	0.133461
Chr1	684400	684750	684575	221.988	576.028	1.37565	-86.4768	0.19171	130	320	1.29956	-35.6754	0	1461.39	3326.22	1.18654	-316.8	0.279291	-380.957	0.0249039	-8.97427	0.694384	-380.957	0.0249039
Chr1	684800	684960	684880	171.355	277.703	0.696558	-13.2568	0.617249	0	160	7.32193	-69.9705	0	1103.08	2475.67	1.16628	-229.906	0.361524	-64.0978	0.255725	0	0.999916	-64.0978	0.255725
Chr1	685130	685480	685305	134.567	312.668	1.2163	-38.4511	0.370383	0	310	8.27612	-135.258	0	728.91	2253	1.62804	-339.558	0.261658	-192.091	0.0771352	0	0.999916	-192.091	0.0771352
Chr1	685550	686390	685970	366.783	461.308	0.330804	-6.00394	0.758399	370	540	0.545434	-14.6342	0	1759.26	2352.66	0.41932	-38.2815	0.712853	-142.598	0.108641	-58.2296	0.274946	-142.598	0.108641
Chr1	686570	687560	687065	347.162	514.993	0.568945	-16.5499	0.57162	370	770	1.05733	-61.9719	0	1758.53	2900.18	0.72177	-122.761	0.504763	-212.877	0.0679425	-48.0886	0.319154	-212.877	0.0679425
Chr1	687990	688050	688020	199.16	0	-7.63778	-377.632	0.0257396	60	0	-5.90689	-26.3303	0	2153.49	0	-11.0725	-936.295	0.0102791	0	0.999916	-375.329	0.0259067	-375.329	0.0259067
Chr1	689950	689990	689970	85.2069	241.477	1.50284	-42.6745	0.348237	0	40	5.32193	-17.5582	0	898.398	2719.68	1.59801	-399.454	0.217951	-80.3406	0.207254	0	0.999916	-80.3406	0.207254
Chr1	690280	690800	690540	325.935	367.991	0.175086	-1.92575	0.884255	330	280	-0.237039	-2.29928	0	2150.32	1972.86	-0.124266	-3.99263	0.917683	-72.7767	0.229233	-209.972	0.0690289	-209.972	0.0690289
Chr1	690890	692590	691740	665.002	640.17	-0.0549047	-0.799814	0.948187	1280	1650	0.366322	-21.269	0	2726.68	3709.47	0.444068	-66.38	0.622764	-203.847	0.0714524	-38.2852	0.371302	-203.847	0.0714524
Chr1	694130	694260	694195	42.7444	244.885	2.51829	-98.1747	0.168561	0	130	7.02237	-56.8969	0	168.312	2248.86	3.73998	-778.862	0.0409494	-480.97	0.00752131	0	0.999916	-480.97	0.00752131
Chr1	698980	699060	699020	212.983	96.96	-1.13528	-23.5303	0.492479	80	0	-6.32193	-35.0778	0	2230.58	901.002	-1.30782	-246.416	0.344977	0	0.999916	-403.107	0.0193047	-403.107	0.0193047
Chr1	701480	702130	701805	311.893	543.852	0.802164	-31.9417	0.416263	450	620	0.462343	-12.562	0	2001.14	3615	0.853174	-202.741	0.394618	-212.484	0.0680261	-8.12018	0.71185	-212.484	0.0680261
Chr1	702220	702280	702250	212.857	136.68	-0.639081	-8.97109	0.694468	60	0	-5.90689	-26.3303	0	2290.17	1302.29	-0.814404	-119.205	0.510196	0	0.999916	-27.7738	0.452616	-27.7738	0.452616
Chr1	702560	702700	702630	153.966	222.196	0.529217	-6.93759	0.736754	0	110	6.78136	-48.175	0	705.788	2090.55	1.56658	-299.05	0.294	-168.161	0.0905064	0	0.999916	-168.161	0.0905064
Chr1	705190	705470	705330	247.649	397.041	0.680994	-17.933	0.555407	100	220	1.1375	-20.2952	0	1417.99	2685.08	0.92112	-171.215	0.430052	-175.22	0.0858265	-15.3282	0.587665	-175.22	0.0858265
Chr1	705690	706610	706150	743.587	597.031	-0.316695	-8.41091	0.705917	780	740	-0.0759489	-0.80365	0	3150.35	3062.54	-0.040782	-0.923155	0.968745	-75.9447	0.220625	-47.3454	0.322831	-75.9447	0.220625
Chr1	712180	712240	712210	184.805	5.06135	-5.19034	-199.945	0.072706	60	0	-5.90689	-26.3303	0	2114.83	8.43559	-7.96984	-908.574	0.0131205	0	0.999916	-341.047	0.0372723	-341.047	0.0372723
Chr1	712770	712810	712790	188.824	82.7226	-1.19069	-22.7569	0.501922	40	0	-5.32193	-17.5582	0	2300.13	917.08	-1.32659	-259.476	0.33311	0	0.999916	-45.9663	0.329601	-45.9663	0.329601
Chr1	715660	715700	715680	10.5723	216.725	4.35751	-189.853	0.0780545	0	40	5.32193	-17.5582	0	55.7002	2309.75	5.37391	-933.906	0.0104463	-352.536	0.0330102	0	0.999916	-352.536	0.0330102
Chr1	715780	716150	715965	355.544	326.541	-0.122763	-1.24932	0.919606	170	260	0.612977	-8.89242	0	1885.03	2117.42	0.167719	-6.63621	0.886846	-75.3773	0.222297	-90.8278	0.183186	-90.8278	0.183186
Chr1	716770	717030	716900	91.3124	326.594	1.83862	-79.7579	0.208758	0	220	7.78136	-96.097	0	663.226	2628.83	1.98685	-510.96	0.151513	-175.473	0.0855758	0	0.999916	-175.473	0.0855758
Chr1	717180	717360	717270	121.84	365.539	1.58503	-69.9125	0.237841	0	170	7.40939	-74.3265	0	612.147	2783.91	2.18516	-604.425	0.1058	-305.188	0.0438743	0	0.999916	-305.188	0.0438743
Chr1	717460	719640	718550	393.577	534.165	0.44064	-11.0797	0.653685	760	1900	1.32193	-213.405	0	1429.53	2694.02	0.914213	-169.675	0.431556	-684.109	0.00150426	-34.2617	0.398044	-684.109	0.00150426
Chr1	719750	722290	721020	406.035	703.082	0.792088	-40.2295	0.360271	910	2150	1.2404	-219.473	0	1596.05	3278.16	1.03838	-253.441	0.338125	-609.095	0.00259067	-110.658	0.146415	-609.095	0.00259067
Chr1	722350	723140	722745	387.389	567.402	0.550587	-17.211	0.562594	580	610	0.0727563	-0.629884	0	2444.09	2992.04	0.291833	-25.0224	0.766171	-65.4097	0.251797	-342.824	0.0367709	-342.824	0.0367709
Chr1	723200	724070	723635	470.916	486.744	0.0476963	-0.628168	0.960806	370	870	1.23349	-88.6105	0	1941.15	3131.39	0.689889	-122.558	0.504931	-224.647	0.063179	-26.9562	0.459385	-224.647	0.063179
Chr1	724340	724690	724515	319.707	579.526	0.858122	-38.3279	0.371051	180	310	0.784271	-15.7694	0	1863.78	3455.34	0.890601	-208.149	0.387849	-258.584	0.0539027	-13.7713	0.610313	-258.584	0.0539027
Chr1	724740	725200	724970	240.302	501.126	1.06032	-48.274	0.318235	70	440	2.65208	-117.412	0	1354.89	3388.45	1.32245	-379.976	0.231322	-159.669	0.0957714	0	0.999916	-159.669	0.0957714
Chr1	725420	727290	726355	482.557	562.941	0.222285	-3.71363	0.820241	970	1780	0.875821	-104.797	0	2186.26	3198.99	0.54915	-83.9368	0.577804	-110.959	0.146081	-20.1761	0.528915	-110.959	0.146081
Chr1	728460	728500	728480	29.1479	184.079	2.65886	-80.7596	0.206167	0	40	5.32193	-17.5582	0	344.213	2260.67	2.71538	-613.527	0.10229	-86.7087	0.191292	0	0.999916	-86.7087	0.191292
Chr1	733930	733970	733950	214.333	70.3954	-1.6063	-42.442	0.34949	40	0	-5.32193	-17.5582	0	2257.14	616.953	-1.87126	-407.748	0.21185	0	0.999916	-65.9559	0.250042	-65.9559	0.250042
Chr1	734540	734680	734610	126.202	273.156	1.11399	-29.2446	0.437824	0	140	7.12928	-61.2558	0	771.217	2467.55	1.67787	-387.124	0.226642	-124.347	0.128531	0	0.999916	-124.347	0.128531
Chr1	735840	735910	735875	39.6937	271.649	2.77476	-126.33	0.125857	0	70	6.12928	-30.7062	0	209.682	2465.38	3.55554	-827.218	0.0265753	-247.733	0.0567441	0	0.999916	-247.733	0.0567441
Chr1	736060	736340	736200	75.6186	369.057	2.28703	-127.885	0.123934	0	260	8.02237	-113.505	0	169.078	2498.32	3.8852	-884.479	0.0159619	-791.662	0.000835701	0	0.999916	-791.662	0.000835701
Chr1	736740	736830	736785	127.984	268.247	1.0676	-26.7168	0.461056	0	90	6.49185	-39.446	0	1214.75	2445.51	1.00948	-180.994	0.418853	-54.3668	0.29049	0	0.999916	-54.3668	0.29049
Chr1	736900	737220	737060	421.231	216.76	-0.958517	-34.2433	0.398128	290	120	-1.27302	-31.4265	0	2851.69	1460.14	-0.965712	-196.333	0.40122	-2.28354	0.868461	-132.734	0.119004	-132.734	0.119004
Chr1	737420	737770	737595	238.456	344.489	0.530737	-10.2026	0.669397	120	280	1.22239	-28.6008	0	1631.39	2414.39	0.565562	-66.9849	0.621427	-63.0052	0.258817	-9.88898	0.674578	-63.0052	0.258817
Chr1	739570	740960	740265	692.812	672.058	-0.043879	-0.668276	0.958131	990	1340	0.436733	-23.8146	0	3257.23	3309.6	0.0230123	-0.431835	0.980695	-77.9989	0.21302	-112.371	0.144242	-112.371	0.144242
Chr1	741030	741150	741090	97.9927	215.923	1.13977	-24.0219	0.486712	0	90	6.49185	-39.446	0	675.514	2056.72	1.60629	-304.469	0.289988	-92.8899	0.179174	0	0.999916	-92.8899	0.179174
Chr1	741310	741680	741495	210.686	257.036	0.286877	-3.04343	0.842303	110	200	0.862496	-12.0573	0	1299.51	1652.96	0.347082	-19.3377	0.796507	-52.7339	0.297677	-77.6644	0.214775	-77.6644	0.214775
Chr1	742950	743220	743085	155.373	261.795	0.7527	-14.299	0.602708	0	200	7.64386	-87.3905	0	787.532	2005.13	1.34829	-231.787	0.359853	-252.337	0.0554906	0	0.999916	-252.337	0.0554906
Chr1	745770	746000	745885	224.048	312.525	0.480159	-7.90143	0.716697	60	190	1.66297	-30.0718	0	1115.24	2225.69	0.996904	-161.538	0.442922	-120.845	0.13296	-9.81681	0.676249	-120.845	0.13296
Chr1	746440	746550	746495	198.727	194.318	-0.0323687	-0.422223	0.983537	50	50	0	0	0.5	1499.04	1805.93	0.268704	-13.2775	0.834782	-63.6127	0.256978	-5.23905	0.777369	-63.6127	0.256978
Chr1	749250	750910	750080	467.997	721.631	0.624761	-26.9664	0.459218	1290	1240	-0.0570309	-0.773917	0	2561.12	2775.98	0.116222	-4.45911	0.909326	-108.776	0.150008	-117.901	0.136052	-117.901	0.136052
Chr1	752890	752970	752930	148.256	203.921	0.459916	-5.05228	0.781715	0	70	6.12928	-30.7062	0	1336.99	2092	0.645891	-73.3656	0.604296	-16.9228	0.565519	-2.0182	0.879408	-16.9228	0.565519
Chr1	753350	753690	753520	240.668	316.964	0.397271	-5.80447	0.763079	80	310	1.9542	-59.7115	0	1139.7	2218.38	0.960861	-151.722	0.457546	-110.521	0.146749	-4.89883	0.785559	-110.521	0.146749
Chr1	753860	753950	753905	242.594	53.8199	-2.17233	-77.5454	0.21536	90	0	-6.49185	-39.446	0	2314.54	348.989	-2.72947	-631.123	0.0944342	0	0.999916	-163.426	0.09293	-163.426	0.09293
Chr1	754160	754200	754180	256.159	96.0688	-1.4149	-41.0415	0.35651	40	0	-5.32193	-17.5582	0	2664.56	926.802	-1.52356	-366.467	0.240933	0	0.999916	-82.2898	0.20341	-82.2898	0.20341
Chr1	755030	757090	756060	745.529	872.087	0.226209	-5.53001	0.769514	1500	1670	0.154886	-4.66026	0	3046.23	3536.12	0.215141	-16.804	0.8118	-160.147	0.0951864	-76.2684	0.219455	-160.147	0.0951864
Chr1	757140	757530	757335	264.819	290.611	0.134082	-1.22704	0.920776	160	250	0.643856	-9.29252	0	1712.09	1972.48	0.20425	-8.82091	0.869798	-25.7055	0.470333	-30.0424	0.431723	-30.0424	0.431723
Chr1	757630	757740	757685	210.71	146.032	-0.528975	-6.53932	0.74695	100	0	-6.64386	-43.8116	0	2043.47	1290.75	-0.662813	-74.9686	0.599866	0	0.999916	-20.8615	0.521645	-20.8615	0.521645
Chr1	758250	758300	758275	50.4003	210.744	2.06399	-62.1536	0.260989	0	50	5.64386	-21.9485	0	402.674	2300.62	2.51434	-579.908	0.116664	-107.469	0.15193	0	0.999916	-107.469	0.15193
Chr1	761240	763590	762415	493.802	1023.7	1.05178	-95.5566	0.174327	1970	1960	-0.00734198	-0.0761805	0	2775.76	3991.7	0.524121	-96.1449	0.551813	-265.778	0.0528999	-77.0388	0.216864	-265.778	0.0528999
Chr1	763700	764400	764050	417.667	407.858	-0.0342879	-0.502416	0.974093	650	570	-0.189478	-2.85984	0	2585.8	2743.33	0.0853147	-2.61491	0.935484	-48.7897	0.315477	-37.399	0.376316	-48.7897	0.315477
Chr1	764510	764630	764570	225.09	92.9533	-1.27593	-30.5329	0.427043	120	0	-6.90689	-52.5367	0	2217.41	787.613	-1.49332	-296.702	0.295755	0	0.999916	-65.4356	0.251713	-65.4356	0.251713
Chr1	764820	765320	765070	400.161	356.503	-0.166666	-1.95836	0.882333	270	360	0.415037	-6.27451	0	1837.01	2024.07	0.139898	-4.64016	0.907237	-150.301	0.102123	-54.5798	0.28957	-150.301	0.102123
Chr1	765520	765730	765625	133.373	301.239	1.17545	-35.1525	0.391693	0	200	7.64386	-87.3905	0	1063.12	2514.36	1.24189	-256.957	0.335033	-81.2064	0.205666	0	0.999916	-81.2064	0.205666
Chr1	766270	766340	766305	253.841	47.0347	-2.43213	-96.4997	0.172238	70	0	-6.12928	-30.7062	0	2325.71	397.183	-2.5498	-594.408	0.110898	0	0.999916	-156.31	0.0981113	-156.31	0.0981113
Chr1	766920	767070	766995	376.129	140.807	-1.41751	-59.8573	0.268929	150	0	-7.22882	-65.6137	0	2890.89	919.316	-1.65288	-444.362	0.188701	0	0.999916	-229.153	0.0622597	-229.153	0.0622597
Chr1	767260	767340	767300	102.216	260.399	1.34911	-38.4269	0.370633	0	80	6.32193	-35.0778	0	596.796	2364.69	1.98634	-459.582	0.179676	-361.556	0.0299181	0	0.999916	-361.556	0.0299181
Chr1	773470	774380	773925	299.894	500.222	0.738118	-25.6059	0.471335	580	770	0.408806	-12.4591	0	2008.71	2933.34	0.546276	-76.3361	0.595938	-89.3982	0.185108	-42.984	0.346565	-89.3982	0.185108
Chr1	774510	774630	774570	65.0125	256.027	1.97751	-70.8326	0.23525	0	120	6.90689	-52.5367	0	501.043	2467.75	2.30019	-567.058	0.123182	-156.865	0.0975263	0	0.999916	-156.865	0.0975263
Chr1	774680	774910	774795	374.206	102.021	-1.87497	-94.4061	0.1765	200	0	-7.64386	-87.3905	0	2706.75	498.484	-2.44094	-661.975	0.0829851	0	0.999916	-243.769	0.0580812	-243.769	0.0580812
Chr1	775400	775470	775435	126.2	261.889	1.05325	-25.3163	0.474177	0	70	6.12928	-30.7062	0	1276.68	2564.72	1.0064	-188.84	0.409243	-28.932	0.440164	0	0.999916	-28.932	0.440164
Chr1	775530	777810	776670	636.115	653.526	0.0389574	-0.611901	0.962728	1600	1850	0.209453	-8.69204	0	2601.54	2947.78	0.18026	-10.2518	0.858182	-133.181	0.118252	-68.1411	0.243858	-133.181	0.118252
Chr1	777950	778330	778140	306.962	326.872	0.0906633	-0.875409	0.941835	200	220	0.137504	-0.721668	0	1557.79	1997.04	0.358358	-24.5826	0.768929	-119.162	0.134715	-116.284	0.137556	-119.162	0.134715
Chr1	779030	779160	779095	28.589	304.481	3.41282	-192.019	0.0771352	0	130	7.02237	-56.8969	0	144.865	2564.09	4.14567	-939.424	0.00986127	-504.958	0.00584991	0	0.999916	-504.958	0.00584991
Chr1	783110	783330	783220	317.393	247.565	-0.358464	-4.98883	0.783553	190	140	-0.440573	-3.86525	0	2559.22	1752.32	-0.546439	-66.7597	0.62218	-1.62231	0.897961	-54.1528	0.29166	-54.1528	0.29166
Chr1	783550	783720	783635	145.395	281.901	0.955218	-22.9971	0.498746	0	160	7.32193	-69.9705	0	1014.01	2375.53	1.22817	-238.781	0.352749	-97.8572	0.169313	0	0.999916	-97.8572	0.169313
Chr1	787700	787850	787775	66.0002	357.928	2.43913	-136.491	0.114909	0	150	7.22882	-65.6137	0	170.202	2601.44	3.93399	-927.344	0.0108641	-760.922	0.000919271	0	0.999916	-760.922	0.000919271
Chr1	787910	787970	787940	192.463	163.17	-0.238202	-1.89949	0.885258	60	0	-5.90689	-26.3303	0	2150.18	1615.45	-0.412524	-34.0454	0.728481	-0.355595	0.992312	-35.6438	0.38835	-35.6438	0.38835
Chr1	788230	788290	788260	236.294	125.635	-0.911347	-18.1145	0.553151	60	0	-5.90689	-26.3303	0	2382.26	1359.49	-0.809265	-122.648	0.504847	0	0.999916	-18.2239	0.551646	-18.2239	0.551646
Chr1	789090	789190	789140	1.00249	231.158	7.84914	-382.586	0.0244025	0	100	6.64386	-43.8116	0	1.24144	2307.73	10.8602	-1001.68	0.00660204	-450.051	0.0117834	0	0.999916	-450.051	0.0117834
Chr1	789790	789850	789820	215.022	66.9194	-1.68399	-46.13	0.328681	60	0	-5.90689	-26.3303	0	2351.26	507.326	-2.21245	-517.788	0.147501	0	0.999916	-85.8474	0.193548	-85.8474	0.193548
Chr1	793190	793280	793235	245.984	96.6409	-1.34786	-36.0703	0.385509	90	0	-6.49185	-39.446	0	2500.22	527.435	-2.24499	-559.497	0.127361	0	0.999916	-379.938	0.0254889	-379.938	0.0254889
Chr1	793910	794070	793990	215.099	324.042	0.591179	-11.6737	0.643239	80	150	0.906891	-9.90638	0	1523.14	2249.18	0.562354	-61.843	0.633127	-87.8815	0.18937	-3.32363	0.834197	-87.8815	0.18937
Chr1	794230	794430	794330	81.2939	373.709	2.2007	-121.457	0.131957	0	180	7.49185	-78.6818	0	374.154	2674.94	2.8378	-755.205	0.0483871	-473.808	0.00827344	0	0.999916	-473.808	0.00827344
Chr1	794480	795170	794825	557.315	325.479	-0.775931	-30.9701	0.424118	490	440	-0.155278	-1.63701	0	2532.49	2212.72	-0.194733	-10.2233	0.858349	-51.3777	0.30453	-132.89	0.118837	-132.89	0.118837
Chr1	795990	796120	796055	310.925	105.389	-1.56083	-57.9546	0.275698	130	0	-7.02237	-56.8969	0	2772.26	609.181	-2.18612	-602.199	0.107388	0	0.999916	-509.776	0.0055992	-509.776	0.0055992
Chr1	796450	796600	796525	150.784	302.784	1.0058	-26.9371	0.459636	0	150	7.22882	-65.6137	0	399.467	2673.93	2.74281	-732.227	0.0568277	-276.039	0.0506435	0	0.999916	-276.039	0.0506435
Chr1	796760	798470	797615	498.825	677.824	0.442379	-13.7705	0.610313	1550	1660	0.098915	-2.1862	0	2775.2	3880.2	0.483541	-80.915	0.585158	-121.756	0.131372	-41.4457	0.354504	-121.756	0.131372
Chr1	799250	799800	799525	305.422	559.861	0.874265	-38.2134	0.371636	210	550	1.38904	-67.0103	0	1574.36	3766.54	1.25848	-392.141	0.223049	-445.683	0.0121177	-0.951619	0.93657	-445.683	0.0121177
Chr1	799930	800120	800025	216.357	326.392	0.593192	-11.7546	0.642403	140	190	0.440573	-3.86525	0	1917.99	2781.79	0.536417	-70.1396	0.612402	-17.2323	0.562343	-0.419521	0.983787	-17.2323	0.562343
Chr1	800280	800490	800385	204.546	247.232	0.273438	-2.74453	0.852415	20	140	2.80735	-39.6623	0	846.98	1942.19	1.19728	-187.993	0.410162	-281.243	0.0495571	-9.77928	0.676417	-281.243	0.0495571
Chr1	800680	800980	800830	346.845	303.9	-0.190698	-2.08074	0.876149	180	120	-0.584963	-5.83716	0	1872.16	1434.49	-0.384163	-26.1762	0.761324	-115.504	0.139311	-227.107	0.0629283	-227.107	0.0629283
Chr1	802840	802920	802880	0	259.298	8.01847	-519.433	0.00526492	0	80	6.32193	-35.0778	0	0	2256.25	11.1397	-980.932	0.00701989	-517.016	0.00534849	0	0.999916	-517.016	0.00534849
Chr1	803030	805040	804035	360.402	579.176	0.684394	-25.7854	0.469998	1450	1780	0.295824	-15.5711	0	2287.28	3166.28	0.469154	-62.7141	0.630954	-98.6022	0.167642	-38.9263	0.367541	-98.6022	0.167642
Chr1	806620	806680	806650	200.836	162.948	-0.301612	-2.65072	0.855758	60	0	-5.90689	-26.3303	0	2171.03	1104.63	-0.974813	-152.009	0.457296	0	0.999916	-64.1731	0.255557	-64.1731	0.255557
Chr1	807610	807800	807705	185.663	323.752	0.802205	-19.4775	0.536771	10	190	4.24793	-70.9284	0	1350.41	2726.19	1.01349	-202.934	0.39395	-49.3882	0.31297	0	0.999916	-49.3882	0.31297
Chr1	807990	808150	808070	241.707	229.181	-0.0767739	-0.68338	0.957045	70	140	1	-10.7815	0	1748.63	2153.06	0.300164	-19.1801	0.797426	-39.9535	0.361524	-2.97028	0.844894	-39.9535	0.361524
Chr1	808230	808290	808260	20.5385	220.405	3.42375	-139.386	0.1119	0	60	5.90689	-26.3303	0	160.459	2353.44	3.87449	-831.951	0.0252382	-201.925	0.0722046	0	0.999916	-201.925	0.0722046
Chr1	808350	808390	808370	25.9413	242.684	3.22575	-140.776	0.110229	0	40	5.32193	-17.5582	0	239.722	2516.38	3.39192	-817.909	0.0287481	-257.561	0.054237	0	0.999916	-257.561	0.054237
Chr1	808590	808850	808720	86.5123	411.582	2.2502	-138.559	0.112903	0	260	8.02237	-113.505	0	698.158	2888.76	2.04882	-582.299	0.115828	-152.529	0.100535	0	0.999916	-152.529	0.100535
Chr1	809010	809120	809065	153.637	228.639	0.573541	-8.03204	0.713772	0	110	6.78136	-48.175	0	826.878	2124.55	1.36141	-249.034	0.342721	-336.515	0.0381915	0	0.999916	-336.515	0.0381915
Chr1	809200	809340	809270	14.7909	259.883	4.13508	-213.047	0.0679425	0	110	6.78136	-48.175	0	14.997	2181.49	7.1845	-929.105	0.0107805	-517.016	0.00534849	0	0.999916	-517.016	0.00534849
Chr1	812310	812510	812410	155.757	408.307	1.39036	-62.7138	0.259903	0	180	7.49185	-78.6818	0	931.879	2573.23	1.46537	-335.085	0.26475	-217.934	0.0660204	0	0.999916	-217.934	0.0660204
Chr1	812620	812670	812645	159.315	199.282	0.322929	-2.96479	0.845228	0	40	5.32193	-17.5582	0	1771.99	2201.94	0.313405	-21.1943	0.786729	-4.22392	0.803694	0	0.999916	-4.22392	0.803694
Chr1	812760	813010	812885	252.925	270.036	0.0944435	-0.868157	0.942337	90	210	1.22239	-21.5902	0	1467.18	2167.27	0.562837	-59.7152	0.640314	-51.889	0.301605	-7.90384	0.716697	-51.889	0.301605
Chr1	813120	813390	813255	272.897	272.618	-0.00147727	-0.302061	0.999833	190	140	-0.440573	-3.86525	0	2090.83	1565.94	-0.417054	-33.7865	0.729651	-25.5898	0.471503	-94.2709	0.177002	-94.2709	0.177002
Chr1	813440	814240	813840	351.186	490.153	0.481	-11.9208	0.63998	390	770	0.981384	-55.0747	0	1979.87	3105.09	0.649227	-109.391	0.528832	-99.8054	0.165887	-3.42539	0.831021	-99.8054	0.165887
Chr1	814430	814670	814550	134.312	481.378	1.84158	-117.51	0.13647	0	230	7.84549	-100.45	0	996.723	3276.37	1.71683	-529.503	0.141902	-299.949	0.0452114	0	0.999916	-299.949	0.0452114
Chr1	814720	814760	814740	64.9559	221.115	1.76726	-51.1973	0.305198	0	40	5.32193	-17.5582	0	544.988	2343.46	2.10435	-487.559	0.162711	-224.48	0.0634297	0	0.999916	-224.48	0.0634297
Chr1	818330	818390	818360	89.9814	197.044	1.13082	-22.0149	0.509694	0	60	5.90689	-26.3303	0	862.637	2201.92	1.35194	-255.446	0.336203	-52.9182	0.297008	0	0.999916	-52.9182	0.297008
Chr1	818440	818710	818575	314.176	457.763	0.543029	-13.7066	0.610898	180	210	0.222392	-1.42221	0	2192.45	2848.28	0.377549	-38.1608	0.71302	-169.037	0.0898379	-69.9701	0.237757	-169.037	0.0898379
Chr1	818760	819350	819055	644.772	241.466	-1.41697	-101.274	0.162544	590	180	-1.71272	-95.7677	0	3733.38	1466.44	-1.34817	-430.586	0.19639	0	0.999916	-193.25	0.0762995	-193.25	0.0762995
Chr1	819700	819770	819735	57.182	227.12	1.98982	-63.5331	0.25748	0	70	6.12928	-30.7062	0	174.382	2296.98	3.71942	-792.875	0.0353502	-370.729	0.0272439	0	0.999916	-370.729	0.0272439
Chr1	819930	820000	819965	43.672	195.473	2.16219	-62.2333	0.260655	0	50	5.64386	-21.9485	0	388.878	2065.4	2.40903	-498.553	0.158031	-95.5507	0.174327	0	0.999916	-95.5507	0.174327
Chr1	820520	820640	820580	18.9406	225.378	3.5728	-151.39	0.101371	0	90	6.49185	-39.446	0	50.4241	2022.42	5.32583	-815.82	0.0295838	-384.555	0.0239846	0	0.999916	-384.555	0.0239846
Chr1	823540	825650	824595	775.187	665.598	-0.219893	-4.78573	0.7884	1340	2020	0.592122	-60.9104	0	2973.64	3741.48	0.33138	-39.2535	0.709928	-815.206	0.000752131	-112.203	0.144493	-815.206	0.000752131
Chr1	826530	828250	827390	313.93	548.347	0.804645	-32.4946	0.412168	850	1450	0.770518	-69.0966	0	1811.9	3200.08	0.820604	-168.282	0.433812	-224.901	0.063179	-64.235	0.255557	-224.901	0.063179
Chr1	828310	828780	828545	387.481	416.297	0.103489	-1.1442	0.925121	290	380	0.389947	-5.93607	0	2193.69	2697.84	0.29845	-23.5872	0.774026	-99.7949	0.165887	-21.6905	0.513037	-99.7949	0.165887
Chr1	828840	828890	828865	214.316	101.196	-1.08259	-22.0713	0.509527	50	0	-5.64386	-21.9485	0	2355.56	1096.17	-1.1036	-200.821	0.397376	0	0.999916	-40.3966	0.359519	-40.3966	0.359519
Chr1	828950	829050	829000	74.4573	298.948	2.00541	-83.8209	0.198813	0	100	6.64386	-43.8116	0	419.711	2724.34	2.69844	-734.889	0.0555741	-258.345	0.0539863	0	0.999916	-258.345	0.0539863
Chr1	830420	830490	830455	129.752	226.089	0.801131	-14.0386	0.60605	0	70	6.12928	-30.7062	0	1359.49	2342.67	0.785083	-114.621	0.518887	-20.7064	0.523817	0	0.999916	-20.7064	0.523817
Chr1	830720	832470	831595	458.755	681.568	0.571133	-21.7843	0.512452	1140	1570	0.461731	-30.6614	0	2316.51	3249.26	0.488157	-69.0881	0.61516	-362.904	0.0298345	-56.9957	0.27996	-362.904	0.0298345
Chr1	832610	832650	832630	237.444	162.055	-0.551105	-7.80868	0.718787	40	0	-5.32193	-17.5582	0	2555.26	1266.46	-1.01267	-190.029	0.408073	0	0.999916	-54.7219	0.288568	-54.7219	0.288568
Chr1	832740	832800	832770	48.3898	261.144	2.43207	-99.7715	0.16597	0	60	5.90689	-26.3303	0	355.486	2539.54	2.8367	-716.784	0.0613405	-313.509	0.0425372	0	0.999916	-313.509	0.0425372
Chr1	832890	833220	833055	284.849	185.299	-0.620339	-11.1183	0.652933	290	10	-4.85798	-114.143	0	2211.57	1258.15	-0.813762	-114.996	0.518469	-2.83973	0.84924	-59.0425	0.272271	-59.0425	0.272271
Chr1	833580	833620	833600	230.198	98.0292	-1.23159	-29.3703	0.436821	40	0	-5.32193	-17.5582	0	2491.9	1036.48	-1.26556	-262.009	0.330603	0	0.999916	-41.3384	0.35534	-41.3384	0.35534
Chr1	835650	835940	835795	402.755	281.633	-0.516085	-11.163	0.651847	200	140	-0.514573	-5.21919	0	2791.4	1454.78	-0.940193	-184.016	0.415343	-28.385	0.445679	-843.268	0.000668561	-843.268	0.000668561
Chr1	836030	837410	836720	618.568	473.862	-0.384466	-9.95243	0.673324	1350	1070	-0.335349	-14.9782	0	3361.1	2555.17	-0.395512	-48.831	0.673324	-19.5854	0.535183	-222.622	0.0641818	-222.622	0.0641818
Chr1	837640	837940	837790	220.085	423.934	0.94578	-33.4652	0.405315	90	280	1.63743	-43.1713	0	1580.82	3034.56	0.940814	-200.167	0.397961	-94.7259	0.175915	-6.59667	0.745278	-94.7259	0.175915
Chr1	838000	838110	838055	57.8587	217.533	1.91063	-56.8548	0.280712	0	80	6.32193	-35.0778	0	367.372	2114.95	2.52531	-535.502	0.138894	-138.779	0.112151	0	0.999916	-138.779	0.112151
Chr1	838740	838800	838770	196.693	133.865	-0.555168	-6.66514	0.74344	60	0	-5.90689	-26.3303	0	2211.74	1277.96	-0.79134	-109.73	0.528163	0	0.999916	-34.5051	0.396874	-34.5051	0.396874
Chr1	840150	840300	840225	81.0631	373.089	2.2024	-121.815	0.131122	0	150	7.22882	-65.6137	0	309.242	3067.42	3.31022	-979.67	0.00710346	-801.947	0.000752131	0	0.999916	-801.947	0.000752131
Chr1	843500	843560	843530	68.7123	228.038	1.73063	-51.0486	0.306452	0	60	5.90689	-26.3303	0	569.246	2421.83	2.08898	-499.567	0.157279	-133.542	0.118252	0	0.999916	-133.542	0.118252
Chr1	847960	848170	848065	213.01	409.427	0.942685	-32.318	0.413839	30	210	2.80735	-59.2931	0	1602.65	3003.47	0.906175	-186.319	0.411917	-53.8656	0.292997	0	0.999916	-53.8656	0.292997
Chr1	848560	848690	848625	335.059	118.695	-1.49715	-58.5987	0.273525	130	0	-7.02237	-56.8969	0	2938.6	1027.28	-1.51631	-401.363	0.216948	0	0.999916	-100.698	0.164215	-100.698	0.164215
Chr1	849030	849170	849100	285.582	89.8181	-1.66883	-59.6799	0.269764	130	0	-7.02237	-56.8969	0	2533.73	506.805	-2.32176	-588.062	0.11399	0	0.999916	-174.065	0.0864115	-174.065	0.0864115
Chr1	852990	853150	853070	184.971	288.389	0.640718	-11.9693	0.639395	20	110	2.45943	-27.6064	0	870.722	2051.8	1.23661	-208.531	0.387264	-141.805	0.108892	-197.97	0.0736253	-197.97	0.0736253
Chr1	853280	853330	853305	87.79	209.241	1.25304	-27.5704	0.453869	0	50	5.64386	-21.9485	0	760.772	2219.74	1.54486	-311.411	0.283721	-71.1976	0.233746	0	0.999916	-71.1976	0.233746
Chr1	855350	855420	855385	192.183	19.6382	-3.29075	-114.992	0.140147	40	0	-5.32193	-17.5582	0	2065.06	196.509	-3.39351	-671.602	0.079308	0	0.999916	-157.739	0.0971085	-157.739	0.0971085
Chr1	862310	862880	862595	303.383	217.552	-0.479779	-7.7089	0.720291	490	90	-2.44478	-120.676	0	2136.57	960.888	-1.15286	-195.047	0.402474	-1.18591	0.922948	-324.318	0.0409494	-324.318	0.0409494
Chr1	863570	863710	863640	329.905	220.202	-0.583218	-11.4406	0.646582	140	60	-1.22239	-14.5546	0	2727.73	1554.93	-0.810846	-140.745	0.47518	0	0.999916	-79.6673	0.209092	-79.6673	0.209092
Chr1	866450	866620	866535	68.6582	379.484	2.46654	-147.548	0.103961	0	170	7.40939	-74.3265	0	378.644	2956.2	2.96483	-866.444	0.019054	-540.923	0.00417851	0	0.999916	-540.923	0.00417851
Chr1	867370	867570	867470	412.728	193.569	-1.09235	-41.8979	0.351747	180	40	-2.16993	-39.3637	0	3164.9	1634.17	-0.953604	-213.36	0.380996	-4.50779	0.796256	-78.0386	0.21302	-78.0386	0.21302
Chr1	869800	869980	869890	154.231	321.671	1.0605	-31.2971	0.421695	0	180	7.49185	-78.6818	0	1339.12	2684.74	1.0035	-196.715	0.400886	-48.0445	0.319238	0	0.999916	-48.0445	0.319238
Chr1	870090	871660	870875	506.02	983.895	0.959309	-78.0835	0.212853	1410	920	-0.615989	-45.8267	0	2859.58	3541.86	0.308703	-32.6705	0.733996	-250.559	0.0561591	-529.116	0.00442922	-529.116	0.00442922
Chr1	874830	874880	874855	78.5102	211.991	1.43305	-34.5433	0.396457	0	50	5.64386	-21.9485	0	776.885	2331.84	1.5857	-339.043	0.261742	-62.1391	0.260989	0	0.999916	-62.1391	0.260989
Chr1	875150	875190	875170	193.809	97.7411	-0.9876	-17.0671	0.563931	40	0	-5.32193	-17.5582	0	2323.11	1014.5	-1.19529	-224.091	0.367541	0	0.999916	-39.0213	0.366873	-39.0213	0.366873
Chr1	875280	875480	875380	110.225	354.907	1.68699	-75.0766	0.222965	0	200	7.64386	-87.3905	0	904.408	2938.86	1.70021	-469.015	0.174244	-129.036	0.122514	0	0.999916	-129.036	0.122514
Chr1	875610	875980	875795	229.54	362.778	0.660338	-15.4897	0.585409	80	370	2.20945	-81.99	0	1344.11	2837.7	1.07807	-232.978	0.358599	-168.424	0.0903393	0	0.999916	-168.424	0.0903393
Chr1	876740	876880	876810	28.354	279.067	3.29899	-167.959	0.0905064	0	130	7.02237	-56.8969	0	135.783	2410.42	4.14991	-883.627	0.0160455	-339.94	0.0377737	0	0.999916	-339.94	0.0377737
Chr1	877040	877190	877115	125.934	233.356	0.889868	-17.1798	0.562928	0	80	6.32193	-35.0778	0	969.304	1972.87	1.02527	-149.884	0.460137	-46.886	0.325171	0	0.999916	-46.886	0.325171
Chr1	877270	877540	877405	285.675	191.954	-0.573614	-9.7957	0.676333	190	60	-1.66297	-30.0718	0	2227.1	1331.97	-0.741604	-98.9799	0.546047	-3.71451	0.81999	-136.249	0.115243	-136.249	0.115243
Chr1	878690	878800	878745	255.638	159.942	-0.676555	-11.7053	0.642905	110	0	-6.78136	-48.175	0	2355.94	1307.42	-0.849579	-131.573	0.489888	0	0.999916	-24.5867	0.481615	-24.5867	0.481615
Chr1	879060	879960	879510	385.664	357.046	-0.111233	-1.16943	0.924118	460	720	0.646363	-25.8186	0	1941.1	2379.92	0.294035	-20.3422	0.790824	-182.996	0.0820659	-118.665	0.135216	-182.996	0.0820659
Chr1	880010	880060	880035	104.211	218.601	1.06879	-21.9185	0.510613	0	50	5.64386	-21.9485	0	1140.03	2359.45	1.04938	-185.799	0.412669	-29.7643	0.43398	0	0.999916	-29.7643	0.43398
Chr1	881090	881200	881145	6.90108	235.814	5.09468	-252.139	0.0555741	0	100	6.64386	-43.8116	0	6.27371	2268.58	8.49825	-978.147	0.00710346	-459.532	0.0103627	0	0.999916	-459.532	0.0103627
Chr1	882140	882180	882160	212.408	76.0568	-1.48169	-36.8297	0.38108	40	0	-5.32193	-17.5582	0	2367.36	830.285	-1.5116	-322.147	0.274779	0	0.999916	-60.5263	0.267341	-60.5263	0.267341
Chr1	882230	882450	882340	341.464	132.587	-1.36479	-50.9757	0.306452	190	0	-7.56986	-83.0365	0	2426.29	893.695	-1.4409	-308.531	0.285893	0	0.999916	-93.5133	0.178004	-93.5133	0.178004
Chr1	882570	883540	883055	476.536	634.379	0.41276	-11.536	0.644994	680	630	-0.110183	-1.25535	0	2506.64	3182.89	0.344587	-36.0087	0.720207	-353.528	0.0330102	-134.361	0.117165	-353.528	0.0330102
Chr1	883700	883860	883780	155.14	290.808	0.906497	-21.6857	0.513037	0	160	7.32193	-69.9705	0	994.488	2397.68	1.26961	-253.354	0.338459	-78.4671	0.212017	-0.533028	0.970834	-78.4671	0.212017
Chr1	883920	884530	884225	275.286	415.555	0.594111	-14.6821	0.596607	220	610	1.47131	-80.5583	0	1522.39	2803.14	0.880702	-165.972	0.43749	-258.456	0.0539027	-3.85361	0.815811	-258.456	0.0539027
Chr1	887520	887760	887640	340.015	215.685	-0.656669	-14.5957	0.598446	150	80	-0.906891	-9.90638	0	2110.74	1184.58	-0.833371	-114.259	0.519388	-79.0599	0.210513	-260.05	0.0538192	-260.05	0.0538192
Chr1	888030	888110	888070	57.6857	216.734	1.90964	-56.4874	0.281464	0	80	6.32193	-35.0778	0	260.901	2199.61	3.07568	-664.571	0.0818987	-176.808	0.0849908	0	0.999916	-176.808	0.0849908
Chr1	891350	892430	891890	512.292	566.165	0.144254	-2.03861	0.878322	820	1030	0.328949	-11.1982	0	2593.99	3319.04	0.35559	-39.7286	0.707922	-94.3633	0.1765	-7.91757	0.716112	-94.3633	0.1765
Chr1	894230	894320	894275	36.399	237.905	2.70841	-106.484	0.153518	0	90	6.49185	-39.446	0	274.122	2384.56	3.12083	-728.72	0.0578305	-166.732	0.0913421	0	0.999916	-166.732	0.0913421
Chr1	894790	894870	894830	211.412	185.363	-0.18971	-1.52628	0.902641	30	10	-1.58496	-4.6672	0	1937.09	1772.31	-0.128255	-3.8445	0.918853	-2.22263	0.870884	-9.42446	0.683687	-9.42446	0.683687
Chr1	895660	895810	895735	323.09	114.263	-1.49958	-56.6913	0.281046	150	0	-7.22882	-65.6137	0	2565.08	908.069	-1.49813	-344.614	0.257145	0	0.999916	-105.61	0.155106	-105.61	0.155106
Chr1	896060	896270	896165	198.689	459.191	1.20858	-55.5025	0.285726	30	210	2.80735	-59.2931	0	1404.2	3183.82	1.18101	-301.118	0.29283	-107.287	0.152432	0	0.999916	-107.287	0.152432
Chr1	896620	897510	897065	431.366	360.902	-0.257306	-3.81128	0.817065	680	460	-0.563901	-19.3368	0	2352.32	1954.52	-0.267273	-16.9132	0.811048	-184.113	0.0818151	-88.792	0.186696	-184.113	0.0818151
Chr1	899130	899250	899190	114.274	266.645	1.22242	-33.2391	0.40707	0	90	6.49185	-39.446	0	838.008	2330.2	1.47542	-306.489	0.288066	-107.859	0.151596	0	0.999916	-107.859	0.151596
Chr1	899410	899460	899435	229.042	135.637	-0.755867	-12.8955	0.623684	50	0	-5.64386	-21.9485	0	2446.03	1308.51	-0.902517	-150.928	0.458549	0	0.999916	-40.725	0.358265	-40.725	0.358265
Chr1	899540	899580	899560	111.148	201.243	0.856465	-14.0672	0.605633	0	40	5.32193	-17.5582	0	1085.83	2291.17	1.07729	-188.097	0.410079	-27.6799	0.453201	0	0.999916	-27.6799	0.453201
Chr1	900930	901500	901215	274.255	291.589	0.0884146	-0.82549	0.945763	470	240	-0.969626	-33.2629	0	2171.1	1717.72	-0.337928	-23.9673	0.772188	-16.7307	0.56836	-76.1462	0.219789	-76.1462	0.219789
Chr1	901570	902470	902020	328.99	489.756	0.574019	-16.0772	0.577052	380	620	0.706269	-25.938	0	1633.61	2108.34	0.368045	-27.1877	0.757312	-457.159	0.0107805	-88.954	0.186278	-457.159	0.0107805
Chr1	904050	904090	904070	185.873	111.515	-0.737082	-10.0534	0.671737	40	0	-5.32193	-17.5582	0	2254.17	1179.59	-0.934314	-147.288	0.464065	0	0.999916	-19.4698	0.536854	-19.4698	0.536854
Chr1	904780	904920	904850	301.704	129.822	-1.2166	-37.1431	0.378155	120	0	-6.90689	-52.5367	0	2440.82	805.407	-1.59958	-359.086	0.245278	0	0.999916	-157.269	0.0974428	-157.269	0.0974428
Chr1	905410	905460	905435	0	233.877	7.8696	-457.159	0.0106134	0	50	5.64386	-21.9485	0	0	2523.62	11.3013	-1097.07	0.00309209	-454.788	0.0111984	0	0.999916	-454.788	0.0111984
Chr1	906790	906860	906825	208.978	77.5269	-1.43058	-33.973	0.400635	70	0	-6.12928	-30.7062	0	2197.26	849.061	-1.37176	-260.381	0.331857	0	0.999916	-34.2769	0.398044	-34.2769	0.398044
Chr1	907230	907270	907250	31.4558	203.006	2.69012	-90.6405	0.183436	0	40	5.32193	-17.5582	0	381.592	2328.13	2.60907	-608.472	0.104212	-95.6082	0.174327	0	0.999916	-95.6082	0.174327
Chr1	907570	908180	907875	407.472	524.794	0.36505	-7.84612	0.718202	320	590	0.882643	-35.7355	0	2188.15	3370.1	0.623078	-110.419	0.526826	-93.1578	0.178673	-7.71784	0.720207	-93.1578	0.178673
Chr1	908250	908630	908440	268.757	526.136	0.969136	-43.2954	0.344727	210	370	0.817136	-20.0031	0	1803.97	3784.81	1.06905	-306.271	0.288233	-109.579	0.148838	-0.908567	0.93891	-109.579	0.148838
Chr1	909480	909600	909540	92.0297	246.588	1.42193	-39.697	0.362527	0	120	6.90689	-52.5367	0	717.452	2234.55	1.63903	-339.855	0.26124	-83.3691	0.20015	0	0.999916	-83.3691	0.20015
Chr1	909690	909830	909760	123.041	272.177	1.14541	-30.5391	0.42696	0	120	6.90689	-52.5367	0	1157.53	2334.97	1.01236	-173.652	0.426625	-51.0203	0.306452	0	0.999916	-51.0203	0.306452
Chr1	910760	910830	910795	95.0416	215.88	1.1836	-25.6029	0.471335	0	70	6.12928	-30.7062	0	874.59	2245.81	1.36056	-262.947	0.329601	-84.3028	0.19781	0	0.999916	-84.3028	0.19781
Chr1	910880	911140	911010	339.415	222.941	-0.606391	-12.6437	0.627194	140	90	-0.63743	-5.31032	0	1858.18	1484.2	-0.324211	-19.1399	0.797927	-85.7389	0.193966	-86.7582	0.191125	-86.7582	0.191125
Chr1	911320	911370	911345	16.9289	237.806	3.81222	-174.382	0.0862444	0	50	5.64386	-21.9485	0	77.7843	2579.64	5.05154	-1024.05	0.00534849	-464.283	0.00944342	0	0.999916	-464.283	0.00944342
Chr1	912170	912260	912215	214.339	52.1187	-2.04002	-62.2949	0.260572	90	0	-6.49185	-39.446	0	2260.7	266.006	-3.08724	-685.044	0.073876	0	0.999916	-410.099	0.0177169	-410.099	0.0177169
Chr1	914150	914190	914170	22.2874	199.008	3.15852	-112.469	0.144075	0	40	5.32193	-17.5582	0	149.467	2298.08	3.94253	-820.285	0.0280796	-345.513	0.0362694	0	0.999916	-345.513	0.0362694
Chr1	917250	918040	917645	445.203	703.058	0.659181	-29.0497	0.439161	550	520	-0.08092	-0.677942	0	2385.81	2716.08	0.18705	-10.1513	0.859017	-198.666	0.073291	-102.541	0.160287	-198.666	0.073291
Chr1	918260	919660	918960	451.898	668.309	0.564516	-20.9904	0.520308	680	1200	0.819428	-63.5526	0	1931.03	3082.84	0.674888	-116.174	0.516045	-614.74	0.0025071	-107.059	0.152599	-614.74	0.0025071
Chr1	919870	919910	919890	227.168	2.1678	-6.71138	-329.224	0.0402808	40	0	-5.32193	-17.5582	0	2477.25	10.5985	-7.86873	-1063.21	0.00367709	0	0.999916	-440.601	0.0127027	-440.601	0.0127027
Chr1	920750	920810	920780	185.119	87.5081	-1.08097	-19.2347	0.540114	30	0	-4.90689	-13.1546	0	2074.51	873.669	-1.24762	-213.664	0.380662	0	0.999916	-56.4509	0.281715	-56.4509	0.281715
Chr1	931420	931510	931465	187.552	182.783	-0.0371596	-0.443822	0.98128	40	40	0	0	0.5	1887.14	1503.73	-0.327655	-19.8004	0.793916	-2.59993	0.857764	-18.4714	0.548387	-18.4714	0.548387
Chr1	931720	931860	931790	203.721	81.744	-1.31741	-29.0114	0.439245	60	0	-5.90689	-26.3303	0	1850.6	522.864	-1.82348	-323.768	0.273692	0	0.999916	-117.088	0.136888	-117.088	0.136888
Chr1	933560	934510	934035	334.294	374.824	0.165094	-1.81596	0.889938	530	680	0.359542	-8.85989	0	1926.53	2240.73	0.217968	-11.1666	0.851078	-235.991	0.0602541	-67.9344	0.244192	-235.991	0.0602541
Chr1	934670	934800	934735	29.6169	243.904	3.04182	-129.716	0.122012	0	130	7.02237	-56.8969	0	142.206	2253.09	3.98585	-809.011	0.0307538	-461.907	0.00952699	0	0.999916	-461.907	0.00952699
Chr1	937780	939030	938405	559.998	578.362	0.046549	-0.664443	0.958299	660	970	0.555519	-26.5759	0	2082.83	2756.76	0.404427	-41.8725	0.700067	-220.119	0.0650175	-94.4998	0.176333	-220.119	0.0650175
Chr1	939340	939440	939390	52.088	301.86	2.53486	-122.224	0.130954	0	100	6.64386	-43.8116	0	393.262	2652.92	2.75402	-729.188	0.0578305	-186.955	0.0800602	0	0.999916	-186.955	0.0800602
Chr1	940040	940180	940110	152.416	297.598	0.965354	-24.7517	0.479776	0	140	7.12928	-61.2558	0	1198.25	2546.36	1.08751	-212.061	0.383085	-41.1254	0.356259	0	0.999916	-41.1254	0.356259
Chr1	940550	940640	940595	106.138	237.328	1.16095	-27.3467	0.455875	0	90	6.49185	-39.446	0	754.141	2301.43	1.60963	-341.535	0.26007	-85.07	0.196139	0	0.999916	-85.07	0.196139
Chr1	941050	941120	941085	226.652	202.991	-0.159064	-1.28537	0.916263	70	40	-0.807355	-4.03546	0	2326.24	1822.27	-0.352265	-27.6285	0.755641	0	0.999916	-15.0326	0.591426	-15.0326	0.591426
Chr1	941680	941720	941700	185.558	49.7762	-1.89834	-48.1134	0.318904	30	0	-4.90689	-13.1546	0	2157.4	491.277	-2.13469	-456.379	0.181765	0	0.999916	-77.0272	0.217032	-77.0272	0.217032
Chr1	941900	942020	941960	234.613	103.295	-1.18351	-27.8333	0.451696	120	0	-6.90689	-52.5367	0	2309.61	723.531	-1.67452	-361.451	0.243774	0	0.999916	-97.7523	0.169564	-97.7523	0.169564
Chr1	942170	942310	942240	109.232	283.909	1.37803	-43.0879	0.345897	0	140	7.12928	-61.2558	0	912.979	2371.93	1.37741	-282.681	0.310045	-58.5745	0.273859	0	0.999916	-58.5745	0.273859
Chr1	942400	943300	942850	406.977	382.317	-0.0901788	-0.961904	0.935902	330	720	1.12553	-63.9179	0	1623.02	2392.24	0.559677	-65.1652	0.625773	-167.575	0.0906736	-21.409	0.516045	-167.575	0.0906736
Chr1	944580	945380	944980	245.406	398.471	0.699303	-18.7473	0.545462	120	680	2.5025	-171.181	0	907.352	2481.47	1.45146	-318.824	0.277453	-392.655	0.0216447	-12.5479	0.62945	-392.655	0.0216447
Chr1	945430	945500	945465	209.683	179.83	-0.221576	-1.81497	0.889938	50	20	-1.32193	-6.02266	0	2093.67	1666.39	-0.32931	-22.0837	0.782718	0	0.999916	-15.0872	0.590757	-15.0872	0.590757
Chr1	946360	946510	946435	36.9882	292.035	2.981	-151.667	0.101287	0	150	7.22882	-65.6137	0	215.177	2553.56	3.56892	-858.86	0.0203911	-266.823	0.0528163	0	0.999916	-266.823	0.0528163
Chr1	949310	949380	949345	151.067	226.321	0.583183	-8.23928	0.709343	0	70	6.12928	-30.7062	0	1074.69	2325.17	1.11342	-201.008	0.396874	-74.3528	0.224887	0	0.999916	-74.3528	0.224887
Chr1	949570	949710	949640	97.8849	258.549	1.40128	-40.5883	0.35885	0	110	6.78136	-48.175	0	804.193	2172.85	1.43398	-274.517	0.317984	-69.865	0.238091	0	0.999916	-69.865	0.238091
Chr1	949840	950000	949920	370.531	294.512	-0.331271	-4.98676	0.783553	160	80	-1	-12.2576	0	2782.3	1975.6	-0.493987	-60.5714	0.637222	-2.70989	0.854003	-35.6751	0.388016	-35.6751	0.388016
Chr1	950170	950290	950230	130.796	224.519	0.779521	-13.2209	0.617917	0	120	6.90689	-52.5367	0	1037.13	2215.06	1.09475	-186.537	0.411583	-87.4672	0.189955	0	0.999916	-87.4672	0.189955
Chr1	950390	950490	950440	111.803	256.059	1.19551	-30.9983	0.423784	0	100	6.64386	-43.8116	0	481.946	2466.83	2.35572	-581.474	0.11633	-227.982	0.0628447	0	0.999916	-227.982	0.0628447
Chr1	950930	951020	950975	112.167	290.168	1.37124	-43.9598	0.340465	0	90	6.49185	-39.446	0	649.601	2650.64	2.02871	-528.189	0.142403	-250.464	0.0561591	0	0.999916	-250.464	0.0561591
Chr1	951220	951290	951255	119.79	242.258	1.01603	-22.2977	0.506853	0	70	6.12928	-30.7062	0	1197.2	2523.64	1.07584	-206.636	0.389771	-30.2995	0.4293	0	0.999916	-30.2995	0.4293
Chr1	956980	957130	957055	82.8635	284.839	1.78134	-66.0696	0.24954	0	150	7.22882	-65.6137	0	627.24	2638.68	2.07272	-539.272	0.137222	-208.12	0.0696139	0	0.999916	-208.12	0.0696139
Chr1	963690	963820	963755	84.7737	222.446	1.39177	-34.7199	0.39537	0	80	6.32193	-35.0778	0	726.524	2024.99	1.47883	-267.351	0.324837	-151.544	0.101371	0	0.999916	-151.544	0.101371
Chr1	964260	964310	964285	54.2926	246.992	2.18564	-79.4384	0.209594	0	50	5.64386	-21.9485	0	476.153	2471.08	2.37564	-587.666	0.11399	-133.798	0.117917	0	0.999916	-133.798	0.117917
Chr1	964370	964520	964445	225.751	207.131	-0.124194	-0.988648	0.933896	30	50	0.736966	-2.57461	0	1411.47	1610.81	0.190595	-6.47444	0.88835	-15.9682	0.578305	-13.736	0.61073	-15.9682	0.578305
Chr1	964570	964790	964680	183.372	335.868	0.873119	-23.3088	0.495153	20	180	3.16993	-56.1981	0	1246.83	2410.81	0.951257	-162.127	0.442253	-110.139	0.147752	0	0.999916	-110.139	0.147752
Chr1	965000	965160	965080	260.008	132.626	-0.971193	-22.1613	0.50819	160	0	-7.32193	-69.9705	0	2401.8	1229.1	-0.966513	-165.749	0.437657	0	0.999916	-36.0201	0.385676	-36.0201	0.385676
Chr1	965210	965500	965355	294.993	310.377	0.0733368	-0.737063	0.95295	150	290	0.95109	-20.1451	0	1738.52	2529.05	0.540737	-64.7694	0.626943	-109.135	0.149423	-2.21442	0.871803	-109.135	0.149423
Chr1	965750	966710	966230	671.999	559.103	-0.265346	-5.69433	0.766004	620	860	0.472068	-17.809	0	2612.57	3098.59	0.246144	-18.95	0.799682	-87.3406	0.190038	-97.9117	0.169062	-97.9117	0.169062
Chr1	966860	966930	966895	16.4193	225.444	3.77931	-163.627	0.0927628	0	60	5.90689	-26.3303	0	111.671	2210.2	4.30685	-824.817	0.0274946	-261.177	0.0537356	0	0.999916	-261.177	0.0537356
Chr1	980330	980550	980440	103.367	307.489	1.57276	-58.2564	0.274779	0	220	7.78136	-96.097	0	652.421	2410.2	1.88528	-439.4	0.191543	-421.791	0.0159619	0	0.999916	-421.791	0.0159619
Chr1	980630	982040	981335	542.812	638.463	0.23415	-4.49557	0.797008	1060	920	-0.204358	-5.00108	0	2689	2821.39	0.0693399	-1.90992	0.947769	-140.6	0.11048	-133.07	0.118419	-140.6	0.11048
Chr1	986590	986700	986645	208.957	41.36	-2.3369	-74.6633	0.224219	80	0	-6.32193	-35.0778	0	2012.08	349.203	-2.52655	-509.746	0.152098	0	0.999916	-336.515	0.0381915	-336.515	0.0381915
Chr1	991160	992370	991765	539.833	559.628	0.0519549	-0.7027	0.955708	840	1090	0.375867	-14.9602	0	2747.11	3453.18	0.330012	-36.024	0.720207	-258.623	0.0539027	-28.1624	0.447936	-258.623	0.0539027
Chr1	992630	992720	992675	35.291	226.532	2.68234	-100.22	0.165302	0	90	6.49185	-39.446	0	109.852	2193.23	4.31942	-819.584	0.0284138	-368.432	0.0275781	0	0.999916	-368.432	0.0275781
Chr1	993490	993640	993565	366.238	192.135	-0.930662	-28.4539	0.445011	150	20	-2.90689	-43.7585	0	2899.18	1430.33	-1.0193	-217.727	0.374812	0	0.999916	-53.1521	0.296005	-53.1521	0.296005
Chr1	993760	994020	993890	137.068	348.871	1.3478	-50.8048	0.307287	0	240	7.90689	-104.802	0	672.424	2445.89	1.86291	-439.292	0.191626	-246.959	0.0569112	-2.20901	0.872054	-246.959	0.0569112
Chr1	994170	994290	994230	141.191	265.663	0.911952	-20.1439	0.529417	0	120	6.90689	-52.5367	0	1044.62	2412.03	1.20727	-236.197	0.354755	-79.282	0.209928	0	0.999916	-79.282	0.209928
Chr1	994400	994540	994470	56.6731	237.126	2.06492	-70.2845	0.236838	0	140	7.12928	-61.2558	0	198.679	2240.9	3.49557	-743.601	0.0529835	-243.87	0.0580812	0	0.999916	-243.87	0.0580812
Chr1	996000	998030	997015	461.693	578.478	0.325329	-7.07276	0.733495	1250	1970	0.656268	-71.0773	0	2280.11	3098.34	0.442393	-55.2257	0.653853	-86.563	0.191459	-16.9714	0.565101	-86.563	0.191459
Chr1	998210	998520	998365	248.586	409.244	0.719215	-20.2345	0.528748	110	190	0.788496	-9.95229	0	1432.35	2647.6	0.886303	-158.473	0.448103	-168.461	0.0903393	-11.9282	0.639896	-168.461	0.0903393
Chr1	1000370	1000510	1000440	97.2952	261.513	1.42644	-42.2895	0.349992	0	140	7.12928	-61.2558	0	708.841	2620.47	1.88629	-477.962	0.168143	-240.565	0.0589169	0	0.999916	-240.565	0.0589169
Chr1	1004780	1006020	1005400	407.609	371.832	-0.132538	-1.47085	0.906819	690	890	0.367209	-11.8415	0	1953.89	2175.76	0.155164	-5.93141	0.893782	-243.042	0.0583319	-442.261	0.0127027	-442.261	0.0127027
Chr1	1006090	1006230	1006160	162.594	316.41	0.960524	-26.0758	0.467324	0	140	7.12928	-61.2558	0	1102.46	2766.5	1.32734	-312.131	0.283303	-63.5736	0.257396	0	0.999916	-63.5736	0.257396
Chr1	1006340	1006500	1006420	172.813	429.011	1.3118	-59.7824	0.269012	0	160	7.32193	-69.9705	0	1199.03	3543.83	1.56344	-504.799	0.154605	-219.475	0.0653518	0	0.999916	-219.475	0.0653518
Chr1	1008760	1009440	1009100	300.484	350.315	0.221365	-2.61325	0.856928	500	480	-0.0588937	-0.408147	0	2147.92	2228.77	0.0533097	-1.0564	0.965318	-59.7235	0.269346	-42.4285	0.34949	-59.7235	0.269346
Chr1	1011820	1011990	1011905	77.9008	416.085	2.41717	-157.022	0.0975263	0	170	7.40939	-74.3265	0	500.329	3449.72	2.78553	-957.688	0.00844058	-351.933	0.0338459	0	0.999916	-351.933	0.0338459
Chr1	1012180	1012220	1012200	92.9065	185.604	0.998381	-16.7471	0.56811	0	40	5.32193	-17.5582	0	1065.11	2176.58	1.03106	-166.746	0.436069	-27.4101	0.455457	0	0.999916	-27.4101	0.455457
Chr1	1012940	1013110	1013025	137.65	239.871	0.801256	-14.6372	0.597359	0	170	7.40939	-74.3265	0	595.623	2102.75	1.81981	-366.805	0.240766	-91.5938	0.181765	0	0.999916	-91.5938	0.181765
Chr1	1013310	1013380	1013345	234.237	24.6458	-3.24855	-137.66	0.113822	70	0	-6.12928	-30.7062	0	2390.48	241.196	-3.30902	-763.484	0.0454621	0	0.999916	-167.744	0.09059	-167.744	0.09059
Chr1	1013760	1015840	1014800	615.033	754.482	0.294822	-7.55352	0.723466	1380	1590	0.204358	-7.23337	0	2330.91	3325.62	0.51273	-77.1857	0.594518	-485.83	0.00718703	-160.923	0.0947685	-485.83	0.00718703
Chr1	1016010	1016130	1016070	269.847	123.618	-1.12625	-29.21	0.438158	120	0	-6.90689	-52.5367	0	2415.84	801.412	-1.59191	-353.101	0.250794	0	0.999916	-70.4085	0.236587	-70.4085	0.236587
Chr1	1016750	1016890	1016820	100.174	219.892	1.13428	-24.2591	0.48454	0	140	7.12928	-61.2558	0	500.473	2102.14	2.07049	-429.285	0.197142	-186.296	0.0808123	0	0.999916	-186.296	0.0808123
Chr1	1018240	1019190	1018715	483.25	572.598	0.244752	-4.4031	0.798847	690	740	0.100929	-1.17472	0	2618.01	3085.03	0.236811	-17.5822	0.806786	-66.3082	0.249123	-34.8889	0.393615	-66.3082	0.249123
Chr1	1019540	1019610	1019575	273.25	148.929	-0.875598	-19.4111	0.537941	70	0	-6.12928	-30.7062	0	2689.04	841.441	-1.67616	-421.206	0.202741	0	0.999916	-263.662	0.0534013	-263.662	0.0534013
Chr1	1021820	1021900	1021860	64.5254	257.875	1.99873	-72.0495	0.231322	0	80	6.32193	-35.0778	0	558.735	2567.71	2.20025	-561.885	0.126107	-123.637	0.129534	0	0.999916	-123.637	0.129534
Chr1	1022000	1022080	1022040	187.533	40.0228	-2.22825	-62.5558	0.260154	40	0	-5.32193	-17.5582	0	1953.49	353.146	-2.46772	-483.374	0.165051	0	0.999916	-92.8029	0.179174	-92.8029	0.179174
Chr1	1022260	1022380	1022320	217.628	154.885	-0.490666	-5.96717	0.759652	120	0	-6.90689	-52.5367	0	2218.86	1150.75	-0.947244	-148.278	0.462226	0	0.999916	-83.7096	0.199231	-83.7096	0.199231
Chr1	1023930	1024070	1024000	28.0943	296.797	3.40113	-185.909	0.0811466	0	140	7.12928	-61.2558	0	206.713	2404.88	3.54027	-804.68	0.0316731	-233.618	0.0612569	0	0.999916	-233.618	0.0612569
Chr1	1028040	1028110	1028075	211.239	88.5458	-1.25438	-27.8728	0.451362	70	0	-6.12928	-30.7062	0	2233.85	795.459	-1.48967	-297.869	0.295086	0	0.999916	-44.326	0.338459	-44.326	0.338459
Chr1	1028290	1028440	1028365	53.6972	351.892	2.71221	-157.912	0.0970249	0	150	7.22882	-65.6137	0	397.765	3004.98	2.91737	-868.81	0.0185526	-421.791	0.0159619	0	0.999916	-421.791	0.0159619
Chr1	1029000	1029130	1029065	224.759	48.4907	-2.2126	-73.8789	0.226057	110	0	-6.78136	-48.175	0	2102.96	368.516	-2.51262	-529.807	0.141902	0	0.999916	-116.954	0.136971	-116.954	0.136971
Chr1	1031790	1031830	1031810	35.9602	181.264	2.33362	-65.1422	0.2528	0	30	4.90689	-13.1546	0	265.676	2212.96	3.05824	-665.559	0.0812302	-132.654	0.119171	0	0.999916	-132.654	0.119171
Chr1	1032710	1032920	1032815	161.324	385.307	1.25605	-49.909	0.310547	0	210	7.71425	-91.744	0	1118.87	2934.59	1.39111	-354.542	0.249791	-135.492	0.115745	0	0.999916	-135.492	0.115745
Chr1	1033080	1033270	1033175	286.281	260.666	-0.135228	-1.2454	0.91994	190	130	-0.547488	-5.50923	0	2215.56	1979.85	-0.162276	-6.52521	0.887598	-4.12053	0.806702	-28.7046	0.44242	-28.7046	0.44242
Chr1	1033320	1033500	1033410	332.114	423.672	0.351269	-6.12155	0.755892	150	160	0.0931094	-0.32814	0	2179.97	3458.51	0.665846	-127.192	0.497576	-203.989	0.0714524	-13.7261	0.610814	-203.989	0.0714524
Chr1	1033630	1033780	1033705	266.681	91.7362	-1.53955	-48.8313	0.31531	150	0	-7.22882	-65.6137	0	2501.44	680.431	-1.87824	-453.873	0.183186	0	0.999916	-89.2122	0.185609	-89.2122	0.185609
Chr1	1033950	1036280	1035115	503.451	704.319	0.484376	-16.8185	0.567023	1670	1810	0.116142	-3.06479	0	2402.63	2887.02	0.264965	-20.2603	0.791325	-247.901	0.0567441	-59.753	0.269346	-247.901	0.0567441
Chr1	1036740	1036800	1036770	74.1989	225.847	1.60588	-44.3954	0.337874	0	60	5.90689	-26.3303	0	654.761	2171.44	1.72961	-354.72	0.249624	-66.7733	0.247284	0	0.999916	-66.7733	0.247284
Chr1	1036860	1037050	1036955	188.274	287.563	0.61104	-10.985	0.655775	10	190	4.24793	-70.9284	0	1393.72	2272.91	0.705606	-92.7595	0.558499	-68.4541	0.243022	0	0.999916	-68.4541	0.243022
Chr1	1037310	1037500	1037405	121.101	266.769	1.13938	-29.4881	0.435985	0	140	7.12928	-61.2558	0	675.812	2174.14	1.68575	-343.347	0.258315	-177.672	0.0847401	0	0.999916	-177.672	0.0847401
Chr1	1038650	1038750	1038700	253.242	9.91111	-4.67533	-244.588	0.0579977	100	0	-6.64386	-43.8116	0	2498.77	50.5211	-5.62819	-1022.22	0.00543206	0	0.999916	-490.544	0.00668561	-490.544	0.00668561
Chr1	1040470	1040520	1040495	220.657	24.2215	-3.18744	-125.758	0.126442	50	0	-5.64386	-21.9485	0	2438.67	181.744	-3.74611	-845.353	0.0227311	0	0.999916	-197.73	0.0737924	-197.73	0.0737924
Chr1	1041350	1041490	1041420	60.5525	220.022	1.86139	-55.4288	0.285977	0	120	6.90689	-52.5367	0	411.573	2096.7	2.3489	-492.864	0.160789	-216.568	0.0666054	0	0.999916	-216.568	0.0666054
Chr1	1043520	1043630	1043575	291.089	9.41961	-4.94965	-303.456	0.0442922	110	0	-6.78136	-48.175	0	2846	49.4589	-5.84656	-1174.16	0.00200568	0	0.999916	-595.143	0.00259067	-595.143	0.00259067
Chr1	1047150	1047210	1047180	160.782	240.185	0.579042	-8.60584	0.701822	0	60	5.90689	-26.3303	0	1634.72	2423.12	0.567829	-67.6995	0.620257	-15.4849	0.585409	0	0.999916	-15.4849	0.585409
Chr1	1048910	1049330	1049120	295.509	311.492	0.0759909	-0.754076	0.951864	260	330	0.343954	-4.23018	0	1976.61	2161.97	0.129316	-4.29565	0.912669	-34.402	0.397459	-57.3949	0.278121	-57.3949	0.278121
Chr1	1049380	1049470	1049425	234.732	199.94	-0.231445	-2.0676	0.876567	40	60	0.584963	-2.14209	0	1635.67	1972.63	0.270243	-14.5883	0.827929	-29.9159	0.432726	-10.4007	0.664967	-29.9159	0.432726
Chr1	1049730	1049880	1049805	326.785	86.4	-1.91924	-85.4228	0.194969	150	0	-7.22882	-65.6137	0	2746.87	697.139	-1.97827	-531.078	0.141401	0	0.999916	-100.772	0.164048	-100.772	0.164048
Chr1	1050460	1053040	1051750	495.935	852.213	0.781062	-47.2415	0.323416	2070	2100	0.0207586	-0.279543	0	2523.42	3364.91	0.415185	-53.3916	0.660455	-195.439	0.0747953	-490.544	0.00668561	-490.544	0.00668561
Chr1	1053090	1054480	1053785	360.983	399.227	0.145279	-1.64167	0.896707	890	1210	0.44313	-22.1405	0	1952.75	2571.31	0.397	-37.826	0.714692	-75.1385	0.222881	-25.7485	0.470082	-75.1385	0.222881
Chr1	1054550	1054700	1054625	65.76	369.018	2.48841	-145.81	0.105967	0	150	7.22882	-65.6137	0	407.775	3077.49	2.91591	-889.374	0.0147083	-319.689	0.0417015	0	0.999916	-319.689	0.0417015
Chr1	1056700	1056780	1056740	195.397	196.147	0.00553162	-0.333552	0.994902	20	80	2	-16.1432	0	1694.52	2120.79	0.323726	-21.6775	0.784222	-8.60288	0.701822	-0.630151	0.960722	-8.60288	0.701822
Chr1	1058750	1058870	1058810	200.649	12.0448	-4.05819	-159.824	0.0956042	120	0	-6.90689	-52.5367	0	2047.74	20.0746	-6.67252	-864.551	0.0191376	0	0.999916	-377.632	0.0254889	-377.632	0.0254889
Chr1	1059610	1060310	1059960	415.181	728.747	0.811678	-43.3259	0.34456	410	650	0.664816	-24.5214	0	2100.92	3622.1	0.785808	-176.921	0.424035	-251.396	0.0557413	-38.8877	0.367876	-251.396	0.0557413
Chr1	1060500	1060680	1060590	146.695	286.77	0.967078	-23.9138	0.487799	0	180	7.49185	-78.6818	0	911.783	2373.72	1.38039	-283.782	0.309293	-122.746	0.130453	0	0.999916	-122.746	0.130453
Chr1	1060880	1060950	1060915	239.886	47.0111	-2.35128	-86.5431	0.191459	70	0	-6.12928	-30.7062	0	2308.25	463.405	-2.31646	-534.509	0.139144	0	0.999916	-101.334	0.16246	-101.334	0.16246
Chr1	1061000	1061200	1061100	430.833	103.086	-2.06328	-126.201	0.12594	200	0	-7.64386	-87.3905	0	3317.68	727.605	-2.18895	-721.515	0.0599198	0	0.999916	-161.685	0.0941835	-161.685	0.0941835
Chr1	1066920	1067030	1066975	148.052	243.016	0.714944	-12.4015	0.631707	0	110	6.78136	-48.175	0	1378.86	2249.17	0.705913	-91.8693	0.560421	-19.2467	0.540114	0	0.999916	-19.2467	0.540114
Chr1	1067130	1067290	1067210	294.779	151.67	-0.958699	-24.187	0.484957	160	0	-7.32193	-69.9705	0	2549.5	1105.2	-1.20591	-249.167	0.342637	0	0.999916	-63.797	0.256727	-63.797	0.256727
Chr1	1067400	1067710	1067555	115.3	350.403	1.60363	-68.4353	0.243022	0	250	7.96578	-109.153	0	595.146	2309.57	1.95631	-440.698	0.190791	-225.914	0.063179	0	0.999916	-225.914	0.063179
Chr1	1067820	1071190	1069505	596.739	607.993	0.0269539	-0.484213	0.975848	1870	3020	0.69151	-118.716	0	2136.62	2998.2	0.488768	-63.9685	0.628364	-555.878	0.00376066	-149.06	0.103042	-555.878	0.00376066
Chr1	1072880	1072920	1072900	226.249	141.873	-0.673308	-10.4687	0.664382	40	0	-5.32193	-17.5582	0	2414.32	1387.7	-0.798922	-121.626	0.506268	-0.558268	0.96933	-37.9635	0.373391	-37.9635	0.373391
Chr1	1072990	1073030	1073010	206.357	117.849	-0.808194	-13.0367	0.620425	40	0	-5.32193	-17.5582	0	2344.08	1367.67	-0.7773	-112.775	0.52223	0	0.999916	-16.2	0.575547	-16.2	0.575547
Chr1	1073240	1074070	1073655	508.413	480.112	-0.0826277	-1.00592	0.933227	510	780	0.612977	-25.4881	0	2517.71	2979.65	0.243031	-17.8325	0.805532	-110.362	0.147418	-42.1763	0.35066	-110.362	0.147418
Chr1	1074230	1074460	1074345	146.178	269.082	0.880322	-19.3538	0.538526	0	200	7.64386	-87.3905	0	539.607	2161.33	2.00194	-424.107	0.200485	-447.686	0.0120341	0	0.999916	-447.686	0.0120341
Chr1	1076530	1076610	1076570	51.7508	189.019	1.86888	-48.0913	0.319154	0	80	6.32193	-35.0778	0	296.976	2029.66	2.77282	-561.551	0.126107	-182.901	0.0821494	0	0.999916	-182.901	0.0821494
Chr1	1077510	1077980	1077745	313.727	375.74	0.260223	-3.44967	0.829851	290	330	0.186413	-1.57257	0	1905.66	2272.51	0.253993	-14.92	0.825004	-129.787	0.122012	-52.6678	0.297844	-129.787	0.122012
Chr1	1078090	1079180	1078635	465.947	387.424	-0.266252	-4.22347	0.803694	640	890	0.475733	-18.6568	0	2223.44	2502.19	0.170401	-7.95744	0.876233	-208.173	0.0695303	-131.519	0.120425	-208.173	0.0695303
Chr1	1079410	1080540	1079975	509.479	718.022	0.495005	-17.838	0.556159	1010	1060	0.069709	-0.893687	0	2911.23	3577.29	0.297236	-30.7727	0.741183	-117.359	0.136637	-129.497	0.12218	-129.497	0.12218
Chr1	1082110	1082220	1082165	24.54	273.289	3.47722	-177.068	0.0849908	0	110	6.78136	-48.175	0	44.6183	2556.2	5.84022	-1054.44	0.0039278	-526.692	0.00501421	0	0.999916	-526.692	0.00501421
Chr1	1084660	1084730	1084695	38.4168	224.504	2.54693	-91.866	0.181264	0	70	6.12928	-30.7062	0	263.084	2335.56	3.15017	-718.987	0.0607555	-200.924	0.0722881	0	0.999916	-200.924	0.0722881
Chr1	1085240	1085370	1085305	10.9595	247.559	4.49752	-226.934	0.0629283	0	120	6.90689	-52.5367	0	49.7314	2310.37	5.53782	-941.49	0.00952699	-452.419	0.0116998	0	0.999916	-452.419	0.0116998
Chr1	1086320	1086710	1086515	337.177	463.946	0.46045	-10.4123	0.6648	360	200	-0.847997	-20.6866	0	2486.49	2294.53	-0.115913	-4.02716	0.917015	-26.259	0.465903	-62.7876	0.259569	-62.7876	0.259569
Chr1	1086810	1087110	1086960	287.858	386.869	0.426487	-7.77721	0.719288	120	300	1.32193	-34.3241	0	1740.29	2793.29	0.682636	-107.46	0.53159	-81.9679	0.203995	-1.49102	0.905315	-81.9679	0.203995
Chr1	1087230	1087970	1087600	482.674	465.168	-0.053298	-0.677249	0.957296	460	420	-0.131245	-1.20072	0	2263.97	2495.73	0.140607	-5.64935	0.896624	-537.838	0.00417851	-119.478	0.134214	-537.838	0.00417851
Chr1	1088030	1089220	1088625	356.926	417.58	0.226429	-3.05239	0.842052	660	720	0.125531	-1.60734	0	2084.6	2125.82	0.0282522	-0.419469	0.981197	-165.054	0.0924285	-178.163	0.0844058	-178.163	0.0844058
Chr1	1089280	1089910	1089595	478.11	443.691	-0.107788	-1.29456	0.915511	400	580	0.536053	-15.2114	0	2209.92	2734.35	0.307205	-25.1902	0.765168	-258.9	0.0538192	-46.8911	0.325088	-258.9	0.0538192
Chr1	1090170	1091100	1090635	154.879	509.918	1.71913	-110.858	0.146164	0	860	9.74819	-374.341	0	939.091	3229.49	1.78197	-547.857	0.132459	-492.382	0.00668561	-10.1753	0.669898	-492.382	0.00668561
Chr1	1091160	1092250	1091705	318.035	405.174	0.349353	-5.89487	0.76124	430	820	0.931287	-53.8661	0	1562.22	2130.16	0.447365	-39.0263	0.710513	-218.427	0.0658533	-113.741	0.142069	-218.427	0.0658533
Chr1	1092370	1092500	1092435	103.592	267.871	1.37063	-40.359	0.359686	0	100	6.64386	-43.8116	0	676.386	2188.27	1.69387	-347.779	0.255056	-203.205	0.071536	0	0.999916	-203.205	0.071536
Chr1	1092610	1092750	1092680	281.113	193.147	-0.541447	-8.85813	0.696891	140	10	-3.80735	-49.4537	0	2528.68	1619.85	-0.642527	-87.6772	0.569447	0	0.999916	-51.7751	0.30219	-51.7751	0.30219
Chr1	1092860	1093170	1093015	225.345	351.534	0.64153	-14.3585	0.601788	30	300	3.32193	-96.6503	0	1014	2652.93	1.38753	-319.42	0.277202	-163.481	0.09293	-0.447	0.980946	-163.481	0.09293
Chr1	1093220	1093500	1093360	159.646	386.867	1.27696	-51.3134	0.304613	0	270	8.07682	-117.856	0	920.578	2878.43	1.64467	-439.506	0.191543	-228.926	0.0623433	0	0.999916	-228.926	0.0623433
Chr1	1096970	1098240	1097605	457.313	600.968	0.394105	-10.0708	0.671653	850	1080	0.345497	-12.7737	0	2297.15	2977.96	0.374482	-39.2705	0.709845	-105.358	0.155357	-120.777	0.13296	-120.777	0.13296
Chr1	1098380	1098530	1098455	141.92	273.011	0.943881	-22.1082	0.509026	0	110	6.78136	-48.175	0	1061.08	2140.77	1.0126	-159.356	0.446264	-63.9386	0.256142	0	0.999916	-63.9386	0.256142
Chr1	1099970	1100030	1100000	203.483	18.3658	-3.46981	-130.959	0.12101	60	0	-5.90689	-26.3303	0	2252.45	148.484	-3.92311	-801.842	0.0326759	0	0.999916	-300.609	0.0451279	-300.609	0.0451279
Chr1	1106430	1106550	1106490	93.4266	259.941	1.47628	-44.3156	0.338459	0	110	6.78136	-48.175	0	754.254	2195.25	1.54126	-306.993	0.287648	-72.0286	0.231406	0	0.999916	-72.0286	0.231406
Chr1	1107270	1107310	1107290	21.5905	272.42	3.65737	-189.363	0.0784723	0	40	5.32193	-17.5582	0	183.234	2637.41	3.84736	-928.517	0.0108641	-276.453	0.0505599	0	0.999916	-276.453	0.0505599
Chr1	1107530	1107690	1107610	271.994	219.31	-0.310603	-3.47297	0.829016	80	50	-0.678072	-3.49228	0	1865.2	1502.75	-0.311728	-17.8954	0.805282	-56.3483	0.281882	-38.9408	0.367458	-56.3483	0.281882
Chr1	1107870	1108620	1108245	578.251	573.762	-0.0112437	-0.377728	0.988885	750	490	-0.614109	-24.6134	0	3128.49	2770.37	-0.175388	-10.3151	0.85768	-50.7516	0.307538	-224.808	0.063179	-224.808	0.063179
Chr1	1109590	1110680	1110135	479.385	820.748	0.775754	-44.8736	0.335116	880	720	-0.289507	-7.72283	0	2640.36	2881.25	0.125959	-5.30251	0.899716	-58.4576	0.274194	-90.0327	0.184272	-90.0327	0.184272
Chr1	1110830	1112150	1111490	330.511	622.047	0.912323	-45.8473	0.33052	530	1080	1.02697	-82.6882	0	1599.19	2541.71	0.668456	-94.3857	0.555156	-167.102	0.091175	-327.541	0.0403644	-327.541	0.0403644
Chr1	1112200	1112350	1112275	254.53	326.157	0.357731	-5.11262	0.780461	90	130	0.530515	-3.69809	0	2090.59	2399.63	0.198905	-10.0987	0.859435	-38.1438	0.372054	-15.1527	0.590005	-38.1438	0.372054
Chr1	1114240	1114360	1114300	79.2259	257.834	1.7024	-55.6325	0.285559	0	120	6.90689	-52.5367	0	601.779	2253.84	1.90508	-416.322	0.206585	-79.0877	0.210513	0	0.999916	-79.0877	0.210513
Chr1	1114460	1116770	1115615	625.309	731.117	0.225532	-4.75563	0.78932	1660	2180	0.393145	-31.6387	0	3019.81	3816.87	0.337932	-41.4904	0.701738	-245.504	0.0577469	-41.9836	0.351329	-245.504	0.0577469
Chr1	1117000	1117060	1117030	149.73	211.852	0.500693	-5.98947	0.759067	0	60	5.90689	-26.3303	0	1179.94	2255.62	0.934808	-147.51	0.463647	-40.8311	0.357429	0	0.999916	-40.8311	0.357429
Chr1	1117320	1117400	1117360	141.893	233.082	0.716034	-11.9568	0.639646	0	80	6.32193	-35.0778	0	1353.75	2338.6	0.788685	-115.311	0.517717	-30.9492	0.424369	0	0.999916	-30.9492	0.424369
Chr1	1117560	1117640	1117600	231.423	158.22	-0.548601	-7.58144	0.722714	80	0	-6.32193	-35.0778	0	2251.95	1271.88	-0.824216	-119.608	0.509778	0	0.999916	-25.2253	0.475096	-25.2253	0.475096
Chr1	1121180	1121310	1121245	220.784	190.582	-0.212225	-1.76986	0.891693	80	40	-1	-6.32043	0	2020.23	1449.29	-0.479177	-41.8978	0.699983	-4.70617	0.790824	-35.7012	0.388016	-35.7012	0.388016
Chr1	1125510	1125600	1125555	215.864	230.144	0.0924114	-0.795698	0.94827	50	90	0.847997	-5.50296	0	1980.03	2247.66	0.182906	-8.17679	0.874896	-5.87063	0.761658	-0.727066	0.953535	-5.87063	0.761658
Chr1	1125670	1126340	1126005	519.383	540.771	0.0582189	-0.751991	0.952114	440	670	0.606658	-21.6081	0	2367.51	3776.51	0.673682	-141.635	0.473926	-154.197	0.0993649	-7.08065	0.733161	-154.197	0.0993649
Chr1	1126450	1126920	1126685	405.991	469.778	0.210531	-2.98384	0.844476	180	420	1.22239	-42.5857	0	1784.53	3318.97	0.895191	-201.682	0.395788	-190.313	0.0779709	-36.3599	0.384005	-190.313	0.0779709
Chr1	1127090	1127160	1127125	72.879	205.392	1.4948	-36.1756	0.385091	0	70	6.12928	-30.7062	0	648.358	2231.75	1.78331	-379.293	0.231656	-171.359	0.08825	0	0.999916	-171.359	0.08825
Chr1	1127390	1127530	1127460	50.9176	250.474	2.29842	-87.4993	0.189955	0	140	7.12928	-61.2558	0	377.039	2276.83	2.59424	-591.824	0.112068	-149.733	0.102624	0	0.999916	-149.733	0.102624
Chr1	1127950	1128080	1128015	154.992	237.056	0.613037	-9.37421	0.684272	0	130	7.02237	-56.8969	0	1191.07	2341.07	0.974912	-163.861	0.439913	-53.6096	0.294418	0	0.999916	-53.6096	0.294418
Chr1	1128390	1128430	1128410	76.896	230.304	1.58256	-44.4409	0.33779	0	40	5.32193	-17.5582	0	353.679	2652.54	2.90686	-764.672	0.04471	-375.039	0.026826	0	0.999916	-375.039	0.026826
Chr1	1129180	1129300	1129240	149.229	249.986	0.744317	-13.3974	0.615494	0	120	6.90689	-52.5367	0	1234.47	2253.76	0.868439	-130.584	0.492144	-47.4475	0.322497	0	0.999916	-47.4475	0.322497
Chr1	1129670	1129790	1129730	64.3715	221.607	1.78351	-51.807	0.301772	0	120	6.90689	-52.5367	0	287.7	2184.77	2.92484	-633.311	0.0934314	-192.886	0.0766338	0	0.999916	-192.886	0.0766338
Chr1	1131630	1131770	1131700	104.032	244.405	1.23225	-31.0587	0.423283	0	140	7.12928	-61.2558	0	860.156	2181.36	1.34256	-250.502	0.341384	-92.3316	0.180094	0	0.999916	-92.3316	0.180094
Chr1	1138120	1138160	1138140	2.54235	238.095	6.54923	-338.312	0.0381915	0	40	5.32193	-17.5582	0	14.765	2525.81	7.41842	-1078.94	0.00342637	-419.449	0.0164633	0	0.999916	-419.449	0.0164633
Chr1	1140740	1141330	1141035	522.009	292.363	-0.836312	-33.2494	0.40707	540	220	-1.29546	-59.4639	0	3067.66	1579.97	-0.957244	-208.124	0.387849	-25.9532	0.468076	-370.729	0.0272439	-370.729	0.0272439
Chr1	1141960	1143160	1142560	484.173	780.853	0.689529	-34.6337	0.395872	840	1010	0.265894	-7.56075	0	2572.68	3820.77	0.57059	-107.086	0.532174	-163.119	0.0930135	-16.7913	0.567525	-163.119	0.0930135
Chr1	1143940	1143980	1143960	194.307	33.3476	-2.54268	-79.504	0.209594	40	0	-5.32193	-17.5582	0	2365.13	327.59	-2.85196	-670.771	0.0794752	0	0.999916	-120.934	0.132876	-120.934	0.132876
Chr1	1145200	1145340	1145270	152.531	232.317	0.606995	-9.00937	0.693465	0	100	6.64386	-43.8116	0	1257.24	2076.28	0.723739	-88.5833	0.567775	-31.2925	0.421695	0	0.999916	-31.2925	0.421695
Chr1	1147210	1147270	1147240	206.556	48.0986	-2.10247	-62.847	0.259151	60	0	-5.90689	-26.3303	0	2315.58	531.057	-2.12443	-487.072	0.163129	0	0.999916	-67.8401	0.24461	-67.8401	0.24461
Chr1	1147540	1147660	1147600	192.565	43.3007	-2.15288	-60.8477	0.266004	120	0	-6.90689	-52.5367	0	1989.78	344.469	-2.53016	-504.823	0.154605	0	0.999916	-95.5222	0.174494	-95.5222	0.174494
Chr1	1147770	1147850	1147810	59.2453	191.266	1.69081	-41.3137	0.355424	0	40	5.32193	-17.5582	0	211.666	2013.43	3.24979	-634.752	0.0930971	-318.483	0.0421193	0	0.999916	-318.483	0.0421193
Chr1	1147950	1148430	1148190	188.826	547.41	1.53556	-98.8058	0.167391	30	410	3.77259	-143.285	0	813.502	2992.15	1.87897	-542.963	0.134966	-459.912	0.0100284	-15.7059	0.582567	-459.912	0.0100284
Chr1	1151280	1151760	1151520	260.151	382.603	0.556502	-12.1477	0.636303	110	400	1.8625	-72.48	0	1110.97	2353.74	1.08313	-194.856	0.402641	-557.418	0.00376066	-26.4888	0.462978	-557.418	0.00376066
Chr1	1151870	1154440	1153155	414.723	601.41	0.536202	-17.3457	0.561508	1750	2230	0.349689	-26.1691	0	2146.7	2926.53	0.44707	-53.2152	0.66129	-176.39	0.0851579	-45.3768	0.332442	-176.39	0.0851579
Chr1	1155370	1155490	1155430	24.947	242.847	3.28311	-144.331	0.107053	0	90	6.49185	-39.446	0	195.741	2127.89	3.4424	-698.876	0.0684439	-196.606	0.0741267	0	0.999916	-196.606	0.0741267
Chr1	1155560	1155710	1155635	43.2679	397.204	3.19851	-228.589	0.0623433	0	150	7.22882	-65.6137	0	150.262	3225.72	4.42406	-1217.94	0.00175497	-580.373	0.00309209	0	0.999916	-580.373	0.00309209
Chr1	1156980	1157810	1157395	307.333	308.706	0.00643096	-0.328147	0.995738	380	510	0.424498	-9.01572	0	1800.08	1884.1	0.0658194	-1.27526	0.960806	-29.3914	0.436821	-85.081	0.196139	-85.081	0.196139
Chr1	1163680	1163760	1163720	88.7398	232.059	1.38684	-36.1222	0.385258	0	80	6.32193	-35.0778	0	611.423	2273.22	1.8945	-417.005	0.20575	-87.2309	0.190122	0	0.999916	-87.2309	0.190122
Chr1	1163930	1164900	1164415	466.015	444.376	-0.0685983	-0.831528	0.945429	570	880	0.626542	-29.7589	0	2120.43	2705.95	0.351776	-31.9202	0.73759	-217.897	0.066104	-59.8913	0.268678	-217.897	0.066104
Chr1	1165610	1165750	1165680	89.2983	272.771	1.61098	-53.7524	0.293331	0	140	7.12928	-61.2558	0	597.215	2539.92	2.08846	-523.726	0.144242	-202.591	0.0718703	0	0.999916	-202.591	0.0718703
Chr1	1165800	1165840	1165820	38.8545	209.069	2.42782	-79.8665	0.208507	0	40	5.32193	-17.5582	0	359.785	2352.54	2.70902	-637.039	0.0922614	-112.481	0.144075	0	0.999916	-112.481	0.144075
Chr1	1166130	1166280	1166205	52.843	309.591	2.55058	-126.749	0.125439	0	150	7.22882	-65.6137	0	395.943	2744.68	2.79327	-764.067	0.045295	-180.674	0.083403	0	0.999916	-180.674	0.083403
Chr1	1171250	1171370	1171310	269.733	0	-8.07539	-543.689	0.00409494	120	0	-6.90689	-52.5367	0	2474.75	0	-11.2731	-1075.85	0.00350994	0	0.999916	-541.256	0.00409494	-541.256	0.00409494
Chr1	1176990	1177040	1177015	217.407	135.285	-0.684394	-10.3451	0.666054	50	0	-5.64386	-21.9485	0	2392.33	1443.49	-0.728859	-103.153	0.539027	0	0.999916	-23.9731	0.487214	-23.9731	0.487214
Chr1	1178610	1178850	1178730	348.361	266.267	-0.387708	-6.12263	0.755808	160	120	-0.415037	-3.00861	0	2020.76	1692.1	-0.256084	-13.5445	0.833528	-156.556	0.0976935	-125.544	0.126776	-156.556	0.0976935
Chr1	1181360	1181560	1181460	107.453	385.376	1.84256	-94.3849	0.1765	0	190	7.56986	-83.0365	0	632.08	3046.64	2.26904	-689.556	0.0725389	-301.229	0.0451279	0	0.999916	-301.229	0.0451279
Chr1	1181610	1181650	1181630	225.375	211.234	-0.0934845	-0.786305	0.949189	40	20	-1	-3.28185	0	2435.99	2293.51	-0.0869512	-2.44114	0.93774	-0.66499	0.958299	-3.32582	0.833779	-3.32582	0.833779
Chr1	1181720	1181760	1181740	205.094	186.906	-0.133975	-1.05059	0.93072	20	30	0.584963	-1.14351	0	1982.19	2153.61	0.119666	-3.74857	0.91994	-6.36049	0.751045	-3.72534	0.819739	-6.36049	0.751045
Chr1	1181920	1182070	1181995	262.446	159.994	-0.713998	-13.1783	0.618335	120	0	-6.90689	-52.5367	0	2185.28	1061.53	-1.04167	-170.156	0.430971	0	0.999916	-83.4195	0.199816	-83.4195	0.199816
Chr1	1182160	1183690	1182925	334.732	441.284	0.3987	-7.87436	0.717784	700	1280	0.870717	-74.8962	0	1735.71	2425.6	0.482816	-50.8076	0.667809	-194.155	0.0758817	-178.79	0.0844058	-194.155	0.0758817
Chr1	1185670	1185800	1185735	104.976	208.661	0.991106	-18.4549	0.548721	0	110	6.78136	-48.175	0	789.41	2023.29	1.35786	-236.31	0.354588	-80.4268	0.207087	0	0.999916	-80.4268	0.207087
Chr1	1187270	1187310	1187290	208.793	148.341	-0.493152	-5.78151	0.763664	40	0	-5.32193	-17.5582	0	2456.42	1355.13	-0.858126	-139.442	0.477352	0	0.999916	-26.5739	0.462477	-26.5739	0.462477
Chr1	1187700	1188230	1187965	520.926	318.649	-0.70911	-24.6544	0.480862	420	320	-0.392317	-6.57673	0	3248.03	1887.64	-0.782979	-157.796	0.448772	-47.6419	0.321829	-179.568	0.0841551	-179.568	0.0841551
Chr1	1188310	1188390	1188350	207.498	132.251	-0.649818	-9.08501	0.691208	80	0	-6.32193	-35.0778	0	2144.91	1318.74	-0.701754	-86.7722	0.57162	0	0.999916	-14.0077	0.606635	-14.0077	0.606635
Chr1	1188730	1188770	1188750	105.027	209.615	0.996987	-18.7339	0.545462	0	40	5.32193	-17.5582	0	1275.02	2432.62	0.931987	-158.221	0.448103	-19.9019	0.531422	0	0.999916	-19.9019	0.531422
Chr1	1190400	1192520	1191460	647.687	497.506	-0.380582	-10.1796	0.669898	1060	1730	0.706708	-71.0204	0	2189.26	2682.58	0.293176	-22.7075	0.779709	-184.104	0.0818987	-152.95	0.100117	-184.104	0.0818987
Chr1	1192580	1192910	1192745	317.268	261.215	-0.280465	-3.42731	0.830938	180	260	0.530515	-6.9987	0	1991.16	2107.03	0.0816005	-1.95224	0.947184	-37.1981	0.377486	-10.2035	0.669397	-37.1981	0.377486
Chr1	1194620	1194670	1194645	20.4537	203.333	3.31341	-122.746	0.130453	0	50	5.64386	-21.9485	0	155.405	2312.24	3.89518	-819.847	0.0283303	-182.585	0.082233	0	0.999916	-182.585	0.082233
Chr1	1198160	1198310	1198235	246.81	172.489	-0.516893	-7.21153	0.730821	150	0	-7.22882	-65.6137	0	2159.37	1638.1	-0.39858	-32.1332	0.736921	0	0.999916	-21.4066	0.516129	-21.4066	0.516129
Chr1	1198480	1198560	1198520	209.855	103.111	-1.02519	-19.5803	0.535183	80	0	-6.32193	-35.0778	0	2160.95	984.807	-1.13375	-192.221	0.405482	0	0.999916	-38.1769	0.371887	-38.1769	0.371887
Chr1	1198640	1199650	1199145	486.509	587.391	0.271854	-5.33809	0.77411	770	690	-0.158262	-2.46136	0	2628.47	2794.71	0.0884768	-2.82183	0.93189	-199.936	0.072706	-143.143	0.108223	-199.936	0.072706
Chr1	1200900	1200950	1200925	11.7716	191.932	4.02722	-150.848	0.101538	0	50	5.64386	-21.9485	0	59.6402	2208.08	5.21036	-885.057	0.0158783	-311.761	0.0426208	0	0.999916	-311.761	0.0426208
Chr1	1202190	1202320	1202255	276.323	62.8229	-2.137	-86.1536	0.192546	120	0	-6.90689	-52.5367	0	2273.98	506.712	-2.16598	-489.017	0.16221	0	0.999916	-95.2812	0.175079	-95.2812	0.175079
Chr1	1202400	1203550	1202975	453.952	605.586	0.415791	-11.1745	0.65168	1020	860	-0.246161	-6.66787	0	2414.77	3178.37	0.396402	-46.416	0.681932	-494.177	0.0064349	-83.9041	0.198646	-494.177	0.0064349
Chr1	1203720	1203820	1203770	249.053	117.759	-1.08061	-25.4688	0.472505	100	0	-6.64386	-43.8116	0	2252.03	1002.44	-1.16771	-209.627	0.385593	0	0.999916	-43.1904	0.345646	-43.1904	0.345646
Chr1	1204070	1204300	1204185	210.275	235.678	0.164535	-1.36362	0.912419	100	120	0.263034	-1.15458	0	1365.16	1758.26	0.365074	-22.4754	0.781297	-135.919	0.115327	-11.2005	0.651262	-135.919	0.115327
Chr1	1205430	1205470	1205450	226.286	0	-7.822	-440.601	0.0127862	40	0	-5.32193	-17.5582	0	2447.05	0	-11.2568	-1063.82	0.00367709	0	0.999916	-438.243	0.0132876	-438.243	0.0132876
Chr1	1205530	1205580	1205555	266.245	5.48022	-5.60238	-321.26	0.0413672	50	0	-5.64386	-21.9485	0	2587.66	27.5172	-6.55517	-1089.56	0.00342637	0	0.999916	-531.541	0.00434565	-531.541	0.00434565
Chr1	1215160	1215230	1215195	95.6473	191.169	0.999049	-17.3702	0.56109	0	70	6.12928	-30.7062	0	818.307	2127.6	1.37851	-253.965	0.337707	-51.6421	0.303025	0	0.999916	-51.6421	0.303025
Chr1	1215960	1217020	1216490	615.847	855.862	0.474806	-19.403	0.538024	850	1030	0.27711	-8.27799	0	3304.15	4546.83	0.460583	-86.6829	0.571787	-105.623	0.155106	-68.926	0.240849	-105.623	0.155106
Chr1	1219400	1219480	1219440	276.946	33.269	-3.05735	-148.455	0.103543	80	0	-6.32193	-35.0778	0	2452.21	101.906	-4.58878	-940.392	0.00969413	0	0.999916	-558.321	0.00376066	-558.321	0.00376066
Chr1	1224500	1224650	1224575	319.891	69.6643	-2.19909	-103.82	0.15778	150	0	-7.22882	-65.6137	0	2610.56	486.718	-2.4232	-633.719	0.0932642	0	0.999916	-222.519	0.0641818	-222.519	0.0641818
Chr1	1224790	1224940	1224865	409.868	44.6593	-3.19813	-235.212	0.0605048	150	0	-7.22882	-65.6137	0	3627.93	157.915	-4.52193	-1382.49	0.00133712	0	0.999916	-799.374	0.000752131	-799.374	0.000752131
Chr1	1225110	1225230	1225170	259.884	15.2399	-4.09194	-210.062	0.0690289	120	0	-6.90689	-52.5367	0	2212.16	64.2978	-5.10454	-881.192	0.0163797	0	0.999916	-292.323	0.0474678	-292.323	0.0474678
Chr1	1226560	1228760	1227660	419.85	724.156	0.786425	-40.8536	0.357429	1370	1890	0.46421	-37.0938	0	2078.73	3489.8	0.747445	-156.596	0.450694	-226.75	0.0629283	-59.2291	0.271686	-226.75	0.0629283
Chr1	1229810	1230030	1229920	84.2653	488.512	2.53538	-198.005	0.0736253	0	180	7.49185	-78.6818	0	261.236	3142.87	3.58866	-1060.6	0.00367709	-684.308	0.00150426	0	0.999916	-684.308	0.00150426
Chr1	1231740	1231800	1231770	184.834	95.5657	-0.951662	-15.3326	0.587581	30	0	-4.90689	-13.1546	0	2056.26	346.968	-2.56715	-529.159	0.142236	0	0.999916	-198.059	0.0736253	-198.059	0.0736253
Chr1	1231890	1232040	1231965	309.49	139.817	-1.14635	-34.4931	0.396874	150	0	-7.22882	-65.6137	0	2567.71	512.06	-2.3261	-597.124	0.109895	0	0.999916	-639.769	0.00225639	-639.769	0.00225639
Chr1	1232650	1232890	1232770	43.1198	246.357	2.51433	-98.9227	0.167224	0	160	7.32193	-69.9705	0	130.335	1946.58	3.90065	-690.878	0.0717867	-485.754	0.00718703	0	0.999916	-485.754	0.00718703
Chr1	1234820	1234950	1234885	209.965	249.877	0.251069	-2.40056	0.864616	10	100	3.32193	-32.4534	0	1642.9	2168.56	0.400497	-32.5468	0.734498	-19.7137	0.534013	-1.47436	0.906485	-19.7137	0.534013
Chr1	1235030	1235890	1235460	587.046	587.022	-6.06542e-05	-0.310345	0.998914	830	790	-0.0712587	-0.768054	0	3505.44	3818.39	0.123367	-6.59564	0.887013	-42.0315	0.351078	-35.8907	0.38693	-42.0315	0.351078
Chr1	1235960	1236100	1236030	153.182	233.318	0.607047	-9.04494	0.692629	0	140	7.12928	-61.2558	0	1276.9	2194.08	0.780972	-106.467	0.53301	-61.9072	0.261992	-0.548451	0.969664	-61.9072	0.261992
Chr1	1236300	1236450	1236375	77.6622	297.112	1.93572	-79.2053	0.210179	0	150	7.22882	-65.6137	0	595.767	2718.48	2.18998	-591.707	0.112151	-144.558	0.106803	0	0.999916	-144.558	0.106803
Chr1	1236560	1236660	1236610	60.5859	192.297	1.66628	-40.5463	0.358934	0	100	6.64386	-43.8116	0	442.14	2053.74	2.21568	-453.131	0.183604	-95.2503	0.175247	0	0.999916	-95.2503	0.175247
Chr1	1240300	1241510	1240905	533.346	809.125	0.60129	-28.192	0.447518	870	1180	0.4397	-21.3149	0	2567.24	4396.39	0.776098	-210.024	0.385258	-301.108	0.0451279	-62.5016	0.260237	-301.108	0.0451279
Chr1	1242600	1243130	1242865	283.237	466.157	0.718807	-22.8773	0.500334	320	320	0	0	0.5	1925.24	2437.59	0.340416	-27.1696	0.757396	-88.3845	0.187782	-19.7075	0.534013	-88.3845	0.187782
Chr1	1247930	1247970	1247950	225.67	63.11	-1.83827	-55.3377	0.286311	40	0	-5.32193	-17.5582	0	2347.34	401.357	-2.54807	-599.525	0.108808	0	0.999916	-141.722	0.109059	-141.722	0.109059
Chr1	1248320	1248510	1248415	413.077	73.5411	-2.48979	-163.209	0.0930135	190	0	-7.56986	-83.0365	0	3053.21	466.617	-2.71002	-826.755	0.0269096	0	0.999916	-590.213	0.00267424	-590.213	0.00267424
Chr1	1249530	1249590	1249560	186.05	0	-7.53954	-347.863	0.0350159	60	0	-5.90689	-26.3303	0	2072.49	0	-11.0172	-901.111	0.0135384	0	0.999916	-345.588	0.0362694	-345.588	0.0362694
Chr1	1257830	1257890	1257860	210.556	20.2519	-3.37808	-130.451	0.12126	60	0	-5.90689	-26.3303	0	2359.04	145.77	-4.01644	-850.462	0.0215611	0	0.999916	-213.779	0.0677754	-213.779	0.0677754
Chr1	1258190	1258360	1258275	110.306	322.989	1.54998	-59.4457	0.270684	0	170	7.40939	-74.3265	0	651.218	2462.23	1.91875	-458.748	0.180177	-252.222	0.0554906	0	0.999916	-252.222	0.0554906
Chr1	1259550	1260350	1259950	362.229	509.887	0.493274	-12.7961	0.625021	190	660	1.79647	-113.842	0	1443.17	2535.84	0.813219	-131.561	0.489972	-438.243	0.0132876	-72.0231	0.231406	-438.243	0.0132876
Chr1	1260640	1261370	1261005	488.752	555.262	0.184067	-2.81103	0.849825	620	660	0.0901978	-0.909501	0	2549.6	3275.74	0.36155	-40.4307	0.705165	-180.478	0.0834865	-33.9052	0.401137	-180.478	0.0834865
Chr1	1261420	1261570	1261495	147.155	263.886	0.842579	-17.4351	0.560421	0	140	7.12928	-61.2558	0	1178.23	2429.44	1.044	-189.724	0.408491	-51.4287	0.304112	0	0.999916	-51.4287	0.304112
Chr1	1261930	1262030	1261980	33.9801	235.926	2.79557	-110.711	0.146331	0	100	6.64386	-43.8116	0	145.819	2282.11	3.96812	-817.459	0.0288317	-396.135	0.0212268	0	0.999916	-396.135	0.0212268
Chr1	1262840	1262980	1262910	272.459	31.6153	-3.10735	-149.998	0.102457	140	0	-7.12928	-61.2558	0	2533.36	224.251	-3.49787	-840.898	0.0233996	0	0.999916	-450.051	0.0117834	-450.051	0.0117834
Chr1	1264370	1264410	1264390	188.226	13.5045	-3.80095	-137.565	0.113906	30	0	-4.90689	-13.1546	0	2165.38	97.971	-4.46612	-821.23	0.0279124	0	0.999916	-350.139	0.0338459	-350.139	0.0338459
Chr1	1264660	1264710	1264685	34.9217	189.946	2.44339	-72.7045	0.2294	0	50	5.64386	-21.9485	0	387.737	2227.35	2.52218	-563.213	0.125606	-79.0997	0.21043	0	0.999916	-79.0997	0.21043
Chr1	1265330	1265480	1265405	337.816	116.047	-1.54153	-61.6518	0.262577	150	0	-7.22882	-65.6137	0	2897.5	817.745	-1.82509	-506.913	0.153518	0	0.999916	-126.597	0.125606	-126.597	0.125606
Chr1	1266850	1266900	1266875	84.1069	219.355	1.38297	-33.9331	0.400802	0	50	5.64386	-21.9485	0	755.097	2423.6	1.68242	-381.62	0.229651	-93.8406	0.177336	0	0.999916	-93.8406	0.177336
Chr1	1269870	1269930	1269900	201.32	52.5881	-1.93668	-53.9529	0.292746	50	0	-5.64386	-21.9485	0	2087.07	349.442	-2.57835	-539.357	0.137139	0	0.999916	-120.507	0.133127	-120.507	0.133127
Chr1	1270620	1270680	1270650	195.433	27.658	-2.8209	-93.301	0.178255	60	0	-5.90689	-26.3303	0	2166.61	65.8882	-5.03928	-859.561	0.0203911	0	0.999916	-361.556	0.0299181	-361.556	0.0299181
Chr1	1272010	1272060	1272035	212.947	77.4277	-1.45957	-35.7818	0.387347	50	0	-5.64386	-21.9485	0	2313.91	586.728	-1.97957	-447.887	0.186278	0	0.999916	-137.726	0.113822	-137.726	0.113822
Chr1	1272250	1272320	1272285	256.901	17.5659	-3.87037	-192.457	0.0769681	70	0	-6.12928	-30.7062	0	2614.72	37.53	-6.12247	-1088.69	0.00342637	0	0.999916	-509.776	0.0055992	-509.776	0.0055992
Chr1	1280890	1280980	1280935	226.756	24.9402	-3.1846	-128.996	0.122597	90	0	-6.49185	-39.446	0	2237.78	128.582	-4.12131	-817.577	0.0288317	0	0.999916	-248.597	0.0564098	-248.597	0.0564098
Chr1	1284750	1285280	1285015	364.821	376.984	0.0473173	-0.570388	0.967658	160	430	1.42626	-54.559	0	1510.37	2242.1	0.569947	-63.1255	0.630119	-398.457	0.0200568	-65.7133	0.250794	-398.457	0.0200568
Chr1	1285410	1285560	1285485	252.099	195.905	-0.363837	-4.26674	0.80219	90	30	-1.58496	-13.5852	0	1993.9	1750.9	-0.187495	-7.65031	0.87899	-14.0028	0.606635	-19.2385	0.540114	-19.2385	0.540114
Chr1	1285610	1286520	1286065	391.056	453.23	0.212867	-2.98983	0.844309	660	900	0.447459	-16.9383	0	2251.87	3047.85	0.436667	-53.078	0.661374	-111.619	0.145245	-22.9215	0.499666	-111.619	0.145245
Chr1	1287670	1287740	1287705	76.922	261.868	1.76737	-60.021	0.268344	0	70	6.12928	-30.7062	0	486.54	2516	2.3705	-596.969	0.109895	-521.851	0.00509778	0	0.999916	-521.851	0.00509778
Chr1	1289770	1290090	1289930	121.267	393.332	1.69756	-84.2591	0.197894	0	290	8.17991	-126.557	0	819.11	2747.51	1.746	-454.105	0.183019	-162.701	0.093515	0	0.999916	-162.701	0.093515
Chr1	1290150	1291060	1290605	326.308	645.967	0.985225	-54.1373	0.291743	620	880	0.505235	-20.5005	0	2056.71	3757.08	0.869269	-217.32	0.375564	-282.615	0.0493064	-21.1134	0.51897	-282.615	0.0493064
Chr1	1291490	1291770	1291630	226.628	272.47	0.265769	-2.80837	0.849825	160	230	0.523562	-6.10988	0	1835.37	2050.23	0.15971	-5.9124	0.893866	-15.9805	0.578138	-6.45126	0.749206	-15.9805	0.578138
Chr1	1291910	1292050	1291980	149.018	334.714	1.16745	-38.3025	0.371302	0	140	7.12928	-61.2558	0	1232.24	2658.76	1.10948	-228.424	0.363279	-53.3014	0.295587	0	0.999916	-53.3014	0.295587
Chr1	1292130	1292280	1292205	125.213	268.87	1.10253	-28.0683	0.448604	0	150	7.22882	-65.6137	0	720.518	2370.3	1.71797	-383.7	0.228314	-162.714	0.093515	0	0.999916	-162.714	0.093515
Chr1	1292490	1292790	1292640	196.114	260.129	0.407537	-5.21976	0.777703	20	170	3.08746	-52.0304	0	799.232	1917.85	1.2628	-201.23	0.396791	-504.958	0.00584991	-4.38668	0.799432	-504.958	0.00584991
Chr1	1293090	1293160	1293125	40.6146	231.573	2.5114	-92.69	0.179509	0	70	6.12928	-30.7062	0	354.464	2319.8	2.71029	-628.458	0.0961892	-159.408	0.0958549	0	0.999916	-159.408	0.0958549
Chr1	1295730	1295810	1295770	205.107	56.097	-1.87038	-52.1031	0.300518	70	0	-6.12928	-30.7062	0	2152.95	264.204	-3.02659	-642.11	0.0905064	0	0.999916	-297.294	0.0459636	-297.294	0.0459636
Chr1	1296260	1296380	1296320	195.027	261.871	0.425179	-5.51544	0.769681	60	120	1	-9.30114	0	1543.99	2527.5	0.711048	-104.406	0.536938	-39.8189	0.361942	0	0.999916	-39.8189	0.361942
Chr1	1296470	1296610	1296540	314.176	40.8566	-2.94293	-159.952	0.0954371	140	0	-7.12928	-61.2558	0	2800.14	291.699	-3.26295	-885.04	0.0158783	0	0.999916	-406.447	0.0183854	-406.447	0.0183854
Chr1	1298000	1298070	1298035	62.6552	268.766	2.10085	-81.3174	0.205248	0	70	6.12928	-30.7062	0	574.43	2549.05	2.14976	-543.39	0.134715	-134.507	0.117165	0	0.999916	-134.507	0.117165
Chr1	1298220	1298940	1298580	335.342	418.551	0.319772	-5.21317	0.777703	370	390	0.0759489	-0.481856	0	1679.19	1925.82	0.197711	-8.1412	0.875063	-404.886	0.0189704	-75.8179	0.220959	-404.886	0.0189704
Chr1	1305670	1305730	1305700	187.679	203.503	0.116783	-0.901568	0.939662	30	50	0.736966	-2.57461	0	2046.75	2163.53	0.0800482	-1.93459	0.947267	-2.93327	0.84598	-3.22358	0.836453	-3.22358	0.836453
Chr1	1313590	1314780	1314185	521.996	884.501	0.760824	-46.673	0.326341	1110	750	-0.565597	-31.2646	0	3076.52	2806.16	-0.132706	-6.16702	0.891192	-157.799	0.0971085	-54.869	0.287899	-157.799	0.0971085
Chr1	1314870	1314920	1314895	40.2569	222.538	2.46675	-86.7065	0.191292	0	50	5.64386	-21.9485	0	401.704	2356.76	2.5526	-602.981	0.10697	-113.853	0.141902	0	0.999916	-113.853	0.141902
Chr1	1316480	1316590	1316535	187.503	221.59	0.240979	-2.10849	0.874812	30	50	0.736966	-2.57461	0	1836.67	1983.34	0.110838	-3.06608	0.92838	-6.59692	0.745278	-2.19597	0.872305	-6.59692	0.745278
Chr1	1318520	1318650	1318585	186.254	278.93	0.582627	-9.79621	0.676333	10	130	3.70044	-45.1821	0	1186.86	2352.87	0.987266	-168.062	0.43423	-68.1379	0.243858	0	0.999916	-68.1379	0.243858
Chr1	1318960	1319010	1318985	204.624	134.949	-0.600558	-7.85723	0.718034	50	0	-5.64386	-21.9485	0	2368.32	1562.47	-0.600034	-72.9284	0.605883	0	0.999916	-13.5394	0.61282	-13.5394	0.61282
Chr1	1321440	1321510	1321475	216.307	3.09573	-6.12666	-284.958	0.0485542	70	0	-6.12928	-30.7062	0	2303.31	8.84494	-8.02464	-989.917	0.00685275	0	0.999916	-393.814	0.0213939	-393.814	0.0213939
Chr1	1321650	1321710	1321680	192.679	36.7877	-2.3889	-71.4351	0.233244	60	0	-5.90689	-26.3303	0	2117.56	297.203	-2.83288	-597.132	0.109895	0	0.999916	-120.672	0.133044	-120.672	0.133044
Chr1	1321930	1322620	1322275	338.258	423.897	0.325587	-5.38884	0.773274	430	300	-0.519374	-10.8367	0	1900.89	1853.08	-0.0367543	-0.553029	0.977018	-179.419	0.0842387	-95.6099	0.174327	-179.419	0.0842387
Chr1	1322670	1322830	1322750	212.624	224.09	0.075774	-0.68381	0.957045	20	120	2.58496	-31.5779	0	1353.4	1936.41	0.516798	-45.9746	0.683854	-37.5136	0.375564	-21.6413	0.513622	-37.5136	0.375564
Chr1	1322990	1323240	1323115	115.867	383.979	1.72855	-84.4277	0.197393	0	240	7.90689	-104.802	0	716.8	2865.34	1.99906	-560.947	0.126525	-195.694	0.0747117	0	0.999916	-195.694	0.0747117
Chr1	1326110	1326160	1326135	199.126	35.4589	-2.48946	-79.0251	0.210597	50	0	-5.64386	-21.9485	0	2272.35	392.158	-2.53468	-577.397	0.118001	0	0.999916	-91.1191	0.182517	-91.1191	0.182517
Chr1	1326600	1326830	1326715	136.788	355.103	1.3763	-53.8666	0.292997	0	200	7.64386	-87.3905	0	863.502	2498.88	1.53301	-346.718	0.255725	-206.822	0.0700318	0	0.999916	-206.822	0.0700318
Chr1	1327450	1327590	1327520	202.017	227.639	0.172271	-1.4108	0.910664	40	80	1	-6.32043	0	1556.05	1941.89	0.319569	-19.4544	0.795587	-29.4988	0.435902	-6.51352	0.747618	-29.4988	0.435902
Chr1	1327760	1328070	1327915	311.839	294.645	-0.0818238	-0.78688	0.949106	290	130	-1.15754	-27.2833	0	2321.88	1648.7	-0.493964	-50.6983	0.668143	-4.2442	0.802775	-352.418	0.0330938	-352.418	0.0330938
Chr1	1328160	1328310	1328235	83.8134	244.744	1.54602	-45.1778	0.333528	0	110	6.78136	-48.175	0	389.416	2012.06	2.36929	-477.342	0.168227	-216.901	0.0666054	0	0.999916	-216.901	0.0666054
Chr1	1328490	1328670	1328580	54.2471	364.16	2.74696	-167.201	0.0910079	0	180	7.49185	-78.6818	0	403.805	2958.19	2.87299	-844.102	0.0228146	-341.547	0.0372723	0	0.999916	-341.547	0.0372723
Chr1	1328770	1329100	1328935	211.327	407.161	0.946122	-32.4251	0.412836	40	330	3.04439	-99.4607	0	1022.4	3350.3	1.71233	-539.559	0.136971	-594.88	0.00259067	0	0.999916	-594.88	0.00259067
Chr1	1329150	1329210	1329180	70.3424	204.303	1.53825	-37.7592	0.374143	0	60	5.90689	-26.3303	0	683.724	2265.68	1.72846	-369.75	0.238426	-62.9131	0.259151	0	0.999916	-62.9131	0.259151
Chr1	1329370	1329610	1329490	200.962	335.881	0.741026	-17.5596	0.559001	40	210	2.39232	-50.8949	0	1282.26	2460.28	0.940132	-162.295	0.441919	-84.7253	0.196808	0	0.999916	-84.7253	0.196808
Chr1	1329680	1329920	1329800	356.395	418.661	0.232303	-3.17027	0.838041	190	190	0	0	0.5	2684.46	2988.57	0.15482	-7.89889	0.876818	-45.3293	0.332693	-66.8392	0.2472	-66.8392	0.2472
Chr1	1330050	1330820	1330435	392.227	345.363	-0.183577	-2.19121	0.872556	510	560	0.13493	-1.46678	0	2125.9	2105.35	-0.0140146	-0.173416	0.990473	-52.9586	0.296674	-73.381	0.227812	-73.381	0.227812
Chr1	1330880	1331250	1331065	313.254	413.087	0.399115	-7.47084	0.724971	230	370	0.685891	-14.994	0	1878.51	3120.08	0.731991	-135.207	0.48362	-88.5351	0.187364	-2.36735	0.865619	-88.5351	0.187364
Chr1	1332240	1333480	1332860	678.594	811.812	0.258597	-6.43164	0.749875	1020	810	-0.332575	-11.3125	0	3386.79	3089.9	-0.132358	-6.6995	0.886178	-187.218	0.0797259	-160.649	0.0947685	-187.218	0.0797259
Chr1	1333620	1333700	1333660	203.927	58.9174	-1.79129	-47.9088	0.319823	40	0	-5.32193	-17.5582	0	1963.29	446.606	-2.1362	-415.741	0.20692	0	0.999916	-82.6725	0.202741	-82.6725	0.202741
Chr1	1333840	1333960	1333900	236.419	141.179	-0.743822	-12.8349	0.624269	120	0	-6.90689	-52.5367	0	2321.81	909.837	-1.35157	-269.189	0.323333	0	0.999916	-125.802	0.126442	-125.802	0.126442
Chr1	1334760	1334960	1334860	226.279	278.833	0.3013	-3.39864	0.831857	50	150	1.58496	-22.3806	0	1542.78	2058.72	0.416217	-33.1604	0.732158	-70.9733	0.234581	-19.9722	0.530587	-70.9733	0.234581
Chr1	1335280	1335410	1335345	105.116	284.903	1.43849	-46.4524	0.327261	0	120	6.90689	-52.5367	0	502.507	2498.46	2.31382	-577.765	0.117834	-172.22	0.0875815	0	0.999916	-172.22	0.0875815
Chr1	1336980	1337640	1337310	440.372	486.696	0.1443	-1.8203	0.889855	470	590	0.328054	-6.62835	0	2365.9	2580.63	0.125335	-4.76294	0.905315	-117.437	0.136637	-34.5048	0.396874	-117.437	0.136637
Chr1	1337980	1338090	1338035	49.3388	249.507	2.33829	-89.4969	0.185024	0	110	6.78136	-48.175	0	329.44	2238.99	2.76476	-617.744	0.100618	-253.008	0.0552398	0	0.999916	-253.008	0.0552398
Chr1	1341660	1341730	1341695	58.4706	244.407	2.0635	-72.1583	0.23057	0	70	6.12928	-30.7062	0	554.169	2521.45	2.18586	-547.736	0.132626	-95.1671	0.175414	0	0.999916	-95.1671	0.175414
Chr1	1342490	1342560	1342525	79.3476	241.764	1.60734	-47.5739	0.321996	0	70	6.12928	-30.7062	0	700.424	2410.06	1.78277	-409.356	0.211015	-63.9364	0.256142	0	0.999916	-63.9364	0.256142
Chr1	1342730	1343650	1343190	584.56	598.908	0.0349847	-0.551715	0.96958	450	770	0.774933	-37.4365	0	2488.46	3188.63	0.357682	-38.6142	0.711934	-173.782	0.0865786	-131.007	0.120926	-173.782	0.0865786
Chr1	1345180	1346520	1345850	327.045	498.892	0.609236	-18.1289	0.552816	450	1200	1.41504	-149.175	0	1534.88	3023.34	0.978018	-212.397	0.3825	-262.249	0.053652	-13.9151	0.607889	-262.249	0.053652
Chr1	1348270	1348420	1348345	310.109	149.789	-1.04985	-29.8738	0.432893	150	0	-7.22882	-65.6137	0	2665.1	576.811	-2.20802	-585.457	0.114742	-0.658572	0.958967	-208.566	0.0693632	-208.566	0.0693632
Chr1	1348510	1348580	1348545	259.62	120.981	-1.10163	-27.1826	0.457129	70	0	-6.12928	-30.7062	0	2639.86	920.143	-1.52053	-362.075	0.24344	0	0.999916	-311.761	0.0426208	-311.761	0.0426208
Chr1	1350330	1351040	1350685	416.9	421.921	0.0172707	-0.389367	0.986712	510	550	0.108934	-1.04453	0	2407.43	2456.23	0.028953	-0.478375	0.979024	-32.6049	0.411583	-27.7628	0.452699	-32.6049	0.411583
Chr1	1351390	1351760	1351575	424.6	124.278	-1.77254	-97.3956	0.170232	370	0	-8.53138	-161.354	0	2863.01	878.315	-1.70472	-458.54	0.180428	0	0.999916	-155.968	0.0984456	-155.968	0.0984456
Chr1	1351940	1352700	1352320	330.586	574.599	0.797531	-33.4019	0.405733	470	760	0.693339	-30.6577	0	1921.38	3544.71	0.883527	-210.707	0.384255	-264.034	0.0533177	-1.85577	0.887849	-264.034	0.0533177
Chr1	1352750	1352800	1352775	80.4542	306.219	1.92832	-81.0355	0.205833	0	50	5.64386	-21.9485	0	485.013	2752.05	2.50441	-690.768	0.0718703	-316.24	0.0422865	0	0.999916	-316.24	0.0422865
Chr1	1352850	1353040	1352945	92.5486	349.964	1.91892	-91.2969	0.182266	0	170	7.40939	-74.3265	0	515.34	2383.24	2.20933	-523.995	0.144242	-396.135	0.0212268	0	0.999916	-396.135	0.0212268
Chr1	1353540	1353640	1353590	117.783	234.298	0.992213	-20.744	0.523149	0	80	6.32193	-35.0778	0	980.875	2188.33	1.15769	-201.041	0.396874	-90.4136	0.183687	0	0.999916	-90.4136	0.183687
Chr1	1357600	1357960	1357780	448.613	547.895	0.288426	-5.49788	0.770099	240	330	0.459432	-6.86962	0	2615.29	3588.46	0.456392	-67.5037	0.620425	-107.846	0.151596	-21.9521	0.510279	-107.846	0.151596
Chr1	1358040	1358410	1358225	374.114	345.713	-0.1139	-1.20413	0.922113	250	290	0.214125	-1.75394	0	2413.91	2345.27	-0.0416182	-0.781047	0.971503	-53.2418	0.295838	-31.7172	0.417683	-53.2418	0.295838
Chr1	1359180	1359300	1359240	44.0831	310.238	2.81508	-147.782	0.103961	0	120	6.90689	-52.5367	0	190.107	2341.56	3.62258	-795.178	0.034598	-642.261	0.00225639	0	0.999916	-642.261	0.00225639
Chr1	1359760	1359900	1359830	254.859	107.508	-1.24526	-32.7424	0.41058	140	0	-7.12928	-61.2558	0	2164.11	760.478	-1.5088	-293.814	0.299599	0	0.999916	-67.8366	0.24461	-67.8366	0.24461
Chr1	1360400	1360630	1360515	237.99	258.982	0.12195	-1.02882	0.932141	200	90	-1.152	-18.8526	0	2065.56	1556.33	-0.408389	-32.1508	0.736921	-5.93059	0.760822	-100.022	0.165385	-100.022	0.165385
Chr1	1360730	1362040	1361385	677.792	899.983	0.409055	-15.5828	0.583654	1310	950	-0.463567	-25.8969	0	3729.81	3717.29	-0.00485117	-0.0704532	0.994902	-165.473	0.0921778	-183.898	0.0818987	-183.898	0.0818987
Chr1	1364100	1364970	1364535	311.87	349.073	0.162584	-1.74374	0.89303	340	630	0.889817	-38.6131	0	1567.52	2279.88	0.540475	-58.4309	0.643573	-103.85	0.15778	-41.8123	0.352833	-103.85	0.15778
Chr1	1365170	1365250	1365210	0.445899	214.73	7.74638	-378.036	0.0254889	0	80	6.32193	-35.0778	0	0.82472	2191.8	11.0979	-951.865	0.00885843	-410.099	0.0177169	0	0.999916	-410.099	0.0177169
Chr1	1365740	1365830	1365785	221.825	0.73643	-7.79328	-375.705	0.0259067	80	0	-6.32193	-35.0778	0	2162.07	1.10735	-10.9311	-938.581	0.00994484	0	0.999916	-426.482	0.0149591	-426.482	0.0149591
Chr1	1366910	1367060	1366985	105.636	369.423	1.80617	-87.6109	0.189788	0	150	7.22882	-65.6137	0	924.44	3221.27	1.80098	-553.959	0.129617	-142.517	0.108641	0	0.999916	-142.517	0.108641
Chr1	1367140	1367890	1367515	577.898	501.635	-0.204176	-3.33265	0.833445	500	610	0.286881	-5.43019	0	2695.69	2608.32	-0.0475356	-1.0292	0.965903	-62.6953	0.259903	-172.389	0.0874979	-172.389	0.0874979
Chr1	1367990	1368910	1368450	535.999	653.966	0.286987	-6.33647	0.75188	680	880	0.371969	-11.9837	0	2589.94	3393.92	0.390033	-48.0629	0.675664	-138.327	0.11307	-54.5563	0.28957	-138.327	0.11307
Chr1	1369920	1369980	1369950	229.867	52.5336	-2.12949	-71.0763	0.234331	60	0	-5.90689	-26.3303	0	2332.73	294.679	-2.9848	-687.745	0.073291	0	0.999916	-384.555	0.0239846	-384.555	0.0239846
Chr1	1371870	1373030	1372450	519.393	501.178	-0.0515036	-0.685978	0.956878	590	1160	0.975338	-81.7305	0	2111.7	3117.38	0.561927	-85.2247	0.57513	-187.64	0.0793916	-44.031	0.33988	-187.64	0.0793916
Chr1	1374290	1375790	1375040	479.326	700.236	0.546835	-20.7443	0.523065	910	1300	0.514573	-30.906	0	2291.56	2926.69	0.352938	-34.6614	0.726308	-259.567	0.0538192	-64.3065	0.255307	-259.567	0.0538192
Chr1	1383940	1384610	1384275	457.362	517.486	0.178185	-2.53684	0.860104	450	470	0.0627358	-0.425179	0	2532.21	2851	0.171071	-9.04359	0.868461	-164.443	0.0926793	-125.957	0.126274	-164.443	0.0926793
Chr1	1384910	1385060	1384985	278.406	216.426	-0.363315	-4.57469	0.794668	150	80	-0.906891	-9.90638	0	2586.71	1918.78	-0.430927	-44.1225	0.691376	0	0.999916	-16.774	0.567775	-16.774	0.567775
Chr1	1385110	1385360	1385235	137.01	458.854	1.74375	-102.247	0.16129	0	240	7.90689	-104.802	0	1240.63	3075.64	1.30981	-340.133	0.260989	-126.448	0.125773	0	0.999916	-126.448	0.125773
Chr1	1385410	1385770	1385590	302.169	313.92	0.0550407	-0.592057	0.965235	240	270	0.169925	-1.15887	0	1896.38	2234.1	0.236452	-12.8973	0.837456	-123.244	0.129952	-52.9237	0.297008	-123.244	0.129952
Chr1	1386500	1386780	1386640	196.264	305.771	0.63966	-12.5169	0.629784	60	190	1.66297	-30.0718	0	1467.4	2203.59	0.586593	-65.278	0.625606	-116.94	0.136971	-13.643	0.6119	-116.94	0.136971
Chr1	1387600	1387730	1387665	200.017	71.2286	-1.4896	-35.2243	0.391275	120	0	-6.90689	-52.5367	0	1999.58	469.597	-2.0902	-412.923	0.208507	0	0.999916	-347.863	0.035183	-347.863	0.035183
Chr1	1389450	1389580	1389515	94.312	300.228	1.67054	-62.9715	0.259067	0	130	7.02237	-56.8969	0	552.784	2583.74	2.22467	-572.379	0.121093	-143.728	0.107471	0	0.999916	-143.728	0.107471
Chr1	1389740	1389780	1389760	181.686	194.647	0.0994133	-0.766528	0.950777	10	10	0	0	0.5	1954.29	1772.51	-0.140847	-4.55028	0.90824	-8.00362	0.71419	-7.71653	0.720207	-8.00362	0.71419
Chr1	1390050	1391200	1390625	577.137	539.051	-0.098493	-1.29895	0.915427	1030	1050	0.027745	-0.25512	0	3221.18	3332.68	0.0490947	-1.27115	0.960806	-132.168	0.119589	-34.0045	0.400384	-132.168	0.119589
Chr1	1391950	1392100	1392025	327.117	0	-8.35366	-687.365	0.00133712	150	0	-7.22882	-65.6137	0	2551.86	0	-11.3173	-1109.34	0.00292495	0	0.999916	-684.848	0.00133712	-684.848	0.00133712
Chr1	1396990	1397050	1397020	217.375	151.456	-0.521287	-6.6147	0.745028	60	0	-5.90689	-26.3303	0	2359.32	1629.82	-0.53366	-59.0907	0.641735	0	0.999916	-9.65059	0.678924	-9.65059	0.678924
Chr1	1397820	1397930	1397875	173.423	247.583	0.513615	-7.19217	0.730988	0	110	6.78136	-48.175	0	1459.4	2429.82	0.735471	-106.381	0.533261	-38.6353	0.369046	-4.38206	0.799599	-38.6353	0.369046
Chr1	1398030	1399750	1398890	342.214	702.264	1.03711	-64.4995	0.254555	970	1520	0.648015	-53.8608	0	1963.46	3626.52	0.885186	-216.214	0.376985	-186.944	0.0800602	-42.7221	0.347986	-186.944	0.0800602
Chr1	1399810	1400200	1400005	313.204	359.732	0.199817	-2.28177	0.868544	320	270	-0.245112	-2.36328	0	2199.97	2157.58	-0.0280667	-0.425645	0.980862	-25.083	0.476266	-58.8317	0.272856	-58.8317	0.272856
Chr1	1400820	1401080	1400950	247.584	403.935	0.706204	-19.2161	0.540615	100	250	1.32193	-28.701	0	1803.75	2659.15	0.559968	-72.3951	0.607053	-48.0508	0.319238	-9.45165	0.683604	-48.0508	0.319238
Chr1	1401140	1401820	1401480	396.982	392.701	-0.0156405	-0.375798	0.989303	640	370	-0.790547	-32.294	0	2758.31	2097.69	-0.394982	-40.1397	0.706167	-27.9378	0.450276	-92.1567	0.180679	-92.1567	0.180679
Chr1	1402200	1402620	1402410	149.638	296.351	0.985829	-25.6269	0.471001	0	330	8.36632	-143.957	0	837.31	2268.06	1.43762	-287.542	0.30478	-204.436	0.0711182	0	0.999916	-204.436	0.0711182
Chr1	1405200	1405730	1405465	312.407	322.314	0.0450371	-0.549508	0.969664	160	460	1.52356	-63.9527	0	1416.23	2162.84	0.61087	-68.804	0.615995	-158.028	0.0969413	-12.3043	0.632876	-158.028	0.0969413
Chr1	1405790	1406080	1405935	374.93	336.081	-0.157811	-1.70924	0.894033	190	240	0.337035	-3.07964	0	2531.76	2412.42	-0.0696591	-1.76176	0.95061	-38.0876	0.372388	-35.5894	0.388768	-38.0876	0.372388
Chr1	1406130	1407640	1406885	411.639	735.545	0.837434	-46.2581	0.328347	1190	1410	0.244734	-8.90383	0	2516.76	3293.19	0.387919	-46.2049	0.683186	-173.537	0.0866622	-41.2331	0.355591	-173.537	0.0866622
Chr1	1409340	1409380	1409360	181.294	103.908	-0.80302	-11.4734	0.64583	20	0	-4.32193	-8.72712	0	2212.25	992.054	-1.15702	-203.046	0.39395	0	0.999916	-45.9787	0.329517	-45.9787	0.329517
Chr1	1409480	1409830	1409655	269.589	371.601	0.462993	-8.65338	0.700652	110	320	1.54057	-45.3713	0	1785.56	2622.03	0.554308	-70.1272	0.612402	-25.0286	0.476684	-0.457868	0.97894	-25.0286	0.476684
Chr1	1410030	1410530	1410280	299.528	394.482	0.397269	-7.07529	0.733411	330	430	0.381871	-6.41994	0	1961.74	2394.19	0.2874	-19.6278	0.794418	-36.2768	0.384339	-11.9624	0.639562	-36.2768	0.384339
Chr1	1411130	1411940	1411535	467.245	560.457	0.262422	-4.84536	0.786395	350	810	1.21057	-80.2566	0	2146.05	3344.08	0.639926	-114.805	0.518636	-127.56	0.124436	-9.66395	0.678756	-127.56	0.124436
Chr1	1412110	1412310	1412210	179.879	286.963	0.673834	-12.8611	0.624018	10	160	4	-58.0245	0	1170.24	2171.56	0.891928	-131.529	0.490055	-57.7925	0.27645	-8.26928	0.708507	-57.7925	0.27645
Chr1	1412580	1412630	1412605	79.7843	223.858	1.48841	-38.8443	0.368043	0	50	5.64386	-21.9485	0	717.627	2294.55	1.67691	-359.783	0.244777	-91.5546	0.181849	0	0.999916	-91.5546	0.181849
Chr1	1412690	1412750	1412720	216.255	113.795	-0.926301	-17.1473	0.563346	60	0	-5.90689	-26.3303	0	2384.64	847.373	-1.4927	-318.816	0.277453	0	0.999916	-62.4139	0.260404	-62.4139	0.260404
Chr1	1413150	1413190	1413170	188.664	56.2877	-1.74493	-42.6795	0.348237	40	0	-5.32193	-17.5582	0	2216.15	370.391	-2.58094	-573.216	0.120592	0	0.999916	-234.81	0.0606719	-234.81	0.0606719
Chr1	1414390	1414510	1414450	253.282	82.6	-1.61653	-50.4983	0.308624	120	0	-6.90689	-52.5367	0	2290.22	694.614	-1.7212	-371.687	0.237005	0	0.999916	-73.9709	0.225806	-73.9709	0.225806
Chr1	1414890	1414980	1414935	98.3152	278.112	1.50018	-49.0033	0.314892	0	90	6.49185	-39.446	0	839.976	2690.44	1.67942	-422.519	0.201655	-131.938	0.120007	0	0.999916	-131.938	0.120007
Chr1	1415330	1415860	1415595	244.622	299.785	0.293375	-3.46028	0.829684	270	290	0.103093	-0.591455	0	1766.09	1891.31	0.0988255	-2.43473	0.937907	-65.1586	0.2528	-30.9102	0.424536	-65.1586	0.2528
Chr1	1415960	1416120	1416040	125.579	314.42	1.3241	-44.7189	0.335952	0	160	7.32193	-69.9705	0	886.286	2704.44	1.60949	-401.111	0.217032	-99.4196	0.166472	0	0.999916	-99.4196	0.166472
Chr1	1416610	1416700	1416655	0	310.263	8.27735	-644.755	0.00217282	0	90	6.49185	-39.446	0	0	2384.6	11.2195	-1036.69	0.00484707	-642.261	0.00225639	0	0.999916	-642.261	0.00225639
Chr1	1416880	1416930	1416905	153.937	225.086	0.54814	-7.44708	0.725556	0	50	5.64386	-21.9485	0	1287.86	2381.24	0.88673	-142.748	0.472255	-45.6845	0.330771	0	0.999916	-45.6845	0.330771
Chr1	1417100	1418610	1417855	523.102	735.246	0.491137	-17.9522	0.55524	730	1180	0.692818	-47.1022	0	2030.76	3128.69	0.623541	-102.718	0.539696	-268.57	0.0520642	-138.964	0.111984	-268.57	0.0520642
Chr1	1419670	1419750	1419710	75.9259	240.642	1.66422	-50.1892	0.309794	0	80	6.32193	-35.0778	0	316.596	2318.3	2.87235	-661.599	0.0830687	-424.135	0.0154605	0	0.999916	-424.135	0.0154605
Chr1	1421260	1421300	1421280	105.41	229.099	1.11996	-24.9685	0.477185	0	40	5.32193	-17.5582	0	717.65	2460.74	1.77774	-416.423	0.206502	-135.092	0.116497	0	0.999916	-135.092	0.116497
Chr1	1421450	1421490	1421470	194.249	54.1782	-1.84212	-48.1407	0.31882	40	0	-5.32193	-17.5582	0	2313.63	568.392	-2.0252	-460.217	0.179509	0	0.999916	-67.9649	0.244108	-67.9649	0.244108
Chr1	1422680	1422720	1422700	17.941	205.697	3.51919	-134.826	0.116664	0	40	5.32193	-17.5582	0	189.186	2328.04	3.62124	-790.41	0.0366873	-178.164	0.0844058	0	0.999916	-178.164	0.0844058
Chr1	1426180	1426230	1426205	201.244	81.2477	-1.30855	-28.5393	0.444426	40	0	-5.32193	-17.5582	0	2196.22	899.311	-1.28813	-237.229	0.353752	0	0.999916	-51.7891	0.301939	-51.7891	0.301939
Chr1	1427140	1427250	1427195	278.539	99.67	-1.48265	-47.9408	0.319739	110	0	-6.78136	-48.175	0	2333.5	621.417	-1.90886	-432.057	0.195387	0	0.999916	-116.342	0.137473	-116.342	0.137473
Chr1	1428920	1428960	1428940	198.714	114.181	-0.799372	-12.2773	0.633378	40	0	-5.32193	-17.5582	0	2307.25	1172.87	-0.976128	-161.835	0.442504	0	0.999916	-25.1404	0.475765	-25.1404	0.475765
Chr1	1433950	1434090	1434020	228.633	15.787	-3.85623	-170.404	0.0885843	130	0	-7.02237	-56.8969	0	2210.21	100.451	-4.45962	-837.691	0.0242353	0	0.999916	-431.18	0.0138726	-431.18	0.0138726
Chr1	1439990	1440050	1440020	199.248	75.1136	-1.40742	-31.8773	0.41643	60	0	-5.90689	-26.3303	0	2202.22	559.837	-1.97588	-425.357	0.199816	0	0.999916	-88.5048	0.187364	-88.5048	0.187364
Chr1	1440120	1440230	1440175	135.72	213.243	0.651865	-9.40968	0.683854	0	70	6.12928	-30.7062	0	1082.89	2027.86	0.905071	-125.882	0.499331	-27.9995	0.44944	0	0.999916	-27.9995	0.44944
Chr1	1440330	1441460	1440895	365.449	453.072	0.310071	-5.34738	0.774026	590	1070	0.858824	-61.3475	0	1694.23	3046.24	0.846396	-168.757	0.43306	-694.925	0.00133712	-5.30049	0.775029	-694.925	0.00133712
Chr1	1442970	1443120	1443045	373.269	117.226	-1.67092	-78.0012	0.21302	150	0	-7.22882	-65.6137	0	3035.1	494.056	-2.619	-795.835	0.0342637	0	0.999916	-707.55	0.00133712	-707.55	0.00133712
Chr1	1449950	1450200	1450075	237.368	417.534	0.814771	-25.5414	0.471837	80	220	1.45943	-29.1263	0	1582.3	2514.87	0.668458	-93.4	0.557162	-107.998	0.151429	-18.4089	0.549474	-107.998	0.151429
Chr1	1450320	1450920	1450620	448.237	402.013	-0.157019	-1.94823	0.882835	450	540	0.263034	-4.19877	0	2726.89	2760.04	0.017432	-0.268121	0.986545	-37.8338	0.373893	-12.747	0.626024	-37.8338	0.373893
Chr1	1451100	1451150	1451125	195.456	40.7895	-2.26058	-66.6963	0.247451	50	0	-5.64386	-21.9485	0	2248.95	191.436	-3.55432	-754.513	0.0485542	0	0.999916	-351.024	0.0338459	-351.024	0.0338459
Chr1	1452030	1452180	1452105	113.085	288.342	1.35037	-42.5151	0.349323	0	150	7.22882	-65.6137	0	734.793	2377.47	1.69402	-377.8	0.232408	-248.469	0.0564098	0	0.999916	-248.469	0.0564098
Chr1	1452330	1452630	1452480	274.77	222.223	-0.306217	-3.44872	0.829935	240	130	-0.884523	-14.954	0	2109	1795.88	-0.231865	-11.7898	0.845897	-2.20555	0.872054	-13.288	0.616497	-13.288	0.616497
Chr1	1454370	1454640	1454505	138.616	252.061	0.862685	-17.5977	0.558583	0	270	8.07682	-117.856	0	423.558	2293.63	2.43701	-560.168	0.126943	-182.6	0.082233	0	0.999916	-182.6	0.082233
Chr1	1457480	1457620	1457550	121.021	208.621	0.785631	-12.4951	0.629868	0	130	7.02237	-56.8969	0	716.621	2067.75	1.52878	-285.979	0.30712	-97.3093	0.170399	0	0.999916	-97.3093	0.170399
Chr1	1457950	1458690	1458320	651.004	695.358	0.0950892	-1.37845	0.911834	710	630	-0.172467	-2.64341	0	3320.35	3924.93	0.241333	-22.9411	0.778288	-116.443	0.137306	-57.3182	0.278623	-116.443	0.137306
Chr1	1459770	1459860	1459815	0	236.546	7.88598	-464.283	0.00944342	0	90	6.49185	-39.446	0	0	2459.05	11.2639	-1069.03	0.00359351	-461.907	0.00952699	0	0.999916	-461.907	0.00952699
Chr1	1463060	1464150	1463605	395.262	769.087	0.960338	-61.6584	0.262577	710	1080	0.60514	-34.2277	0	2158.48	4711.92	1.1263	-413.564	0.20834	-390.804	0.0225639	-2.7093	0.854003	-390.804	0.0225639
Chr1	1464460	1464560	1464510	43.5482	233.967	2.42562	-88.5077	0.187364	0	70	6.12928	-30.7062	0	377.663	2069.94	2.45442	-509.326	0.152265	-156.225	0.0981949	0	0.999916	-156.225	0.0981949
Chr1	1472350	1472400	1472375	208.139	172.254	-0.273012	-2.43077	0.863697	50	0	-5.64386	-21.9485	0	2224.13	1809.82	-0.297392	-19.4577	0.795587	-1.43536	0.908909	-7.04783	0.733829	-7.04783	0.733829
Chr1	1472880	1473060	1472970	46.9692	464.449	3.30573	-280.277	0.0497242	0	180	7.49185	-78.6818	0	310.909	3771.32	3.6005	-1275.16	0.00158783	-595.4	0.00259067	0	0.999916	-595.4	0.00259067
Chr1	1473300	1473560	1473430	305.082	148.049	-1.04312	-29.0989	0.439077	250	0	-7.96578	-109.153	0	2311.52	720.891	-1.68099	-363.609	0.242604	0	0.999916	-153.742	0.0996991	-153.742	0.0996991
Chr1	1473660	1474240	1473950	362.489	366.176	0.0146003	-0.383588	0.987966	310	390	0.331206	-4.61733	0	1950.86	2370.13	0.280855	-18.6412	0.801605	-123.505	0.129868	-92.1596	0.180679	-123.505	0.129868
Chr1	1474460	1475600	1475030	636.749	459.508	-0.470635	-14.4985	0.599699	900	810	-0.152003	-2.63142	0	3071.37	2614.33	-0.232442	-16.9217	0.810964	-70.9631	0.234581	-215.538	0.0670232	-215.538	0.0670232
Chr1	1475660	1475990	1475825	278.021	306.294	0.139725	-1.33905	0.913421	270	160	-0.754888	-12.9765	0	2150.56	1905.37	-0.174641	-7.23079	0.882668	-31.395	0.420608	-39.2973	0.365285	-39.2973	0.365285
Chr1	1476070	1476210	1476140	122.811	233.812	0.928915	-18.3779	0.550058	0	120	6.90689	-52.5367	0	1013.86	2040.25	1.00889	-151.031	0.458466	-29.3988	0.436821	0	0.999916	-29.3988	0.436821
Chr1	1480700	1480750	1480725	110.611	202.582	0.873013	-14.5239	0.599448	0	50	5.64386	-21.9485	0	1012.02	2293.25	1.18015	-216.95	0.375898	-59.4584	0.270684	0	0.999916	-59.4584	0.270684
Chr1	1482520	1482570	1482545	84.5972	189.528	1.16373	-22.0866	0.509276	0	40	5.32193	-17.5582	0	863.552	2154.62	1.31908	-241.096	0.350075	-43.4223	0.343891	0	0.999916	-43.4223	0.343891
Chr1	1482800	1483530	1483165	651.489	549.504	-0.245611	-4.93088	0.784807	570	730	0.356935	-9.34922	0	3297.55	3524.24	0.0959198	-3.95335	0.918101	-115.395	0.139395	-92.2195	0.180428	-115.395	0.139395
Chr1	1485500	1486950	1486225	625.343	959.663	0.617879	-34.7556	0.395036	960	1450	0.594947	-44.3399	0	2428.42	4430.01	0.867294	-255.073	0.33662	-341.047	0.0372723	-5.13352	0.780043	-341.047	0.0372723
Chr1	1488710	1488780	1488745	287.743	34.3057	-3.06826	-155.268	0.0988634	70	0	-6.12928	-30.7062	0	2837.76	118.192	-4.58555	-1087.79	0.00342637	0	0.999916	-529.114	0.00451279	-529.114	0.00451279
Chr1	1488920	1489210	1489065	220.146	357.572	0.699773	-16.9357	0.565435	30	280	3.22239	-88.2605	0	1120.78	2720.22	1.27922	-290.552	0.302357	-86.0968	0.192629	0	0.999916	-86.0968	0.192629
Chr1	1489360	1489420	1489390	212.236	110.744	-0.938445	-17.2277	0.562594	40	0	-5.32193	-17.5582	0	2146.55	1157.79	-0.890645	-129.718	0.493398	0	0.999916	-17.5672	0.558917	-17.5672	0.558917
Chr1	1489480	1490450	1489965	287.604	424.95	0.563209	-13.5982	0.612318	130	910	2.80735	-255.043	0	937.901	2601.48	1.47182	-340.868	0.260488	-457.159	0.0107805	-9.22133	0.687615	-457.159	0.0107805
Chr1	1490500	1490690	1490595	250.34	236.801	-0.0802167	-0.729244	0.953284	120	110	-0.125531	-0.396502	0	1838.64	1886.22	0.0368537	-0.55206	0.977102	-16.9456	0.565435	-10.9739	0.656109	-16.9456	0.565435
Chr1	1490990	1491110	1491050	250.698	122.641	-1.03151	-23.4926	0.492646	120	0	-6.90689	-52.5367	0	2331.37	758.254	-1.62043	-349.115	0.25422	0	0.999916	-107.382	0.152098	-107.382	0.152098
Chr1	1492920	1493260	1493090	256.329	209.017	-0.294374	-3.12465	0.839629	250	70	-1.8365	-44.7361	0	2008.1	1282.59	-0.64677	-70.6276	0.611148	-0.472533	0.977185	-43.0825	0.346147	-43.0825	0.346147
Chr1	1493360	1493600	1493480	202.158	438.153	1.11595	-46.2667	0.328096	30	210	2.80735	-59.2931	0	986.534	2950.9	1.58072	-426.926	0.19873	-184.121	0.0818151	-24.2709	0.48454	-184.121	0.0818151
Chr1	1493660	1493720	1493690	230.501	131.429	-0.810488	-14.4702	0.600451	60	0	-5.90689	-26.3303	0	2364.24	1370.01	-0.787195	-116.192	0.516045	0	0.999916	-24.1453	0.485793	-24.1453	0.485793
Chr1	1494310	1494430	1494370	151.408	329.287	1.1209	-35.3192	0.390607	0	120	6.90689	-52.5367	0	1372.08	2863.89	1.06161	-229.471	0.361942	-86.0544	0.192963	0	0.999916	-86.0544	0.192963
Chr1	1499150	1499290	1499220	60.7834	249.127	2.03513	-72.1107	0.230821	0	140	7.12928	-61.2558	0	402.786	2167.8	2.42815	-527.513	0.142821	-130.977	0.12101	0	0.999916	-130.977	0.12101
Chr1	1499490	1499660	1499575	148.691	278.216	0.903884	-20.8512	0.521645	0	170	7.40939	-74.3265	0	855.615	2346.42	1.45543	-302.705	0.291325	-80.1209	0.207755	0	0.999916	-80.1209	0.207755
Chr1	1500160	1501860	1501010	605.692	610.532	0.0114828	-0.376674	0.988969	860	1660	0.948775	-111.473	0	2022.22	3491.68	0.787979	-171.388	0.429885	-534.804	0.00417851	-21.4947	0.515544	-534.804	0.00417851
Chr1	1502660	1502790	1502725	194.88	244.143	0.325134	-3.5059	0.827595	20	70	1.80735	-12.5555	0	1130.22	1938.87	0.778612	-93.7171	0.55641	-93.8434	0.177336	-3.2067	0.837205	-93.8434	0.177336
Chr1	1502850	1503930	1503390	368.484	600.874	0.705462	-28.0229	0.449273	460	890	0.952171	-60.5234	0	1861.05	2902.88	0.641367	-100.187	0.54354	-157.964	0.0969413	-157.225	0.0974428	-157.964	0.0969413
Chr1	1505110	1505200	1505155	110.753	190.557	0.782875	-11.4464	0.646582	0	60	5.90689	-26.3303	0	1048.44	2028.52	0.952179	-136.795	0.482032	-28.1589	0.448019	0	0.999916	-28.1589	0.448019
Chr1	1505490	1506440	1505965	323.52	468.003	0.532662	-13.6536	0.611817	510	870	0.770518	-41.7957	0	1946.64	2869.05	0.559584	-77.9374	0.592261	-168.954	0.0898379	-3.15991	0.838292	-168.954	0.0898379
Chr1	1506680	1506780	1506730	100.033	284.787	1.50941	-50.3537	0.309209	0	100	6.64386	-43.8116	0	550.272	2466.16	2.16405	-529.723	0.141902	-196.912	0.0739596	0	0.999916	-196.912	0.0739596
Chr1	1507130	1507170	1507150	59.2558	198.579	1.74468	-44.9115	0.334949	0	40	5.32193	-17.5582	0	369.394	2342.98	2.66511	-624.854	0.0976935	-373.028	0.0271603	0	0.999916	-373.028	0.0271603
Chr1	1508990	1509140	1509065	73.4408	356.497	2.27924	-122.609	0.13062	0	150	7.22882	-65.6137	0	469.749	3149.49	2.74515	-862.947	0.0194718	-289.521	0.0478021	0	0.999916	-289.521	0.0478021
Chr1	1509440	1509780	1509610	328.733	242.358	-0.439778	-7.11109	0.732408	340	100	-1.76553	-57.6872	0	2516.63	1493.11	-0.753177	-114.702	0.51872	0	0.999916	-58.0504	0.275531	-58.0504	0.275531
Chr1	1510020	1510690	1510355	256.27	527.577	1.04172	-49.0743	0.314725	270	580	1.10309	-50.0603	0	1583.09	2934.21	0.890231	-176.8	0.424118	-208.925	0.0691125	-24.5175	0.482032	-208.925	0.0691125
Chr1	1510810	1510960	1510885	153.268	263.956	0.784238	-15.4139	0.586913	0	150	7.22882	-65.6137	0	1226.46	2272.01	0.889464	-136.94	0.481865	-254.896	0.0549891	0	0.999916	-254.896	0.0549891
Chr1	1520650	1520800	1520725	237.496	174.288	-0.446427	-5.54164	0.769263	100	0	-6.64386	-43.8116	0	2052.86	1027.17	-0.998963	-149.568	0.460638	-1.47543	0.906485	-412.433	0.0176333	-412.433	0.0176333
Chr1	1523850	1524010	1523930	153.653	264.782	0.785131	-15.5305	0.584573	0	150	7.22882	-65.6137	0	1110.02	2265.64	1.02934	-173.065	0.427628	-52.9377	0.296674	0	0.999916	-52.9377	0.296674
Chr1	1531720	1531760	1531740	200.792	84.7538	-1.24435	-25.9934	0.467658	30	0	-4.90689	-13.1546	0	2273.3	930.05	-1.28941	-245.88	0.345897	0	0.999916	-34.8965	0.393615	-34.8965	0.393615
Chr1	1532520	1532790	1532655	231.097	432.596	0.90452	-31.6725	0.418018	100	180	0.847997	-10.612	0	1111.16	2598.39	1.22555	-260.24	0.332024	-801.947	0.000752131	-34.4699	0.396958	-801.947	0.000752131
Chr1	1532860	1533230	1533045	376.027	368.261	-0.0301091	-0.479535	0.976266	270	240	-0.169925	-1.15887	0	2261.62	2350.06	0.0553366	-1.16343	0.962393	-131.744	0.120341	-24.5322	0.482032	-131.744	0.120341
Chr1	1533360	1534400	1533880	644.032	708.652	0.137944	-2.21208	0.871887	770	960	0.318176	-9.88326	0	2756.94	4002.81	0.537946	-100.993	0.541451	-305.991	0.0437072	-65.9123	0.250292	-305.991	0.0437072
Chr1	1538100	1538200	1538150	205.64	62.5236	-1.71765	-45.2866	0.33286	70	0	-6.12928	-30.7062	0	2036.13	340.38	-2.58061	-526.664	0.143239	0	0.999916	-370.729	0.0272439	-370.729	0.0272439
Chr1	1553740	1553890	1553815	262.379	28.6723	-3.19392	-150.394	0.101956	150	0	-7.22882	-65.6137	0	2379.06	176.125	-3.75572	-825.972	0.0272439	0	0.999916	-293.177	0.0473843	-293.177	0.0473843
Chr1	1555160	1555260	1555210	18.3747	262.993	3.83923	-194.811	0.0752967	0	100	6.64386	-43.8116	0	49.5578	2347.28	5.56573	-957.71	0.00844058	-445.322	0.0123684	0	0.999916	-445.322	0.0123684
Chr1	1560110	1560220	1560165	87.8531	265.647	1.59634	-51.6527	0.303025	0	110	6.78136	-48.175	0	789.9	2634.16	1.7376	-432.686	0.195053	-134.432	0.117165	0	0.999916	-134.432	0.117165
Chr1	1561310	1561470	1561390	221.875	242.228	0.126618	-1.07043	0.929968	40	140	1.80735	-24.7678	0	1083.67	2150.54	0.988768	-154.075	0.45412	-270.265	0.0513121	-8.08588	0.712686	-270.265	0.0513121
Chr1	1562600	1562870	1562735	176.805	450.282	1.34867	-65.5771	0.251128	0	270	8.07682	-117.856	0	1146.87	3287.6	1.51934	-450.152	0.185191	-138.404	0.11307	-1.55049	0.901471	-138.404	0.11307
Chr1	1562980	1563240	1563110	369.129	329.487	-0.163904	-1.82127	0.889855	260	150	-0.793549	-13.5718	0	2552.61	1831.08	-0.479282	-52.7218	0.662377	-18.6216	0.546799	-89.0497	0.186194	-89.0497	0.186194
Chr1	1563360	1564180	1563770	441.427	549.496	0.315935	-6.44235	0.74954	610	620	0.023459	-0.144682	0	2623.96	3009.34	0.197704	-12.3567	0.841217	-125.579	0.126776	-231.764	0.0616747	-231.764	0.0616747
Chr1	1564570	1565120	1564845	325.969	495.079	0.602925	-17.8222	0.556159	220	430	0.966833	-30.3507	0	1880.27	2830.77	0.590252	-84.5007	0.576885	-84.7423	0.196808	-2.24255	0.870216	-84.7423	0.196808
Chr1	1565230	1566400	1565815	470.408	515.441	0.131896	-1.69771	0.894367	920	720	-0.353637	-11.4355	0	2618.49	2327.37	-0.170031	-8.26654	0.874227	-98.0251	0.169062	-684.447	0.00150426	-684.447	0.00150426
Chr1	1566870	1566940	1566905	234.679	5.5783	-5.39472	-268.869	0.051897	70	0	-6.12928	-30.7062	0	2451.59	41.9515	-5.86885	-1012.37	0.00543206	0	0.999916	-400.781	0.0193883	-400.781	0.0193883
Chr1	1576100	1576140	1576120	235.007	48.9413	-2.26358	-80.5263	0.206752	40	0	-5.32193	-17.5582	0	2507.47	578.505	-2.11583	-524.898	0.144075	0	0.999916	-81.6662	0.204663	-81.6662	0.204663
Chr1	1576690	1579710	1578200	704.767	873.135	0.309058	-9.34804	0.685191	2140	2590	0.275341	-19.5787	0	2508.23	3386.72	0.433219	-58.035	0.645161	-227.732	0.0628447	-72.975	0.228982	-227.732	0.0628447
Chr1	1579760	1579870	1579815	280.134	149.838	-0.902708	-20.9627	0.520475	110	0	-6.78136	-48.175	0	2414.13	826.807	-1.54588	-338.9	0.261909	0	0.999916	-130.428	0.12126	-130.428	0.12126
Chr1	1580080	1580280	1580180	293.959	393.013	0.418959	-7.76563	0.719372	140	190	0.440573	-3.86525	0	2058.64	2989.88	0.538395	-75.8072	0.597276	-97.4287	0.170065	-11.7382	0.642654	-97.4287	0.170065
Chr1	1580920	1581020	1580970	109.881	207.982	0.92052	-16.1587	0.575715	0	100	6.64386	-43.8116	0	606.428	1991.56	1.71549	-321.943	0.274862	-247.986	0.0567441	0	0.999916	-247.986	0.0567441
Chr1	1581530	1581610	1581570	220.49	187.896	-0.23078	-1.99301	0.88108	80	30	-1.41504	-10.407	0	2360.69	1500.77	-0.653507	-84.364	0.576968	0	0.999916	-27.9854	0.449524	-27.9854	0.449524
Chr1	1581950	1582000	1581975	244.504	126.778	-0.947558	-19.9191	0.531172	50	0	-5.64386	-21.9485	0	2511.87	908.101	-1.46784	-327.903	0.271436	0	0.999916	-94.7577	0.175915	-94.7577	0.175915
Chr1	1583100	1583670	1583385	417.46	423.472	0.0206282	-0.418994	0.983871	410	440	0.10188	-0.7972	0	2530.03	2231.42	-0.181193	-8.97303	0.868711	-65.4936	0.251546	-172.067	0.0877486	-172.067	0.0877486
Chr1	1586530	1586630	1586580	304.573	150.854	-1.01363	-27.5164	0.454204	100	0	-6.64386	-43.8116	0	2847.06	1189.97	-1.25855	-296.712	0.295755	0	0.999916	-72.9824	0.228982	-72.9824	0.228982
Chr1	1586700	1587430	1587065	439.754	441.119	0.00447291	-0.333739	0.994902	450	610	0.438884	-11.3039	0	2212.36	2614.95	0.241198	-15.5262	0.821996	-117.254	0.136888	-43.6408	0.342387	-117.254	0.136888
Chr1	1587500	1587720	1587610	256.741	279.973	0.12497	-1.09905	0.927628	220	170	-0.371969	-3.34693	0	2301.47	2055.94	-0.162757	-6.79151	0.885509	-4.67289	0.79191	-21.4494	0.515878	-21.4494	0.515878
Chr1	1588300	1588370	1588335	235.168	73.162	-1.68452	-50.2875	0.309209	70	0	-6.12928	-30.7062	0	2288.42	436.386	-2.39068	-547.906	0.132459	0	0.999916	-139.423	0.1119	-139.423	0.1119
Chr1	1594130	1594210	1594170	173.997	298.683	0.779551	-17.2014	0.562761	0	80	6.32193	-35.0778	0	1850.42	2672.96	0.530588	-66.1381	0.623099	-22.5638	0.503677	-0.453407	0.979692	-22.5638	0.503677
Chr1	1594480	1594610	1594545	76.2524	239.956	1.65391	-49.3883	0.31297	0	130	7.02237	-56.8969	0	421.314	2346.71	2.47768	-582.85	0.115661	-373.028	0.0271603	0	0.999916	-373.028	0.0271603
Chr1	1594760	1594860	1594810	101.359	213.139	1.07232	-21.6662	0.513121	0	90	6.49185	-39.446	0	625.367	2033.69	1.70132	-325.161	0.272773	-81.8182	0.204496	0	0.999916	-81.8182	0.204496
Chr1	1595110	1595670	1595390	348.218	483.32	0.47299	-11.4105	0.647334	360	440	0.289507	-4.10706	0	2040.9	2617.44	0.358951	-32.0595	0.737172	-56.5031	0.281381	-61.6203	0.262661	-61.6203	0.262661
Chr1	1595810	1595890	1595850	96.8011	225.263	1.21851	-28.2345	0.447184	0	80	6.32193	-35.0778	0	718.153	2252.19	1.64896	-345.321	0.256727	-206.59	0.0701153	0	0.999916	-206.59	0.0701153
Chr1	1596480	1596520	1596500	99.6038	231.446	1.2164	-28.8257	0.441083	0	40	5.32193	-17.5582	0	1093.65	2620.33	1.2606	-273.839	0.318569	-44.7221	0.335952	0	0.999916	-44.7221	0.335952
Chr1	1596590	1596730	1596660	266.053	120.112	-1.14733	-30.0077	0.432057	140	0	-7.12928	-61.2558	0	2391.59	800.923	-1.57824	-345.466	0.256727	0	0.999916	-126.927	0.125272	-126.927	0.125272
Chr1	1596860	1596900	1596880	84.2458	211.226	1.32611	-30.5722	0.426625	0	40	5.32193	-17.5582	0	956.028	2450.09	1.35771	-285.892	0.307204	-40.964	0.356844	0	0.999916	-40.964	0.356844
Chr1	1597100	1597310	1597205	310.682	269.064	-0.207491	-2.17115	0.872973	150	130	-0.206451	-0.965294	0	2398.03	2163.48	-0.148495	-5.99714	0.893365	-52.4485	0.299265	-36.2013	0.385008	-52.4485	0.299265
Chr1	1597390	1597790	1597590	274.51	241.286	-0.186116	-1.74601	0.892696	390	120	-1.70044	-62.9456	0	2247.27	1520.87	-0.563279	-61.9704	0.632876	-1.14356	0.925205	-39.7152	0.36236	-39.7152	0.36236
Chr1	1599610	1599650	1599630	184.066	39.7782	-2.21017	-60.9481	0.265586	40	0	-5.32193	-17.5582	0	2235.58	271.922	-3.03938	-669.005	0.0802273	0	0.999916	-148.636	0.103293	-148.636	0.103293
Chr1	1603770	1604000	1603885	137.05	249.153	0.862325	-17.3721	0.56109	0	180	7.49185	-78.6818	0	717.772	1952.6	1.4438	-249.212	0.342554	-118.244	0.135718	0	0.999916	-118.244	0.135718
Chr1	1604130	1604290	1604210	137.129	382.539	1.48007	-65.2319	0.252465	0	160	7.32193	-69.9705	0	956.948	2973.94	1.63586	-450.78	0.184774	-125.022	0.127695	0	0.999916	-125.022	0.127695
Chr1	1604340	1605130	1604735	364.482	460.72	0.338044	-6.17026	0.754555	610	670	0.135352	-1.70573	0	2301.9	2839.92	0.30302	-25.4843	0.763831	-55.3334	0.286311	-27.4541	0.454789	-55.3334	0.286311
Chr1	1608380	1608490	1608435	51.9853	218.364	2.07056	-64.9369	0.253468	0	110	6.78136	-48.175	0	114.897	2127	4.21041	-785.375	0.038693	-370.729	0.0272439	0	0.999916	-370.729	0.0272439
Chr1	1608770	1608890	1608830	244.252	166.979	-0.548708	-7.98041	0.714859	120	0	-6.90689	-52.5367	0	2391.41	1574.44	-0.603021	-74.2738	0.602206	0	0.999916	-22.6102	0.503176	-22.6102	0.503176
Chr1	1609390	1609690	1609540	360.898	386.081	0.0973103	-1.04441	0.930971	150	190	0.341037	-2.55608	0	1906.62	2408.31	0.336998	-26.3653	0.760488	-105.184	0.155691	-52.1314	0.300267	-105.184	0.155691
Chr1	1609840	1611030	1610435	348.313	455.896	0.388319	-7.67814	0.721127	710	850	0.259644	-6.18992	0	2004.9	2330.74	0.217259	-11.5202	0.847986	-93.6422	0.177754	-73.449	0.227561	-93.6422	0.177754
Chr1	1611110	1611190	1611150	185.901	109.666	-0.761418	-10.6062	0.66221	40	0	-5.32193	-17.5582	0	1969.91	771.37	-1.35264	-228.81	0.363112	0	0.999916	-46.7738	0.326007	-46.7738	0.326007
Chr1	1611270	1611370	1611320	176.309	271.071	0.620564	-10.7808	0.659201	0	100	6.64386	-43.8116	0	1497.98	2563.55	0.775125	-122.656	0.504847	-34.2069	0.398295	0	0.999916	-34.2069	0.398295
Chr1	1611530	1611600	1611565	133.972	211.843	0.66106	-9.45209	0.683604	0	70	6.12928	-30.7062	0	1232.69	2192.86	0.831003	-118.103	0.512619	-21.1609	0.518469	0	0.999916	-21.1609	0.518469
Chr1	1614430	1614520	1614475	224.114	0	-7.80809	-435.887	0.0135384	90	0	-6.49185	-39.446	0	2181.03	0	-11.0908	-948.258	0.00902557	0	0.999916	-433.533	0.0137055	-433.533	0.0137055
Chr1	1614740	1614830	1614785	17.71	223.347	3.65665	-154.972	0.0990306	0	90	6.49185	-39.446	0	45.645	2323.49	5.66969	-952.221	0.00885843	-431.18	0.0138726	0	0.999916	-431.18	0.0138726
Chr1	1616550	1616660	1616605	275.74	148.177	-0.895989	-20.2271	0.528832	110	0	-6.78136	-48.175	0	2522.79	1392.29	-0.857562	-143.026	0.471586	0	0.999916	-30.0855	0.431473	-30.0855	0.431473
Chr1	1624970	1625750	1625360	413.99	521.003	0.331695	-6.72209	0.742353	540	730	0.434937	-13.1958	0	2216.22	3367.29	0.603483	-104.314	0.536938	-224.83	0.063179	-22.7588	0.501922	-224.83	0.063179
Chr1	1625830	1626960	1626395	454.901	494.184	0.119495	-1.47951	0.906234	180	1090	2.59826	-284.214	0	1404.04	3162.91	1.17167	-295.52	0.297426	-304.188	0.0442086	-2.87464	0.847735	-304.188	0.0442086
Chr1	1627020	1627090	1627055	75.6708	197.904	1.38699	-30.6431	0.425957	0	70	6.12928	-30.7062	0	560.198	2125.8	1.924	-397.538	0.219372	-74.6766	0.224219	0	0.999916	-74.6766	0.224219
Chr1	1627250	1627600	1627425	314.164	249.809	-0.330691	-4.38251	0.799515	100	240	1.26303	-25.809	0	1330.63	1928.57	0.535418	-48.7519	0.673324	-68.4511	0.243022	-12.7472	0.626024	-68.4511	0.243022
Chr1	1632760	1633310	1633035	425.442	314.566	-0.435598	-8.82727	0.697142	480	190	-1.33703	-55.4365	0	2496.87	1591.25	-0.649957	-88.3344	0.568444	-4.66908	0.791994	-412.235	0.0176333	-412.235	0.0176333
Chr1	1633390	1634160	1633775	424.195	446.163	0.0728449	-0.853984	0.943089	490	430	-0.188445	-2.22597	0	2091.51	2157.46	0.0447894	-0.799175	0.971085	-53.2968	0.295587	-122.196	0.131038	-122.196	0.131038
Chr1	1634430	1635830	1635130	1018.85	800.029	-0.348819	-13.1952	0.618168	1240	1350	0.122619	-2.61011	0	4082.55	5026.14	0.299982	-43.6075	0.694468	-206.182	0.0701989	-135.242	0.116162	-206.182	0.0701989
Chr1	1639490	1639570	1639530	46.6248	206.793	2.14901	-64.964	0.253301	0	80	6.32193	-35.0778	0	374.447	2151.23	2.52233	-544.03	0.134381	-119.607	0.133879	0	0.999916	-119.607	0.133879
Chr1	1642690	1642730	1642710	103.977	183.305	0.817978	-11.9464	0.639646	0	40	5.32193	-17.5582	0	1226.75	2150.75	0.81	-110.995	0.525572	-16.5131	0.572037	0	0.999916	-16.5131	0.572037
Chr1	1644270	1644340	1644305	7.20686	212.014	4.87865	-215.247	0.0672739	0	70	6.12928	-30.7062	0	29.6521	2123.29	6.16203	-885.269	0.0158783	-405.436	0.0183854	0	0.999916	-405.436	0.0183854
Chr1	1646320	1646360	1646340	95.0284	214.415	1.17398	-25.2546	0.474678	0	40	5.32193	-17.5582	0	1102.01	2402.74	1.12454	-210.92	0.384172	-29.562	0.4354	0	0.999916	-29.562	0.4354
Chr1	1646840	1646910	1646875	66.8189	234.074	1.80863	-56.2079	0.282383	0	70	6.12928	-30.7062	0	468.322	2345.43	2.32428	-545.066	0.133796	-157.387	0.0974428	0	0.999916	-157.387	0.0974428
Chr1	1650840	1651100	1650970	268.56	307.55	0.195575	-2.00162	0.880328	70	150	1.09954	-13.3025	0	1098.59	2064.27	0.909978	-129.266	0.494067	-370.06	0.0275781	-49.5999	0.311633	-370.06	0.0275781
Chr1	1651650	1651900	1651775	176.217	278.478	0.660211	-12.1792	0.635885	0	240	7.90689	-104.802	0	1170.49	2262.33	0.950701	-152.061	0.457296	-62.5719	0.26007	0	0.999916	-62.5719	0.26007
Chr1	1652550	1652800	1652675	424.08	239.119	-0.826609	-26.6965	0.461223	250	70	-1.8365	-44.7361	0	3071.17	1305.14	-1.23458	-310.834	0.283804	0	0.999916	-153.116	0.0999499	-153.116	0.0999499
Chr1	1652950	1652990	1652970	195.992	35.5667	-2.46219	-75.8645	0.220876	40	0	-5.32193	-17.5582	0	2305.31	315.094	-2.87111	-657.65	0.0854087	0	0.999916	-124.226	0.128865	-124.226	0.128865
Chr1	1653040	1653170	1653105	169.103	288.907	0.772698	-16.37	0.573625	0	130	7.02237	-56.8969	0	783.71	2627.99	1.74557	-434.258	0.194551	-205.348	0.0707003	0	0.999916	-205.348	0.0707003
Chr1	1653400	1653550	1653475	255.607	286.632	0.165271	-1.5437	0.901805	120	120	0	0	0.5	2201.07	2173.11	-0.0184424	-0.248474	0.987214	-8.14466	0.7116	-7.6497	0.721795	-8.14466	0.7116
Chr1	1653700	1654440	1654070	316.265	416.299	0.396487	-7.41295	0.726224	240	650	1.43741	-83.0151	0	1268.2	2794.67	1.1399	-250.376	0.341384	-337.517	0.0381915	-25.473	0.472505	-337.517	0.0381915
Chr1	1654510	1654730	1654620	206.977	412.563	0.995142	-35.7117	0.387765	60	210	1.80735	-36.919	0	1307.83	2818.06	1.10753	-241.38	0.349908	-101.101	0.163045	-2.68841	0.854337	-101.101	0.163045
Chr1	1654940	1655080	1655010	238.737	252.845	0.0828361	-0.729574	0.953284	140	100	-0.485427	-3.43112	0	2242.76	2079.46	-0.109063	-3.31788	0.924787	-1.23816	0.920107	-3.53814	0.826425	-3.53814	0.826425
Chr1	1655230	1655950	1655590	366.273	516.914	0.497007	-13.1255	0.619422	180	580	1.68806	-92.384	0	1682.44	2712.18	0.688899	-106.027	0.533846	-297.511	0.04588	-53.1244	0.296005	-297.511	0.04588
Chr1	1656000	1656160	1656080	234.697	203.945	-0.20262	-1.74348	0.89303	140	80	-0.807355	-7.73272	0	2075.96	1804.56	-0.202129	-9.07969	0.868043	-6.90681	0.737841	-16.025	0.577469	-16.025	0.577469
Chr1	1656230	1656600	1656415	214.572	565.643	1.39843	-87.0806	0.190206	70	340	2.28011	-78.0219	0	1344.96	3375.68	1.32762	-380.736	0.23057	-168.102	0.0905064	-0.900399	0.939746	-168.102	0.0905064
Chr1	1656750	1656820	1656785	223.774	65.2823	-1.77728	-51.9213	0.301354	50	0	-5.64386	-21.9485	0	2160.88	167.97	-3.68534	-741.78	0.0539027	0	0.999916	-368.432	0.0275781	-368.432	0.0275781
Chr1	1656880	1657190	1657035	197.11	452.044	1.19746	-53.856	0.292997	30	280	3.22239	-88.2605	0	1385.91	2907.82	1.0691	-235.58	0.355925	-114.575	0.140565	-1.7515	0.892529	-114.575	0.140565
Chr1	1657560	1658490	1658025	340.925	377.601	0.147409	-1.59504	0.898964	490	560	0.192645	-2.58496	0	1634.79	2005.33	0.294736	-17.334	0.808374	-443.968	0.0123684	-126.167	0.126024	-443.968	0.0123684
Chr1	1658580	1659160	1658870	215.398	416.902	0.952705	-33.3566	0.406067	70	440	2.65208	-117.412	0	1261.26	2375.3	0.913247	-149.466	0.460722	-89.1513	0.185776	-26.6598	0.461641	-89.1513	0.185776
Chr1	1659290	1659390	1659340	291.796	109.737	-1.41091	-46.0865	0.328848	100	0	-6.64386	-43.8116	0	2592.86	940.057	-1.46372	-337.096	0.263413	0	0.999916	-72.9424	0.228982	-72.9424	0.228982
Chr1	1660840	1660880	1660860	193.504	41.3775	-2.22544	-64.4209	0.254805	40	0	-5.32193	-17.5582	0	2343.95	475.473	-2.30151	-538.992	0.137306	0	0.999916	-83.4762	0.199816	-83.4762	0.199816
Chr1	1664470	1664520	1664495	78.5354	198.3	1.33627	-29.1087	0.43891	0	50	5.64386	-21.9485	0	684.374	2312.29	1.75646	-385.32	0.227645	-88.8244	0.186696	0	0.999916	-88.8244	0.186696
Chr1	1666940	1667030	1666985	205.248	136.99	-0.583298	-7.57858	0.722798	90	0	-6.49185	-39.446	0	2173.36	1118.46	-0.95841	-148.049	0.462477	0	0.999916	-101.217	0.162711	-101.217	0.162711
Chr1	1669580	1670010	1669795	452.374	483.573	0.0962189	-1.13627	0.925455	430	400	-0.104337	-0.810859	0	3079.22	2867.28	-0.102882	-3.96055	0.917934	-28.1472	0.448103	-50.2545	0.30946	-50.2545	0.30946
Chr1	1670060	1670170	1670115	200.019	164.505	-0.282	-2.4826	0.862193	70	0	-6.12928	-30.7062	0	2021.53	1396.01	-0.534134	-50.8421	0.667558	0	0.999916	-20.8904	0.521478	-20.8904	0.521478
Chr1	1670860	1670950	1670905	112.463	218.526	0.958355	-18.2563	0.551646	0	90	6.49185	-39.446	0	1030.57	2231.87	1.11481	-193.359	0.404312	-29.9341	0.432726	0	0.999916	-29.9341	0.432726
Chr1	1671830	1672350	1672090	392.876	355.202	-0.145434	-1.59381	0.899131	200	360	0.847997	-20.6866	0	1639.76	2169.76	0.404052	-33.0872	0.732325	-279.073	0.0501421	-39.1556	0.366121	-279.073	0.0501421
Chr1	1672510	1672790	1672650	43.0263	507.474	3.56004	-340.848	0.0376901	0	280	8.12928	-122.207	0	203.53	3259.03	4.00113	-1172.18	0.00200568	-504.958	0.00584991	0	0.999916	-504.958	0.00584991
Chr1	1676960	1677080	1677020	287.346	0	-8.16665	-587.751	0.00267424	120	0	-6.90689	-52.5367	0	2608.31	0	-11.3489	-1133.86	0.0025071	0	0.999916	-585.29	0.00275781	-585.29	0.00275781
Chr1	1679280	1679740	1679510	248.646	441.091	0.826984	-27.7346	0.45295	150	380	1.34104	-44.2198	0	1377.17	2632.65	0.934808	-171.992	0.429133	-154.763	0.0990306	-8.83117	0.696975	-154.763	0.0990306
Chr1	1679880	1680030	1679955	110.229	268.104	1.28229	-36.4222	0.383587	0	150	7.22882	-65.6137	0	721.198	2451.37	1.76512	-411.045	0.209845	-146.646	0.104797	0	0.999916	-146.646	0.104797
Chr1	1680080	1680130	1680105	136.987	231.214	0.755193	-12.9478	0.622096	0	50	5.64386	-21.9485	0	1600.74	2496.17	0.64098	-86.2005	0.57279	-14.0303	0.606301	0	0.999916	-14.0303	0.606301
Chr1	1681870	1681910	1681890	139.323	187.316	0.427045	-4.27453	0.802106	0	40	5.32193	-17.5582	0	1578.07	2264.12	0.520794	-54.3404	0.656527	-7.6149	0.722297	0	0.999916	-7.6149	0.722297
Chr1	1682300	1683610	1682955	992.846	612.814	-0.696122	-44.4632	0.33779	1090	1160	0.0897967	-1.40155	0	3725.21	3530.2	-0.0775729	-2.89392	0.930553	-110.257	0.147585	-249.429	0.0563263	-249.429	0.0563263
Chr1	1683670	1683710	1683690	199.107	97.692	-1.02723	-18.9215	0.543874	40	0	-5.32193	-17.5582	0	2334.19	1057.2	-1.14267	-210.085	0.385175	0	0.999916	-28.5759	0.443841	-28.5759	0.443841
Chr1	1683770	1684210	1683990	260.787	362.702	0.475916	-8.85566	0.696891	170	270	0.667425	-10.6057	0	1504.96	2176.86	0.532526	-54.3875	0.656443	-138.745	0.112151	-37.0377	0.379158	-138.745	0.112151
Chr1	1687260	1687410	1687335	312.419	111.848	-1.48194	-53.6494	0.294167	150	0	-7.22882	-65.6137	0	2750.44	735.195	-1.90346	-507.288	0.153351	0	0.999916	-222.252	0.0641818	-222.252	0.0641818
Chr1	1687940	1688040	1687990	122.191	257.411	1.07493	-25.932	0.468661	0	100	6.64386	-43.8116	0	831.373	2387.77	1.5221	-328.07	0.271352	-138.653	0.112736	0	0.999916	-138.653	0.112736
Chr1	1688790	1689680	1689235	367.447	431.55	0.23199	-3.24663	0.835868	610	780	0.354665	-9.8386	0	2077.76	2857.49	0.459718	-54.6589	0.655524	-255.876	0.054822	-10.6064	0.66221	-255.876	0.054822
Chr1	1698350	1698490	1698420	153.195	227.222	0.568735	-7.95129	0.715277	0	110	6.78136	-48.175	0	702.902	2008.67	1.51484	-274.312	0.318068	-361.556	0.0299181	0	0.999916	-361.556	0.0299181
Chr1	1699740	1699880	1699810	194.612	246.434	0.340599	-3.75373	0.81882	10	120	3.58496	-40.9226	0	1160.85	2120.87	0.869478	-123.187	0.504011	-55.2127	0.286813	-10.6697	0.660872	-55.2127	0.286813
Chr1	1699930	1699980	1699955	194.12	126.883	-0.613456	-7.86163	0.717951	50	0	-5.64386	-21.9485	0	2214.92	1136.91	-0.962137	-151.813	0.457379	0	0.999916	-51.8759	0.301688	-51.8759	0.301688
Chr1	1700180	1701110	1700645	665.149	532.476	-0.320962	-7.84231	0.718369	910	640	-0.507795	-21.3625	0	3452.31	2455.94	-0.491291	-74.1907	0.602373	-38.0991	0.372305	-91.7409	0.181514	-91.7409	0.181514
Chr1	1703060	1703200	1703130	128.302	243.385	0.923703	-19.0276	0.542704	0	140	7.12928	-61.2558	0	887.442	2349.48	1.40462	-288.059	0.304195	-88.967	0.186278	0	0.999916	-88.967	0.186278
Chr1	1707610	1707670	1707640	258.706	56.606	-2.19229	-83.7715	0.19898	60	0	-5.90689	-26.3303	0	2709.11	578.316	-2.22789	-601.062	0.107973	0	0.999916	-88.7449	0.186946	-88.7449	0.186946
Chr1	1709520	1709560	1709540	200.615	11.8826	-4.07751	-160.851	0.0947685	40	0	-5.32193	-17.5582	0	2345.56	85.3793	-4.7799	-913.737	0.0124519	0	0.999916	-269.111	0.0517299	-269.111	0.0517299
Chr1	1713370	1713410	1713390	206.476	114.937	-0.84514	-14.0267	0.606385	40	0	-5.32193	-17.5582	0	2395.64	1295.34	-0.887081	-143.699	0.4705	0	0.999916	-20.3678	0.527327	-20.3678	0.527327
Chr1	1713710	1713760	1713735	117.198	195.322	0.736904	-10.6387	0.661457	0	40	5.32193	-17.5582	0	1139.18	2197.92	0.948138	-147.114	0.464566	-38.8413	0.368043	0	0.999916	-38.8413	0.368043
Chr1	1713920	1714030	1713975	58.2758	229.943	1.98031	-63.334	0.258148	0	110	6.78136	-48.175	0	375.974	2215.25	2.55876	-568.176	0.122932	-213.845	0.0677754	0	0.999916	-213.845	0.0677754
Chr1	1715830	1715920	1715875	203.188	40.5797	-2.32398	-72.5237	0.229734	90	0	-6.49185	-39.446	0	2087.74	335.375	-2.6381	-551.549	0.130871	0	0.999916	-137.471	0.113906	-137.471	0.113906
Chr1	1717480	1717640	1717560	123.782	270.364	1.1271	-29.4657	0.436152	0	130	7.02237	-56.8969	0	640.522	2070.32	1.69254	-328.744	0.270767	-393.814	0.0213939	0	0.999916	-393.814	0.0213939
Chr1	1717890	1718180	1718035	223.565	359.717	0.686171	-16.4331	0.57279	120	180	0.584963	-5.83716	0	1787.22	2184.66	0.28969	-18.2371	0.803276	-70.0398	0.23759	-28.5042	0.444593	-70.0398	0.23759
Chr1	1718230	1718440	1718335	426.269	243.514	-0.807763	-25.7272	0.470165	210	160	-0.392317	-3.50154	0	3054.09	1960.14	-0.639785	-104.9	0.535684	-0.42249	0.983537	-39.0599	0.366622	-39.0599	0.366622
Chr1	1718610	1718760	1718685	169.159	327.966	0.955167	-26.5668	0.462477	0	150	7.22882	-65.6137	0	1338.45	2737.94	1.03253	-209.956	0.385258	-87.0864	0.190206	0	0.999916	-87.0864	0.190206
Chr1	1718890	1718960	1718925	107.011	207.589	0.955974	-17.3049	0.561758	0	70	6.12928	-30.7062	0	1122.28	2242.1	0.998418	-163.119	0.440916	-25.4721	0.472505	0	0.999916	-25.4721	0.472505
Chr1	1719540	1719760	1719650	133.179	297.095	1.15755	-33.8475	0.401387	0	220	7.78136	-96.097	0	892.698	2377.21	1.41303	-293.966	0.299432	-96.7022	0.171653	0	0.999916	-96.7022	0.171653
Chr1	1721480	1722840	1722160	440.64	505.08	0.196909	-2.90231	0.847067	550	1280	1.21864	-127.602	0	1834.53	2976.03	0.697975	-118.894	0.510781	-292.955	0.0473843	-35.8327	0.38718	-292.955	0.0473843
Chr1	1723210	1723300	1723255	54.6249	241.155	2.14233	-75.7058	0.22121	0	90	6.49185	-39.446	0	249.041	2350.17	3.23831	-738.806	0.0543206	-471.424	0.00885843	0	0.999916	-471.424	0.00885843
Chr1	1723690	1723730	1723710	204.256	71.693	-1.51047	-36.6636	0.382333	40	0	-5.32193	-17.5582	0	2396.94	781.661	-1.61658	-357.753	0.246532	0	0.999916	-48.9788	0.315059	-48.9788	0.315059
Chr1	1724510	1724600	1724555	222.654	28.6821	-2.95658	-113.739	0.142069	90	0	-6.49185	-39.446	0	2234.9	215.781	-3.37257	-723.616	0.0591676	0	0.999916	-410.099	0.0177169	-410.099	0.0177169
Chr1	1724730	1724780	1724755	188.723	48.4815	-1.96077	-51.4014	0.304279	50	0	-5.64386	-21.9485	0	2225.88	519.866	-2.09816	-461.572	0.179258	0	0.999916	-102.369	0.160956	-102.369	0.160956
Chr1	1727430	1727550	1727490	38.3478	234.363	2.61153	-99.7081	0.16597	0	110	6.78136	-48.175	0	106.758	2213	4.37358	-831.635	0.0252382	-384.555	0.0239846	0	0.999916	-384.555	0.0239846
Chr1	1730770	1730910	1730840	231.545	134.551	-0.783137	-13.7027	0.610981	120	0	-6.90689	-52.5367	0	2106.85	855.073	-1.30097	-230.999	0.360689	0	0.999916	-153.703	0.0996991	-153.703	0.0996991
Chr1	1731150	1731310	1731230	293.337	129.26	-1.18229	-34.566	0.396373	160	0	-7.32193	-69.9705	0	2287.16	997.586	-1.19705	-221.135	0.370968	0	0.999916	-81.6546	0.204663	-81.6546	0.204663
Chr1	1732740	1734390	1733565	397.146	796.835	1.00461	-68.8613	0.241016	1040	1390	0.418501	-22.8713	0	2040.51	2959.44	0.536396	-74.5513	0.601287	-290.26	0.047635	-38.7017	0.368795	-290.26	0.047635
Chr1	1734730	1734890	1734810	265.91	254.325	-0.0642639	-0.618898	0.961307	130	120	-0.115477	-0.375895	0	2223.24	2143.82	-0.0524752	-1.02996	0.965903	-20.2525	0.528581	-32.3379	0.413672	-32.3379	0.413672
Chr1	1735410	1735490	1735450	202.437	86.5779	-1.2254	-25.6678	0.470667	40	0	-5.32193	-17.5582	0	1908.62	272.377	-2.80885	-534.261	0.139479	0	0.999916	-329.735	0.0402808	-329.735	0.0402808
Chr1	1735700	1735760	1735730	72.6688	211.83	1.5435	-39.0834	0.366622	0	30	4.90689	-13.1546	0	702.889	2192.22	1.64102	-333.981	0.265502	-65.7099	0.250794	0	0.999916	-65.7099	0.250794
Chr1	1745100	1745280	1745190	308.693	186.778	-0.724846	-15.6577	0.582985	140	20	-2.80735	-39.6623	0	2100.46	1366.72	-0.619993	-68.5984	0.616747	-22.3489	0.506184	-56.8476	0.280712	-56.8476	0.280712
Chr1	1745510	1745650	1745580	276.07	218.301	-0.338717	-4.11228	0.806869	140	50	-1.48543	-19.1692	0	2455.23	1756.79	-0.482917	-51.4359	0.665469	-5.85977	0.761909	-20.626	0.524737	-20.626	0.524737
Chr1	1745920	1746070	1745995	83.6695	285.444	1.77043	-65.7606	0.25071	0	150	7.22882	-65.6137	0	753.79	2482.54	1.71958	-402.316	0.216279	-75.2331	0.222714	0	0.999916	-75.2331	0.222714
Chr1	1749700	1749820	1749760	227.153	205.607	-0.143774	-1.18254	0.923366	80	80	0	0	0.5	1926.86	1791.37	-0.105189	-2.74145	0.933395	-9.68932	0.678171	-34.0997	0.399298	-34.0997	0.399298
Chr1	1750040	1750170	1750105	214.271	19.026	-3.49339	-139.512	0.111733	130	0	-7.02237	-56.8969	0	2176.03	21.6311	-6.65245	-918.285	0.011867	0	0.999916	-410.099	0.0177169	-410.099	0.0177169
Chr1	1754280	1759250	1756765	610.878	986.528	0.691476	-43.7262	0.341551	2800	4480	0.678072	-169.715	0	2237.32	3299.05	0.560279	-89.6646	0.565268	-634.963	0.00225639	-227.292	0.0629283	-634.963	0.00225639
Chr1	1759300	1759630	1759465	202.321	290.632	0.522548	-8.51456	0.703744	20	300	3.90689	-107.086	0	1371.52	2364.45	0.785726	-115.837	0.51638	-61.2442	0.264082	-1.0769	0.928965	-61.2442	0.264082
Chr1	1760290	1760400	1760345	195.216	186.951	-0.0624096	-0.578353	0.966656	100	30	-1.73697	-16.9414	0	2011.33	1662.35	-0.274929	-15.3293	0.822831	-0.632409	0.960722	-10.6607	0.661123	-10.6607	0.661123
Chr1	1764080	1764270	1764175	318.742	85.764	-1.89394	-81.6014	0.204747	160	0	-7.32193	-69.9705	0	2445.7	400.448	-2.61056	-639.501	0.0915093	0	0.999916	-354.754	0.0322581	-354.754	0.0322581
Chr1	1764560	1764660	1764610	62.9322	243.228	1.95044	-65.7709	0.250627	0	100	6.64386	-43.8116	0	354.521	2354.26	2.73133	-642.34	0.0905064	-386.866	0.0238175	0	0.999916	-386.866	0.0238175
Chr1	1764750	1764850	1764800	10.6256	206.774	4.28244	-176.8	0.0849908	0	100	6.64386	-43.8116	0	59.9644	2127.64	5.149	-849.823	0.0217282	-390.435	0.0227311	0	0.999916	-390.435	0.0227311
Chr1	1765060	1765220	1765140	333.03	69.1221	-2.26843	-114.054	0.141484	160	0	-7.32193	-69.9705	0	2890.57	533.81	-2.43695	-705.677	0.0648504	0	0.999916	-157.554	0.0972756	-157.554	0.0972756
Chr1	1765280	1766370	1765825	751.397	596.804	-0.332318	-9.23875	0.687364	890	1010	0.182478	-3.94698	0	3203.4	3587.94	0.16355	-10.3327	0.857513	-172.803	0.0870801	-120.063	0.133461	-172.803	0.0870801
Chr1	1767580	1768800	1768190	501.991	558.712	0.154443	-2.18475	0.872723	620	1040	0.746243	-47.1936	0	2034.47	2765.78	0.443036	-49.5282	0.67182	-478.138	0.00785559	-99.7181	0.16597	-478.138	0.00785559
Chr1	1768940	1770610	1769775	805.596	740.681	-0.121204	-2.03059	0.878823	1410	1630	0.209177	-7.71211	0	3118.29	4080.98	0.38816	-57.0958	0.647919	-282.889	0.0492228	-103.282	0.158616	-282.889	0.0492228
Chr1	1770660	1770730	1770695	67.1301	259.12	1.94859	-69.9563	0.237757	0	70	6.12928	-30.7062	0	464.812	2470.37	2.41001	-596.366	0.110145	-129.834	0.122012	0	0.999916	-129.834	0.122012
Chr1	1772210	1773400	1772805	751.59	669.836	-0.166139	-3.01194	0.843306	1010	940	-0.103623	-1.56669	0	3935.5	2862.63	-0.459204	-74.7604	0.600284	-73.0638	0.228815	-103.549	0.158365	-103.549	0.158365
Chr1	1779310	1779390	1779350	131.083	205.466	0.648416	-8.97988	0.694217	0	80	6.32193	-35.0778	0	1285.62	2150.2	0.742007	-95.6848	0.552315	-24.5046	0.4822	0	0.999916	-24.5046	0.4822
Chr1	1779450	1781870	1780660	593.793	783.859	0.400634	-13.2274	0.617834	1790	1860	0.055343	-0.973572	0	2626.4	3361.4	0.355973	-40.3033	0.705833	-197.722	0.0737924	-199.195	0.0728731	-199.195	0.0728731
Chr1	1782100	1782500	1782300	303.052	263.981	-0.199131	-2.06363	0.876734	160	220	0.459432	-4.72901	0	1754.12	1684.04	-0.0588195	-1.01909	0.966071	-35.9879	0.38601	-136.652	0.114658	-136.652	0.114658
Chr1	1782870	1783060	1782965	154.032	357.537	1.21486	-43.768	0.341384	0	190	7.56986	-83.0365	0	1326.76	2657.6	1.00221	-194.334	0.402808	-73.6597	0.226976	0	0.999916	-73.6597	0.226976
Chr1	1784630	1784770	1784700	217.142	44.488	-2.28715	-75.5916	0.221461	110	0	-6.78136	-48.175	0	1940.84	331.755	-2.54849	-495.951	0.159285	0	0.999916	-108.642	0.150092	-108.642	0.150092
Chr1	1786800	1787560	1787180	251.3	396.682	0.658573	-16.7815	0.567608	150	730	2.28293	-166.987	0	1393.42	2829.29	1.02181	-213.341	0.380996	-109.437	0.149089	-0.686465	0.956794	-109.437	0.149089
Chr1	1787640	1787900	1787770	266.547	249.935	-0.092834	-0.829649	0.945596	90	140	0.63743	-5.31032	0	1652.24	1912.69	0.211177	-9.09772	0.868043	-25.4568	0.472589	-5.48589	0.770516	-25.4568	0.472589
Chr1	1788130	1788360	1788245	156.518	228.579	0.546365	-7.42355	0.72589	0	160	7.32193	-69.9705	0	1151.54	2003.8	0.799167	-101.167	0.541033	-42.0908	0.351078	0	0.999916	-42.0908	0.351078
Chr1	1788600	1788750	1788675	24.7127	279.246	3.49821	-182.547	0.082233	0	150	7.22882	-65.6137	0	99.351	2547.28	4.68028	-984.427	0.00701989	-387.485	0.0235668	0	0.999916	-387.485	0.0235668
Chr1	1790270	1791310	1790790	390.305	597.797	0.615052	-21.8928	0.510864	870	830	-0.0679041	-0.742327	0	2519.86	3167.51	0.330007	-33.1158	0.732241	-292.491	0.0474678	-80.9746	0.205917	-292.491	0.0474678
Chr1	1791360	1792710	1792035	488.472	602.153	0.301855	-6.49421	0.748036	900	1340	0.574236	-38.5834	0	2527.79	3387.52	0.422355	-55.439	0.652933	-264.312	0.0533177	-42.6222	0.348487	-264.312	0.0533177
Chr1	1792800	1793400	1793100	252.981	424.07	0.745275	-22.3	0.506853	250	470	0.910733	-30.093	0	1680.11	2328.86	0.47107	-46.7141	0.681431	-39.9793	0.361441	-29.2145	0.438075	-39.9793	0.361441
Chr1	1793610	1793880	1793745	259.915	255.336	-0.0256431	-0.404878	0.985375	130	200	0.621488	-7.10778	0	1918.8	2029.94	0.0812347	-1.88	0.948772	-17.0269	0.5646	-14.7947	0.595103	-17.0269	0.5646
Chr1	1794020	1794300	1794160	236.817	292.796	0.306124	-3.62114	0.823333	90	200	1.152	-18.8526	0	1630.25	2008.78	0.301225	-18.0602	0.804864	-82.4215	0.203243	-23.6445	0.491225	-82.4215	0.203243
Chr1	1794620	1794680	1794650	61.6587	190.095	1.62434	-38.5721	0.36938	0	60	5.90689	-26.3303	0	583.974	2098.62	1.84547	-372.633	0.23642	-63.8198	0.256727	0	0.999916	-63.8198	0.256727
Chr1	1794960	1795050	1795005	206.653	96.8257	-1.09375	-21.5806	0.514708	80	0	-6.32193	-35.0778	0	2127.71	770.288	-1.46583	-277.375	0.314976	0	0.999916	-102.904	0.159285	-102.904	0.159285
Chr1	1795250	1795300	1795275	90.7108	215.588	1.24893	-28.0855	0.448521	0	50	5.64386	-21.9485	0	932.233	2387.69	1.35685	-278.382	0.314056	-45.0082	0.33428	0	0.999916	-45.0082	0.33428
Chr1	1796140	1796200	1796170	93.3859	183.689	0.975989	-15.9435	0.578723	0	60	5.90689	-26.3303	0	1076.8	2110.44	0.970785	-146.81	0.464984	-16.2586	0.575046	0	0.999916	-16.2586	0.575046
Chr1	1798110	1798250	1798180	37.0871	227.154	2.61468	-96.9924	0.171235	0	120	6.90689	-52.5367	0	144.564	2075.94	3.84399	-730.674	0.0574127	-357.91	0.0315895	0	0.999916	-357.91	0.0315895
Chr1	1798310	1798370	1798340	0.368821	208.241	7.70211	-369.983	0.0275781	0	60	5.90689	-26.3303	0	1.2294	2153.86	10.7748	-934.856	0.0103627	-396.135	0.0212268	0	0.999916	-396.135	0.0212268
Chr1	1798740	1798840	1798790	276.776	102.554	-1.43233	-44.8874	0.335033	100	0	-6.64386	-43.8116	0	2617.92	622.501	-2.07227	-534.902	0.138977	0	0.999916	-240.057	0.0590005	-240.057	0.0590005
Chr1	1799050	1799090	1799070	199.262	71.9373	-1.46986	-34.2296	0.398212	40	0	-5.32193	-17.5582	0	2306.28	747.316	-1.62578	-346.913	0.255725	0	0.999916	-47.4911	0.32233	-47.4911	0.32233
Chr1	1799530	1799680	1799605	11.0008	370.961	5.07558	-400.1	0.0200568	0	150	7.22882	-65.6137	0	39.1028	3114.21	6.31545	-1303.52	0.00150426	-794.231	0.000752131	0	0.999916	-794.231	0.000752131
Chr1	1801560	1801710	1801635	187.957	224.223	0.254534	-2.31984	0.867541	30	100	1.73697	-16.9414	0	961.468	1821.53	0.921844	-116.627	0.51546	-276.753	0.0505599	-55.2839	0.286562	-276.753	0.0505599
Chr1	1801910	1801980	1801945	13.9909	232.468	4.05447	-185.694	0.0813137	0	70	6.12928	-30.7062	0	77.1759	2353.45	4.93048	-926.895	0.0108641	-331.002	0.0401137	0	0.999916	-331.002	0.0401137
Chr1	1802190	1802350	1802270	126.039	385.426	1.61259	-75.8422	0.220959	0	160	7.32193	-69.9705	0	575.651	2918.72	2.34207	-683.581	0.0746281	-418.324	0.0164633	0	0.999916	-418.324	0.0164633
Chr1	1802580	1804130	1803355	756.583	985.93	0.381987	-15.0275	0.591426	1260	1380	0.131245	-2.97665	0	3417.09	5053.29	0.564453	-138.594	0.479275	-310.163	0.0427879	-167.437	0.0908407	-310.163	0.0427879
Chr1	1806120	1806230	1806175	248.775	128.373	-0.954497	-20.4217	0.526993	100	0	-6.64386	-43.8116	0	2108.67	1241.98	-0.763689	-98.5596	0.546799	0	0.999916	-25.8629	0.469246	-25.8629	0.469246
Chr1	1806310	1807370	1806840	409.037	566.504	0.469854	-13.0112	0.62101	510	1030	1.01408	-77.3336	0	1806.14	3133.19	0.794722	-156.134	0.451111	-401.601	0.0193047	-13.1695	0.618419	-401.601	0.0193047
Chr1	1809000	1809140	1809070	243.63	47.0197	-2.37335	-89.35	0.185191	140	0	-7.12928	-61.2558	0	2293.54	161.414	-3.82874	-805.331	0.0314224	0	0.999916	-405.436	0.0183854	-405.436	0.0183854
Chr1	1809320	1809430	1809375	43.133	305.284	2.82329	-146.023	0.105382	0	110	6.78136	-48.175	0	303.559	2737.43	3.17277	-847.186	0.0223132	-259.65	0.0538192	0	0.999916	-259.65	0.0538192
Chr1	1809870	1810020	1809945	238.38	72.1217	-1.72476	-52.8379	0.297342	150	0	-7.22882	-65.6137	0	2243.47	478.573	-2.22892	-498.182	0.158365	0	0.999916	-173.736	0.0865786	-173.736	0.0865786
Chr1	1810370	1811780	1811075	373.228	418.546	0.165332	-1.97397	0.881498	1020	870	-0.229482	-5.90184	0	2142.73	2060.24	-0.0566413	-1.12236	0.963647	-83.0775	0.200986	-180.792	0.0833194	-180.792	0.0833194
Chr1	1811840	1814260	1813050	463.092	509.334	0.137311	-1.77739	0.891359	1940	2220	0.194503	-9.02197	0	2525.85	2764.02	0.13	-5.39845	0.898797	-106.326	0.153769	-82.8055	0.202156	-106.326	0.153769
Chr1	1814530	1814670	1814600	253.426	303.302	0.259192	-2.94743	0.845813	130	90	-0.530515	-3.69809	0	2213.98	2209.22	-0.00310636	-0.0286119	0.997493	-11.9648	0.639562	-15.5256	0.584573	-15.5256	0.584573
Chr1	1814740	1815520	1815130	652.434	569.571	-0.195957	-3.47124	0.829099	770	650	-0.244419	-5.09855	0	3725.55	3212.89	-0.213583	-17.4292	0.80829	-12.4875	0.630035	-158.181	0.0969413	-158.181	0.0969413
Chr1	1816460	1817160	1816810	349.417	395.881	0.180116	-2.10929	0.874812	460	650	0.498806	-14.9849	0	2067.5	2805.63	0.440435	-49.6982	0.671235	-138.901	0.112068	-23.4695	0.492813	-138.901	0.112068
Chr1	1817240	1817380	1817310	37.4783	229.208	2.61253	-97.7008	0.169814	0	140	7.12928	-61.2558	0	296.115	2126.34	2.84414	-601.697	0.107722	-141.607	0.109226	0	0.999916	-141.607	0.109226
Chr1	1821470	1821590	1821530	257.711	65.6532	-1.97282	-70.6173	0.235835	120	0	-6.90689	-52.5367	0	2349.04	380.9	-2.62458	-617.428	0.100786	0	0.999916	-204.783	0.0710346	-204.783	0.0710346
Chr1	1822610	1823840	1823225	529.052	753.026	0.509292	-19.6126	0.535016	620	1200	0.952694	-81.3787	0	1874.73	3431.61	0.872202	-199.704	0.398546	-533.89	0.00434565	-74.0052	0.225723	-533.89	0.00434565
Chr1	1824680	1824730	1824705	9.46139	200.412	4.40477	-178.069	0.0844894	0	50	5.64386	-21.9485	0	41.6863	2212.12	5.72971	-908.81	0.0131205	-356.982	0.0321745	0	0.999916	-356.982	0.0321745
Chr1	1827410	1827500	1827455	117.242	196.013	0.741458	-10.8527	0.658198	0	50	5.64386	-21.9485	0	1130.23	1910.75	0.757515	-88.1795	0.568862	-17.5117	0.559669	0	0.999916	-17.5117	0.559669
Chr1	1828700	1829970	1829335	699.856	700.112	0.000528379	-0.311774	0.998579	1010	1080	0.096676	-1.48407	0	3121.46	3673.71	0.235018	-20.5002	0.789738	-249.084	0.0564098	-91.1202	0.182517	-249.084	0.0564098
Chr1	1831580	1831990	1831785	151.187	380.846	1.33287	-54.3441	0.290573	0	340	8.40939	-148.306	0	1286.12	2512.54	0.966123	-173.23	0.42721	-86.4021	0.191877	-1.03169	0.93189	-86.4021	0.191877
Chr1	1832060	1832330	1832195	188.833	370.347	0.97177	-30.9506	0.424285	10	270	4.75489	-105.485	0	1360.19	2929.09	1.10664	-250.534	0.3413	-70.661	0.235751	0	0.999916	-70.661	0.235751
Chr1	1832900	1833430	1833165	409.195	288.981	-0.501811	-10.8804	0.657864	410	460	0.16601	-1.72572	0	2546.46	2186.83	-0.219649	-12.7738	0.838459	-63.6532	0.256978	-47.4664	0.322497	-63.6532	0.256978
Chr1	1833480	1834100	1833790	406.85	322.236	-0.336378	-5.49238	0.770349	490	420	-0.222392	-2.91456	0	2491.21	2129.78	-0.226144	-13.1899	0.835785	-39.2079	0.365954	-51.1452	0.305365	-51.1452	0.305365
Chr1	1834730	1835010	1834870	351.574	425.608	0.275695	-4.17368	0.805365	170	200	0.234465	-1.48153	0	2277.82	2427.81	0.0920031	-2.67185	0.934732	-95.3149	0.174996	-227.966	0.0628447	-227.966	0.0628447
Chr1	1835720	1835890	1835805	433.746	58.1636	-2.89866	-215.331	0.0672739	170	0	-7.40939	-74.3265	0	3555.37	384.828	-3.20771	-1109.23	0.00292495	0	0.999916	-367.285	0.0284974	-367.285	0.0284974
Chr1	1836090	1836210	1836150	155.68	255.369	0.713998	-12.868	0.624018	0	110	6.78136	-48.175	0	1326.11	2341.12	0.819995	-123.24	0.503844	-56.5196	0.281381	0	0.999916	-56.5196	0.281381
Chr1	1836400	1837710	1837055	522.151	584.045	0.161615	-2.43595	0.86353	710	1250	0.816037	-65.7088	0	2317.51	2834.65	0.290594	-23.5651	0.774194	-177.139	0.0848237	-145.026	0.106385	-177.139	0.0848237
Chr1	1837820	1837880	1837850	212.459	75.7712	-1.48746	-37.0517	0.379158	60	0	-5.90689	-26.3303	0	2204.67	811.7	-1.44155	-280.625	0.311967	0	0.999916	-43.3271	0.34456	-43.3271	0.34456
Chr1	1851140	1851180	1851160	211.741	115.989	-0.868318	-14.9557	0.592261	40	0	-5.32193	-17.5582	0	2474.18	1439.64	-0.781243	-120	0.509026	0	0.999916	-15.3781	0.587414	-15.3781	0.587414
Chr1	1853390	1853460	1853425	188.12	195.639	0.0565423	-0.533458	0.97075	40	50	0.321928	-0.745422	0	1476.06	2043.63	0.469382	-40.8392	0.70366	-50.5191	0.30829	-0.942022	0.936821	-50.5191	0.30829
Chr1	1853610	1853660	1853635	26.7214	212.042	2.98828	-110.551	0.146582	0	50	5.64386	-21.9485	0	230.321	2293.13	3.3156	-733.483	0.0563263	-191.399	0.0772188	0	0.999916	-191.399	0.0772188
Chr1	1853870	1854640	1854255	255.426	493.032	0.948775	-39.2133	0.365954	150	700	2.22239	-155.52	0	1296.24	3053.9	1.23632	-309.75	0.284723	-216.18	0.0667725	-28.2168	0.447351	-216.18	0.0667725
Chr1	1854730	1854870	1854800	87.4563	241.486	1.4653	-40.9268	0.356928	0	140	7.12928	-61.2558	0	593.974	2227.95	1.90725	-412.128	0.208925	-152.901	0.100368	0	0.999916	-152.901	0.100368
Chr1	1854930	1855050	1854990	110.724	231.423	1.06357	-23.0089	0.498579	0	120	6.90689	-52.5367	0	947.363	2248.77	1.24715	-231.395	0.360271	-44.6866	0.336453	0	0.999916	-44.6866	0.336453
Chr1	1856760	1856810	1856785	54.139	212.196	1.97066	-58.4799	0.274194	0	50	5.64386	-21.9485	0	341.685	2378.81	2.7995	-663.67	0.0824001	-396.135	0.0212268	0	0.999916	-396.135	0.0212268
Chr1	1857850	1857910	1857880	65.6465	315.056	2.26282	-107.519	0.151847	0	60	5.90689	-26.3303	0	596.737	2884.92	2.27336	-654.366	0.0864115	-114.768	0.140314	0	0.999916	-114.768	0.140314
Chr1	1857960	1858000	1857980	124.773	193.545	0.633368	-8.17747	0.710847	0	20	4.32193	-8.72712	0	1457.63	2243.98	0.622433	-73.7238	0.603376	-11.0677	0.653936	0	0.999916	-11.0677	0.653936
Chr1	1858050	1858270	1858160	305.067	133.761	-1.18947	-36.3667	0.383921	190	0	-7.56986	-83.0365	0	2336.03	792.018	-1.56045	-332.249	0.266672	0	0.999916	-140.664	0.110313	-140.664	0.110313
Chr1	1858980	1860290	1859635	425.909	456.029	0.0985806	-1.15121	0.92487	860	1270	0.56242	-35.3064	0	2223.62	2799.8	0.332416	-29.7632	0.745529	-203.681	0.0714524	-26.3408	0.464566	-203.681	0.0714524
Chr1	1860380	1860610	1860495	290.744	354.21	0.284857	-3.82716	0.81648	150	210	0.485427	-4.96077	0	2092.99	2828.11	0.434273	-48.832	0.673324	-24.8333	0.478857	-0.479083	0.976266	-24.8333	0.478857
Chr1	1864750	1865550	1865150	320.684	436.884	0.4461	-9.35	0.685108	590	600	0.0242475	-0.147426	0	2053.57	2426.27	0.24061	-14.3942	0.828514	-289.521	0.0478021	-29.4118	0.436654	-289.521	0.0478021
Chr1	1867900	1867980	1867940	39.5815	267.867	2.75862	-123.306	0.129868	0	80	6.32193	-35.0778	0	309.001	2568.86	3.05545	-771.879	0.0427879	-403.068	0.0193047	0	0.999916	-403.068	0.0193047
Chr1	1868190	1868300	1868245	242.644	89.7408	-1.43501	-39.6523	0.362861	80	0	-6.32193	-35.0778	0	2148.61	715.704	-1.58597	-312.557	0.283052	0	0.999916	-122.087	0.131038	-122.087	0.131038
Chr1	1868380	1868540	1868460	205.109	242.288	0.240335	-2.25932	0.869798	40	140	1.80735	-24.7678	0	1564.06	2129.38	0.445138	-38.6648	0.711767	-19.5801	0.535183	-0.814011	0.947184	-19.5801	0.535183
Chr1	1868760	1868900	1868830	272.807	202.944	-0.426798	-5.75475	0.763914	140	40	-1.80735	-24.7678	0	2236.22	1210.83	-0.885063	-133.701	0.485877	0	0.999916	-108.043	0.151178	-108.043	0.151178
Chr1	1870490	1870600	1870545	255.586	62.8333	-2.02421	-73.0454	0.228815	110	0	-6.78136	-48.175	0	2352.57	500.333	-2.23328	-523.489	0.144493	0	0.999916	-146.035	0.105382	-146.035	0.105382
Chr1	1870820	1871300	1871060	376.142	363.18	-0.0505924	-0.617627	0.961641	150	370	1.30256	-41.2895	0	1745.04	2283.21	0.387801	-32.2881	0.736253	-106.231	0.153853	-47.3351	0.322831	-106.231	0.153853
Chr1	1871480	1871740	1871610	213.502	441.718	1.04888	-41.7341	0.353167	60	260	2.11548	-55.0419	0	1403.56	2845.18	1.01943	-213.736	0.380662	-73.6241	0.226976	0	0.999916	-73.6241	0.226976
Chr1	1871990	1872050	1872020	106.748	216.421	1.01963	-20.1126	0.529667	0	60	5.90689	-26.3303	0	1056.05	2324.25	1.13808	-207.896	0.387932	-43.6549	0.34222	0	0.999916	-43.6549	0.34222
Chr1	1872260	1872470	1872365	277.136	342.23	0.304375	-4.12095	0.806702	150	160	0.0931094	-0.32814	0	2052.74	2611.18	0.347153	-30.0993	0.744108	-55.9049	0.284138	-26.4688	0.463563	-55.9049	0.284138
Chr1	1872530	1873780	1873155	514.79	822.724	0.676425	-35.2249	0.391275	910	1250	0.45799	-24.2218	0	2907.31	4899.88	0.753061	-222.24	0.370048	-198.88	0.0731239	-1.2771	0.917015	-198.88	0.0731239
Chr1	1875000	1875150	1875075	34.5794	383.73	3.47211	-248.09	0.0567441	0	150	7.22882	-65.6137	0	289.284	2749.72	3.24873	-866.317	0.019054	-251.648	0.0556577	0	0.999916	-251.648	0.0556577
Chr1	1876350	1876440	1876395	198.72	6.10849	-5.02378	-207.613	0.069781	90	0	-6.49185	-39.446	0	2106.01	11.2008	-7.55477	-901.185	0.0135384	0	0.999916	-373.028	0.0271603	-373.028	0.0271603
Chr1	1888260	1888440	1888350	196.279	203.721	0.0536904	-0.522086	0.972088	50	50	0	0	0.5	1301.16	1478.78	0.184608	-5.66449	0.896457	-57.7826	0.27645	-78.6518	0.211683	-78.6518	0.211683
Chr1	1893170	1893280	1893225	65.4933	247.839	1.91999	-64.9836	0.253301	0	110	6.78136	-48.175	0	519.895	2225.49	2.09783	-461.409	0.179341	-104.3	0.157195	0	0.999916	-104.3	0.157195
Chr1	1893490	1893560	1893525	74.5975	259.508	1.79858	-61.3935	0.26358	0	70	6.12928	-30.7062	0	713.779	2552.08	1.83813	-450.655	0.184941	-82.7735	0.20224	0	0.999916	-82.7735	0.20224
Chr1	1893650	1894050	1893850	341.138	434.426	0.348758	-6.20789	0.754053	250	390	0.641546	-14.1064	0	2222.8	2783.52	0.324536	-28.3281	0.752298	-107.591	0.151847	-9.49063	0.682768	-107.591	0.151847
Chr1	1894130	1894240	1894185	130.238	242.574	0.897278	-18.0069	0.554906	0	110	6.78136	-48.175	0	892.162	2393.15	1.42353	-299.096	0.293916	-106.231	0.153853	0	0.999916	-106.231	0.153853
Chr1	1894380	1894520	1894450	105.46	295.714	1.4875	-51.0275	0.306452	0	140	7.12928	-61.2558	0	736.855	2554.92	1.79383	-437.356	0.19288	-100.105	0.165385	0	0.999916	-100.105	0.165385
Chr1	1894780	1894920	1894850	270.369	151.633	-0.834347	-17.6733	0.557747	140	0	-7.12928	-61.2558	0	2369.55	677.731	-1.80583	-409.176	0.211015	0	0.999916	-173.804	0.0864951	-173.804	0.0864951
Chr1	1894980	1895270	1895125	230.349	278.808	0.275452	-2.97791	0.84456	80	140	0.807355	-7.73272	0	1251	1719.92	0.459253	-33.1906	0.732074	-84.7377	0.196808	-44.702	0.336203	-84.7377	0.196808
Chr1	1895430	1895690	1895560	56.6383	492.019	3.11886	-273.093	0.0509778	0	260	8.02237	-113.505	0	369.994	3283.49	3.14966	-1010.27	0.0055992	-795.236	0.000752131	0	0.999916	-795.236	0.000752131
Chr1	1895780	1896010	1895895	94.0142	473.28	2.33174	-168.595	0.0902557	0	230	7.84549	-100.45	0	458.056	3715.13	3.01982	-1105.28	0.00300852	-391.323	0.0223132	0	0.999916	-391.323	0.0223132
Chr1	1896150	1897060	1896605	401.586	475.911	0.244981	-3.77662	0.818319	710	660	-0.105353	-1.21339	0	2344.61	2601	0.149721	-6.55158	0.887347	-60.7728	0.266589	-99.7431	0.16597	-99.7431	0.16597
Chr1	1897160	1897270	1897215	236.261	90.7701	-1.38009	-36.3734	0.383921	110	0	-6.78136	-48.175	0	2230.24	804.213	-1.47155	-292.297	0.300602	0	0.999916	-65.5336	0.251295	-65.5336	0.251295
Chr1	1897330	1898200	1897765	354.062	325.186	-0.122738	-1.26892	0.917767	450	720	0.678072	-28.0075	0	1804.12	2232.84	0.307581	-20.7619	0.7884	-93.4016	0.178171	-22.1604	0.50819	-93.4016	0.178171
Chr1	1898320	1898420	1898370	64.7738	256.444	1.98516	-71.1355	0.23408	0	90	6.49185	-39.446	0	235.26	2394.24	3.34724	-771.015	0.0432893	-497.743	0.00618419	0	0.999916	-497.743	0.00618419
Chr1	1898770	1898810	1898790	205.288	54.4073	-1.91578	-54.0746	0.292161	40	0	-5.32193	-17.5582	0	2431.72	608.957	-1.99756	-475.788	0.169313	0	0.999916	-63.1453	0.258482	-63.1453	0.258482
Chr1	1899390	1899430	1899410	201.18	63.8529	-1.65567	-41.9909	0.351329	40	0	-5.32193	-17.5582	0	2422.69	710.112	-1.77049	-407.846	0.211767	0	0.999916	-61.5665	0.262995	-61.5665	0.262995
Chr1	1899890	1901730	1900810	483.53	569.809	0.236875	-4.1498	0.805783	1390	1600	0.202987	-7.18927	0	2581.55	3040.78	0.236208	-17.2604	0.808624	-100.936	0.16338	-109.268	0.14934	-109.268	0.14934
Chr1	1901800	1902240	1902020	162.171	358.049	1.14264	-39.6528	0.362861	0	360	8.49185	-157.005	0	661.66	2322.33	1.81141	-402.627	0.216029	-287.342	0.0479692	0	0.999916	-287.342	0.0479692
Chr1	1903210	1903300	1903255	216.708	88.9167	-1.28523	-29.5603	0.4354	90	0	-6.49185	-39.446	0	2183.52	539.341	-2.01739	-432.403	0.19522	0	0.999916	-396.135	0.0212268	-396.135	0.0212268
Chr1	1904930	1904990	1904960	203.803	38.3056	-2.41155	-76.5495	0.218954	60	0	-5.90689	-26.3303	0	2143.25	368.338	-2.5407	-545.926	0.133461	0	0.999916	-95.6141	0.174327	-95.6141	0.174327
Chr1	1907060	1908460	1907760	879.218	499.115	-0.81685	-52.736	0.297677	1190	990	-0.265461	-8.77864	0	3411.92	2578.85	-0.403853	-51.4715	0.665302	-75.0621	0.222965	-93.4038	0.178171	-93.4038	0.178171
Chr1	1908650	1908710	1908680	101.104	206.254	1.02858	-19.5551	0.535684	0	60	5.90689	-26.3303	0	913.476	2264.75	1.30991	-250.768	0.340966	-43.3674	0.344309	0	0.999916	-43.3674	0.344309
Chr1	1908900	1908940	1908920	80.2275	188.591	1.23309	-24.1796	0.485041	0	30	4.90689	-13.1546	0	872.065	2249.18	1.36689	-265.132	0.327261	-39.5716	0.363196	0	0.999916	-39.5716	0.363196
Chr1	1909640	1909720	1909680	0	207.067	7.69395	-396.135	0.020809	0	60	5.90689	-26.3303	0	0	1994.97	10.9621	-867.433	0.0189704	-393.814	0.0213939	0	0.999916	-393.814	0.0213939
Chr1	1909950	1910050	1910000	265.71	49.0882	-2.43641	-101.368	0.162377	100	0	-6.64386	-43.8116	0	2488.43	105.334	-4.56219	-952.024	0.00885843	0	0.999916	-531.541	0.00434565	-531.541	0.00434565
Chr1	1910610	1910700	1910655	17.8556	182.951	3.357	-111.809	0.144994	0	60	5.90689	-26.3303	0	120.058	1996.37	4.05558	-723.512	0.0591676	-209.998	0.0690289	0	0.999916	-209.998	0.0690289
Chr1	1911170	1912100	1911635	570.434	492.853	-0.210902	-3.49681	0.828013	660	790	0.259387	-5.77989	0	2600.81	3153.06	0.277796	-24.0508	0.77177	-99.7714	0.16597	-54.3393	0.290573	-99.7714	0.16597
Chr1	1912310	1912410	1912360	144.737	288.488	0.995082	-25.3379	0.473926	0	100	6.64386	-43.8116	0	1352.4	2675.14	0.98409	-189.948	0.408156	-47.6007	0.321996	0	0.999916	-47.6007	0.321996
Chr1	1912820	1912900	1912860	202.321	78.4042	-1.36764	-30.8273	0.425038	80	0	-6.32193	-35.0778	0	2124.49	652.348	-1.7034	-340.182	0.260906	0	0.999916	-65.5563	0.251295	-65.5563	0.251295
Chr1	1913100	1913140	1913120	112.569	205.207	0.866265	-14.6076	0.598195	0	40	5.32193	-17.5582	0	1189.14	2389.81	1.00698	-176.195	0.42462	-25.8963	0.468745	0	0.999916	-25.8963	0.468745
Chr1	1915370	1915460	1915415	128.14	258.963	1.01502	-23.4972	0.492646	0	90	6.49185	-39.446	0	615.336	2345.76	1.93061	-440.418	0.190958	-109.642	0.148671	0	0.999916	-109.642	0.148671
Chr1	1915960	1916160	1916060	230.872	222.157	-0.0555108	-0.544165	0.970082	110	100	-0.137504	-0.420473	0	1710.99	1523.22	-0.167702	-5.46704	0.897961	-37.6334	0.374728	-83.6136	0.199231	-83.6136	0.199231
Chr1	1916470	1916580	1916525	29.8581	238.158	2.99572	-124.503	0.128447	0	110	6.78136	-48.175	0	65.2736	2321.38	5.15234	-927.314	0.0108641	-466.662	0.00902557	0	0.999916	-466.662	0.00902557
Chr1	1916910	1917020	1916965	78.1301	233.547	1.57976	-44.8051	0.3352	0	100	6.64386	-43.8116	0	336.645	2199.03	2.70756	-595.236	0.110647	-307.143	0.0434565	0	0.999916	-307.143	0.0434565
Chr1	1917300	1917780	1917540	295.234	326.883	0.146918	-1.44025	0.908324	140	280	1	-21.0631	0	1197.78	1969.06	0.717146	-82.7546	0.580144	-171.562	0.0879158	-90.8825	0.182935	-171.562	0.0879158
Chr1	1917870	1918080	1917975	414.608	203.985	-1.02329	-37.6398	0.374728	210	80	-1.39232	-26.0527	0	2828.19	1726.24	-0.712248	-117.043	0.514541	-2.00299	0.880244	-48.3474	0.318068	-48.3474	0.318068
Chr1	1918150	1919560	1918855	394.275	499.155	0.340287	-6.74385	0.742019	1260	830	-0.60224	-39.4665	0	2653.93	2113.09	-0.328776	-27.6954	0.755474	-61.4526	0.263329	-243.182	0.0583319	-243.182	0.0583319
Chr1	1922240	1923380	1922810	534.607	552.474	0.0474268	-0.659836	0.958716	560	1020	0.86507	-59.2225	0	1931.18	3045.61	0.657249	-109.631	0.528414	-1005.98	0.000584991	-78.0729	0.212853	-1005.98	0.000584991
Chr1	1923450	1923600	1923525	90.3383	273.849	1.59997	-53.3184	0.295587	0	110	6.78136	-48.175	0	319.905	2237.21	2.80599	-625.51	0.0974428	-340.659	0.0376901	0	0.999916	-340.659	0.0376901
Chr1	1923890	1924040	1923965	141.255	231.766	0.714366	-11.6996	0.642988	0	150	7.22882	-65.6137	0	1014.93	2199.94	1.11609	-190.949	0.406652	-58.0185	0.275614	-0.502448	0.974093	-58.0185	0.275614
Chr1	1924140	1924200	1924170	195.375	116.437	-0.746696	-10.8649	0.658031	50	0	-5.64386	-21.9485	0	2148.69	1043.74	-1.0417	-167.333	0.435066	0	0.999916	-38.3693	0.370717	-38.3693	0.370717
Chr1	1928810	1928930	1928870	262.261	85.4838	-1.61728	-52.2972	0.299933	120	0	-6.90689	-52.5367	0	2418.99	597.584	-2.01719	-478.866	0.167725	0	0.999916	-80.5132	0.206752	-80.5132	0.206752
Chr1	1929180	1929230	1929205	194.63	0	-7.60459	-366.138	0.029166	40	0	-5.32193	-17.5582	0	2186.18	0	-11.0942	-950.496	0.00885843	0	0.999916	-363.846	0.0298345	-363.846	0.0298345
Chr1	1931470	1931620	1931545	70.2072	277.332	1.98192	-76.7209	0.217951	0	150	7.22882	-65.6137	0	342.552	2479.01	2.85537	-703.756	0.0659368	-560.765	0.00376066	0	0.999916	-560.765	0.00376066
Chr1	1944440	1944720	1944580	197.386	366.867	0.894236	-26.4341	0.463647	50	280	2.48543	-70.3652	0	1379.17	2809.68	1.0266	-213.459	0.380913	-114.156	0.141233	-1.31108	0.914758	-114.156	0.141233
Chr1	1944790	1944930	1944860	120.025	304.281	1.34207	-44.3623	0.337958	0	140	7.12928	-61.2558	0	1073.46	2924.3	1.44582	-373.451	0.235751	-78.2182	0.212686	0	0.999916	-78.2182	0.212686
Chr1	1945140	1945920	1945530	474.395	621.943	0.390696	-10.237	0.668477	500	630	0.333424	-7.24195	0	2542.48	3025.96	0.251161	-19.2204	0.797259	-131.36	0.120425	-67.0245	0.246866	-131.36	0.120425
Chr1	1946090	1946190	1946140	149.787	220.188	0.555826	-7.45672	0.725305	0	100	6.64386	-43.8116	0	1177.01	2314.29	0.975447	-162.143	0.442253	-82.5973	0.202825	0	0.999916	-82.5973	0.202825
Chr1	1946400	1946450	1946425	8.49216	253.445	4.8994	-259.403	0.0538192	0	50	5.64386	-21.9485	0	87.6538	2747.54	4.97018	-1084.88	0.00342637	-277.963	0.0503092	0	0.999916	-277.963	0.0503092
Chr1	1946860	1947450	1947155	404.082	354.463	-0.189012	-2.33623	0.866622	350	550	0.652077	-20.1846	0	2013.34	2417.54	0.263955	-16.9717	0.810463	-88.7515	0.186946	-21.9004	0.510781	-88.7515	0.186946
Chr1	1947670	1948370	1948020	315.653	328.067	0.0556513	-0.631194	0.960722	390	520	0.415037	-8.83266	0	1773.42	2053.27	0.211388	-9.73729	0.862444	-137.39	0.113906	-38.4987	0.369798	-137.39	0.113906
Chr1	1948680	1948760	1948720	148.847	231.471	0.637004	-9.69943	0.677586	0	80	6.32193	-35.0778	0	1477.43	2303.45	0.640702	-79.5609	0.587665	-23.8485	0.488969	0	0.999916	-23.8485	0.488969
Chr1	1951550	1951660	1951605	236.634	123.958	-0.932804	-18.7702	0.545379	110	0	-6.78136	-48.175	0	2198.81	1190.92	-0.884648	-131.38	0.490557	0	0.999916	-23.4041	0.49415	-23.4041	0.49415
Chr1	1951750	1952850	1952300	467.855	420.236	-0.154863	-1.93505	0.88367	900	980	0.122857	-2.00109	0	2509.42	2707.08	0.109385	-3.92903	0.918185	-43.1054	0.345897	-58.1639	0.275113	-58.1639	0.275113
Chr1	1954420	1954570	1954495	347.144	82.512	-2.07286	-103.008	0.159117	150	0	-7.22882	-65.6137	0	2892.99	780.423	-1.89023	-528.93	0.142236	0	0.999916	-106.044	0.154354	-106.044	0.154354
Chr1	1954910	1956230	1955570	507.34	633.75	0.320959	-7.4587	0.725221	940	1290	0.456638	-24.842	0	2409.92	3280.45	0.444911	-59.0174	0.642236	-233.326	0.0613405	-51.5244	0.30361	-233.326	0.0613405
Chr1	1956560	1956810	1956685	251.052	278.461	0.149489	-1.35941	0.912586	160	170	0.0874628	-0.315584	0	1936.35	1911.13	-0.0189169	-0.236015	0.987632	-38.3616	0.370717	-98.0298	0.169062	-98.0298	0.169062
Chr1	1957210	1957300	1957255	152.373	254.413	0.73956	-13.5997	0.612318	0	80	6.32193	-35.0778	0	1119.62	2184.76	0.964469	-150.348	0.459218	-83.6202	0.199231	0	0.999916	-83.6202	0.199231
Chr1	1959150	1959640	1959395	133.296	380.212	1.51217	-67.3547	0.246198	0	400	8.64386	-174.399	0	428.053	2214.91	2.37139	-525.856	0.143741	-819.989	0.000752131	0	0.999916	-819.989	0.000752131
Chr1	1959970	1960110	1960040	113.904	238.318	1.06506	-23.7511	0.490306	0	140	7.12928	-61.2558	0	710.063	2225.02	1.6478	-340.845	0.260488	-90.3225	0.183938	0	0.999916	-90.3225	0.183938
Chr1	1960430	1960500	1960465	253.487	76.9932	-1.71911	-55.7652	0.284723	70	0	-6.12928	-30.7062	0	2602.74	583.345	-2.15761	-557.117	0.128531	0	0.999916	-162.168	0.0937657	-162.168	0.0937657
Chr1	1961110	1961200	1961155	83.0673	200.579	1.27182	-27.0096	0.458967	0	60	5.90689	-26.3303	0	814.081	1993.2	1.29184	-216.318	0.376901	-42.6878	0.348153	0	0.999916	-42.6878	0.348153
Chr1	1961370	1961480	1961425	108.248	346.573	1.67883	-72.9206	0.228982	0	110	6.78136	-48.175	0	935.758	2954.84	1.65887	-456.376	0.181765	-124.082	0.129116	0	0.999916	-124.082	0.129116
Chr1	1961580	1962480	1962030	567.847	388.094	-0.549095	-17.0673	0.563931	430	740	0.783189	-36.6488	0	2052.34	2674.53	0.382016	-36.6607	0.718619	-745.617	0.00116998	-75.3472	0.22238	-745.617	0.00116998
Chr1	1962560	1962640	1962600	157.265	200.367	0.349448	-3.32884	0.833695	0	80	6.32193	-35.0778	0	1375.31	2120.52	0.624657	-70.1548	0.612402	-16.7565	0.568026	0	0.999916	-16.7565	0.568026
Chr1	1962730	1962810	1962770	217.219	162.224	-0.421168	-4.72998	0.789905	70	0	-6.12928	-30.7062	0	2130.18	1274.44	-0.741116	-94.6095	0.555156	0	0.999916	-26.2063	0.466572	-26.2063	0.466572
Chr1	1965590	1965730	1965660	181.39	265.907	0.551827	-8.5693	0.702658	10	140	3.80735	-49.4537	0	1356.86	2456.38	0.856259	-138.936	0.478355	-58.1137	0.275196	0	0.999916	-58.1137	0.275196
Chr1	1965980	1966130	1966055	219.917	322.297	0.551431	-10.2837	0.667224	50	150	1.58496	-22.3806	0	1330.56	2648.34	0.993051	-190.823	0.406819	-144.221	0.107137	0	0.999916	-144.221	0.107137
Chr1	1966400	1966650	1966525	203.375	294.938	0.53627	-8.95902	0.694718	70	230	1.71621	-37.812	0	1231.2	2346.58	0.930493	-152.262	0.457045	-220.927	0.0647668	0	0.999916	-220.927	0.0647668
Chr1	1966810	1966930	1966870	229.173	205.449	-0.157655	-1.30948	0.914758	70	40	-0.807355	-4.03546	0	1938.39	1420.18	-0.448785	-35.7929	0.721294	-10.0632	0.671737	-72.9974	0.228899	-72.9974	0.228899
Chr1	1967570	1967620	1967595	208.29	94.6712	-1.13759	-23.349	0.494819	50	0	-5.64386	-21.9485	0	2391.18	603.339	-1.98668	-464.815	0.176834	0	0.999916	-114.505	0.140816	-114.505	0.140816
Chr1	1968120	1968230	1968175	214.511	205.049	-0.0650817	-0.596833	0.964566	60	30	-1	-4.81283	0	1803.96	1521.08	-0.246073	-11.3246	0.849574	-17.3289	0.561675	-24.6808	0.480445	-24.6808	0.480445
Chr1	1968290	1968330	1968310	232.357	127.872	-0.861638	-16.204	0.575547	40	0	-5.32193	-17.5582	0	2378.15	1330.92	-0.83741	-129.649	0.493398	0	0.999916	-31.303	0.421611	-31.303	0.421611
Chr1	1968930	1969350	1969140	392.776	322.544	-0.284211	-4.08693	0.808039	250	300	0.263034	-2.50465	0	2129.73	2204.26	0.0496212	-0.942227	0.968243	-64.2958	0.255307	-36.7926	0.381414	-64.2958	0.255307
Chr1	1969530	1971140	1970335	568.439	632.629	0.154355	-2.38667	0.864867	1390	1340	-0.0528519	-0.73341	0	2920.42	3090.6	0.0817083	-2.69257	0.934147	-73.4551	0.227561	-71.6034	0.232576	-73.4551	0.227561
Chr1	1971190	1971890	1971540	327.957	486.904	0.570128	-15.7753	0.581147	260	680	1.38702	-82.4973	0	1817.51	2817.21	0.632302	-94.8766	0.554822	-131.042	0.120926	-30.0625	0.43164	-131.042	0.120926
Chr1	1971960	1972290	1972125	337.534	281.528	-0.261753	-3.22024	0.83662	300	130	-1.20645	-30.0092	0	2213.28	1613.93	-0.455606	-41.8629	0.700234	-5.03288	0.7823	-74.3855	0.22472	-74.3855	0.22472
Chr1	1972340	1972620	1972480	244.438	291.261	0.252841	-2.76426	0.851496	150	150	0	0	0.5	1630.85	1917.38	0.233511	-10.9169	0.852833	-82.1413	0.203828	-20.4787	0.526157	-82.1413	0.203828
Chr1	1973040	1973160	1973100	212.331	105.52	-1.0088	-19.4296	0.537607	90	0	-6.49185	-39.446	0	2044.51	642.617	-1.66972	-318.861	0.277453	0	0.999916	-170.87	0.0884172	-170.87	0.0884172
Chr1	1974040	1974090	1974065	201.431	142.535	-0.498973	-5.7697	0.763747	50	0	-5.64386	-21.9485	0	2276.68	947.949	-1.26405	-239.042	0.352499	0	0.999916	-77.971	0.213187	-77.971	0.213187
Chr1	1978700	1978990	1978845	296.035	330.288	0.157959	-1.61467	0.898295	130	160	0.29956	-1.79517	0	1332.41	2050.34	0.621825	-67.3293	0.620926	-372.807	0.0271603	-33.5656	0.404229	-372.807	0.0271603
Chr1	1983620	1983700	1983660	47.1755	229.662	2.2834	-79.3419	0.209761	0	80	6.32193	-35.0778	0	345.387	2154.47	2.64105	-569.751	0.122096	-234.909	0.0605883	0	0.999916	-234.909	0.0605883
Chr1	1986590	1986690	1986640	96.0683	252.872	1.39627	-39.3497	0.364784	0	100	6.64386	-43.8116	0	332.112	2426.51	2.86914	-691.764	0.0717867	-323.683	0.0409494	0	0.999916	-323.683	0.0409494
Chr1	1988760	1988950	1988855	70.9202	424.008	2.57982	-176.969	0.0849908	0	190	7.56986	-83.0365	0	481.759	3403.53	2.82065	-955.497	0.00869129	-471.424	0.00885843	0	0.999916	-471.424	0.00885843
Chr1	1989640	1990210	1989925	296.188	388.229	0.390396	-6.81031	0.740933	180	520	1.53051	-72.6569	0	1429.05	2818.8	0.980028	-198.758	0.399214	-154.169	0.0993649	-20.3112	0.527996	-154.169	0.0993649
Chr1	1990280	1990430	1990355	278.38	138.542	-1.00674	-25.0131	0.476768	150	0	-7.22882	-65.6137	0	2532.81	1007.25	-1.33032	-286.802	0.305616	0	0.999916	-69.1722	0.23993	-69.1722	0.23993
Chr1	1990750	1990790	1990770	68.3842	200.815	1.55413	-37.5229	0.375481	0	40	5.32193	-17.5582	0	540.014	2346.4	2.11938	-492.192	0.161123	-125.778	0.126442	0	0.999916	-125.778	0.126442
Chr1	1990990	1991380	1991185	82.8607	384.59	2.21456	-126.298	0.125857	0	360	8.49185	-157.005	0	534.488	2800.09	2.38925	-669.768	0.0799766	-253.401	0.0551563	0	0.999916	-253.401	0.0551563
Chr1	1991540	1992160	1991850	400.491	505.223	0.335148	-6.63766	0.744359	500	400	-0.321928	-5.5146	0	2311.91	2607.51	0.173587	-8.54521	0.871469	-173.037	0.0869965	-71.6099	0.232576	-173.037	0.0869965
Chr1	1992350	1992880	1992615	401.981	272.754	-0.559526	-12.7656	0.625857	490	260	-0.91427	-31.5404	0	2635.42	1735.64	-0.602566	-81.644	0.583236	-7.82426	0.718619	-159.729	0.0957714	-159.729	0.0957714
Chr1	1997120	1997190	1997155	20.2822	217.58	3.42326	-137.379	0.11399	0	70	6.12928	-30.7062	0	96.3845	2129.85	4.46581	-807.743	0.0310045	-359.268	0.0305031	0	0.999916	-359.268	0.0305031
Chr1	2001490	2002790	2002140	550.551	750.857	0.447662	-15.4583	0.585827	1050	1130	0.105933	-1.7768	0	3111.98	4108.18	0.400663	-60.8921	0.635969	-174.781	0.0859101	-175.43	0.0855758	-175.43	0.0855758
Chr1	2004980	2005360	2005170	271.338	213.395	-0.346566	-4.17159	0.805449	250	100	-1.32193	-28.701	0	1691.32	1180.29	-0.519012	-40.5714	0.704914	-407.766	0.0183854	-208.453	0.0694468	-407.766	0.0183854
Chr1	2005460	2006100	2005780	254.82	550.559	1.11142	-57.2422	0.279291	340	500	0.556393	-14.0655	0	1782.89	2891.57	0.697639	-115.454	0.51755	-90.3419	0.183854	-189.907	0.0780545	-189.907	0.0780545
Chr1	2006200	2006500	2006350	155.569	448.97	1.52906	-80.433	0.207087	0	300	8.22882	-130.908	0	1008.35	3418.54	1.76138	-571.218	0.121344	-186.812	0.0802273	0	0.999916	-186.812	0.0802273
Chr1	2006600	2007330	2006965	263.359	544.385	1.0476	-51.156	0.305282	260	730	1.48938	-97.9157	0	1333.77	3467.01	1.37818	-413.025	0.208424	-404.461	0.019054	-0.706097	0.955624	-404.461	0.019054
Chr1	2007680	2009120	2008400	430.732	873.144	1.01943	-77.5116	0.215444	1360	1070	-0.345996	-15.9498	0	2915.41	3612.24	0.309193	-33.3994	0.731489	-235.069	0.0605883	-327.872	0.0403644	-327.872	0.0403644
Chr1	2009180	2010310	2009745	333.725	368.619	0.14347	-1.52025	0.902808	420	1120	1.41504	-139.29	0	1602.38	2737.5	0.772639	-130.198	0.492562	-168.912	0.0899214	-21.6532	0.513288	-168.912	0.0899214
Chr1	2010740	2010840	2010790	25.0348	244.532	3.28801	-145.96	0.105549	0	100	6.64386	-43.8116	0	128.227	2474.77	4.27052	-919.816	0.0117834	-476.193	0.00802273	0	0.999916	-476.193	0.00802273
Chr1	2010970	2011120	2011045	324.853	134	-1.27755	-43.2948	0.344727	150	0	-7.22882	-65.6137	0	2432.65	1012.68	-1.26435	-255.436	0.336203	0	0.999916	-166.066	0.0919271	-166.066	0.0919271
Chr1	2012640	2012790	2012715	391.29	86.2951	-2.18089	-125.609	0.126776	150	0	-7.22882	-65.6137	0	2774.26	603.718	-2.20016	-606.972	0.104463	0	0.999916	-133.955	0.11775	-133.955	0.11775
Chr1	2012940	2013400	2013170	350.822	420.504	0.261382	-3.81491	0.816981	310	400	0.367732	-5.63513	0	2251.85	2830.71	0.330055	-29.694	0.74578	-105.642	0.155106	-21.1197	0.518803	-105.642	0.155106
Chr1	2014960	2015040	2015000	50.5091	256.06	2.34187	-92.3627	0.180094	0	80	6.32193	-35.0778	0	343.916	2425	2.81786	-680.481	0.0757145	-216.575	0.0666054	0	0.999916	-216.575	0.0666054
Chr1	2015210	2016030	2015620	449.605	543.413	0.273393	-5.04754	0.781882	670	730	0.123735	-1.58926	0	2602.39	3261.65	0.325769	-33.2775	0.731823	-81.2283	0.205582	-109.244	0.14934	-109.244	0.14934
Chr1	2016360	2016460	2016410	35.1175	214.442	2.61033	-91.1405	0.182434	0	100	6.64386	-43.8116	0	186.823	2107.47	3.49577	-699.408	0.0681932	-378.053	0.0254889	0	0.999916	-378.053	0.0254889
Chr1	2016730	2016770	2016750	1.18812	252.685	7.73252	-416.687	0.0169647	0	40	5.32193	-17.5582	0	2.97029	2683.59	9.81935	-1162.7	0.00217282	-500.146	0.00610062	0	0.999916	-500.146	0.00610062
Chr1	2018270	2019210	2018740	431.432	462.466	0.100216	-1.16224	0.924369	770	470	-0.712198	-32.4921	0	2522.91	2049.21	-0.300026	-22.3227	0.782133	-86.5904	0.191459	-157.899	0.0970249	-157.899	0.0970249
Chr1	2019400	2019680	2019540	275.127	266.717	-0.0447885	-0.532826	0.970834	190	250	0.395929	-4.15763	0	2151.09	2240.94	0.0590352	-1.23685	0.96114	-15.3318	0.587581	-14.0785	0.605549	-15.3318	0.587581
Chr1	2019890	2020440	2020165	230.671	350.106	0.601957	-12.9029	0.623517	260	460	0.823122	-25.0094	0	1631.08	2309.41	0.501693	-51.8458	0.66455	-87.0058	0.190373	-33.4781	0.405231	-87.0058	0.190373
Chr1	2020580	2020980	2020780	162.102	331.37	1.03154	-30.8096	0.425121	0	380	8.56986	-165.702	0	891.909	2380.74	1.41644	-295.424	0.297593	-94.0247	0.177169	0	0.999916	-94.0247	0.177169
Chr1	2021180	2022270	2021725	518.202	490.133	-0.080341	-0.995334	0.933478	520	880	0.758992	-41.2131	0	1968.66	2482.49	0.334573	-26.798	0.758984	-395.402	0.0212268	-188.391	0.0788902	-395.402	0.0212268
Chr1	2022330	2022520	2022425	149.181	339.434	1.18607	-39.9873	0.361357	0	190	7.56986	-83.0365	0	1236.56	2716.03	1.13517	-241.797	0.349574	-70.9613	0.234581	0	0.999916	-70.9613	0.234581
Chr1	2022790	2023320	2023055	170.758	355.272	1.05697	-34.3802	0.397543	0	530	9.04985	-230.919	0	977.913	2732.94	1.48268	-361.775	0.243607	-360.298	0.0305031	-0.546683	0.969915	-360.298	0.0305031
Chr1	2023460	2023690	2023575	132.797	377.018	1.50541	-66.3912	0.248872	0	180	7.49185	-78.6818	0	989.292	2610.26	1.39973	-318.308	0.277871	-85.3836	0.194969	0	0.999916	-85.3836	0.194969
Chr1	2023800	2024800	2024300	401.037	707.445	0.818881	-42.8338	0.347317	660	1000	0.599462	-31.2378	0	2181.85	4225.8	0.953669	-284.533	0.308624	-95.1634	0.175414	0	0.999916	-95.1634	0.175414
Chr1	2027810	2028580	2028195	217.624	937.661	2.10723	-283.271	0.0490557	130	680	2.38702	-163.136	0	1224.63	5114.23	2.06217	-1037.93	0.0047635	-643.098	0.00225639	-7.25384	0.730069	-643.098	0.00225639
Chr1	2028710	2029060	2028885	302.386	303.861	0.00702054	-0.327243	0.995821	110	150	0.447459	-3.20412	0	1485.81	1778.26	0.259219	-12.2664	0.842052	-81.4829	0.205081	-114.722	0.140314	-114.722	0.140314
Chr1	2029990	2030320	2030155	258.272	363.324	0.492369	-9.45079	0.683604	150	330	1.1375	-30.1541	0	1854.82	2618.66	0.497555	-57.8029	0.646081	-39.8117	0.361942	-1.797	0.890356	-39.8117	0.361942
Chr1	2030470	2030840	2030655	420.209	273.876	-0.617587	-15.9306	0.578974	370	170	-1.12199	-33.0332	0	2917.5	1830.15	-0.672773	-109.403	0.528832	-1.24174	0.920023	-78.3364	0.212268	-78.3364	0.212268
Chr1	2031090	2031150	2031120	216.078	134.529	-0.683627	-10.3382	0.666054	60	0	-5.90689	-26.3303	0	2272.01	863.668	-1.39542	-275.966	0.31648	0	0.999916	-119.711	0.133879	-119.711	0.133879
Chr1	2031580	2031640	2031610	197.664	0	-7.62691	-373.028	0.0269931	60	0	-5.90689	-26.3303	0	2201.7	0	-11.1044	-957.236	0.00860772	0	0.999916	-370.729	0.0272439	-370.729	0.0272439
Chr1	2032890	2033090	2032990	211.09	462.752	1.13238	-49.8242	0.311048	20	190	3.24793	-60.383	0	1388.01	3113.28	1.16541	-288.508	0.303861	-96.3445	0.172405	0	0.999916	-96.3445	0.172405
Chr1	2035230	2035300	2035265	227.731	127.749	-0.834018	-14.9583	0.592178	50	0	-5.64386	-21.9485	0	2235.94	750.637	-1.57469	-322.055	0.274779	0	0.999916	-108.501	0.150426	-108.501	0.150426
Chr1	2035710	2035830	2035770	242.305	206.367	-0.231611	-2.14908	0.873976	100	80	-0.321928	-1.34485	0	2215.3	1992.3	-0.153066	-5.88667	0.894284	-3.44455	0.830102	-11.5989	0.644242	-11.5989	0.644242
Chr1	2035980	2036700	2036340	420.303	481.451	0.195959	-2.75869	0.851997	440	550	0.321928	-6.01667	0	2209.73	2460.31	0.15497	-6.61885	0.88693	-126.513	0.125773	-76.8806	0.217199	-126.513	0.125773
Chr1	2036750	2037060	2036905	352.52	292.409	-0.269721	-3.4836	0.828514	280	60	-2.22239	-62.5872	0	2595.18	1326.68	-0.968011	-179.459	0.420776	-22.4035	0.505432	-187.093	0.0799766	-187.093	0.0799766
Chr1	2039250	2039370	2039310	187.087	204.921	0.131353	-0.98574	0.934147	20	60	1.58496	-9.15587	0	1303.15	1960.95	0.589556	-58.7086	0.642905	-35.5918	0.388601	-1.41359	0.910496	-35.5918	0.388601
Chr1	2039690	2040050	2039870	169.284	361.689	1.0953	-37.0404	0.379158	0	320	8.32193	-139.607	0	901.738	2244.13	1.31537	-250.028	0.341885	-226.926	0.0629283	0	0.999916	-226.926	0.0629283
Chr1	2040110	2041450	2040780	541.095	585.266	0.113209	-1.53103	0.902474	920	1270	0.465123	-25.2791	0	2469.07	3560.45	0.52809	-87.0328	0.571285	-146.867	0.104713	-37.8502	0.373809	-146.867	0.104713
Chr1	2041510	2042310	2041910	252.585	543.733	1.10613	-56.0255	0.283386	150	680	2.18057	-147.939	0	1024.51	2802.52	1.45179	-360.054	0.244693	-550.998	0.00409494	-15.8788	0.579308	-550.998	0.00409494
Chr1	2042380	2043380	2042880	450.16	441.109	-0.0293019	-0.487722	0.975598	630	720	0.192645	-3.21224	0	2042.2	2384.3	0.22344	-12.3815	0.841133	-56.781	0.281046	-31.3113	0.421528	-56.781	0.281046
Chr1	2043700	2043850	2043775	308.18	175.308	-0.813884	-19.1999	0.540949	150	0	-7.22882	-65.6137	0	2712.25	1107.02	-1.29281	-294.304	0.299014	0	0.999916	-99.7721	0.16597	-99.7721	0.16597
Chr1	2043980	2044170	2044075	447.956	180.247	-1.31338	-62.113	0.26124	190	10	-4.24793	-70.9284	0	3523.49	804.477	-2.13088	-743.181	0.0531506	0	0.999916	-326.46	0.0406986	-326.46	0.0406986
Chr1	2044380	2044470	2044425	207.756	135.002	-0.621915	-8.40986	0.705917	80	0	-6.32193	-35.0778	0	2084.91	939.485	-1.15004	-189.638	0.408658	0	0.999916	-47.4835	0.322414	-47.4835	0.322414
Chr1	2045380	2045460	2045420	90.93	236.299	1.37778	-36.2625	0.384506	0	70	6.12928	-30.7062	0	868.768	2248.41	1.37186	-266.445	0.326091	-54.6283	0.28932	0	0.999916	-54.6283	0.28932
Chr1	2047720	2048770	2048245	621.905	420.061	-0.566096	-19.6096	0.535016	1050	900	-0.222392	-5.73857	0	3745.33	2782.62	-0.428651	-62.8576	0.630787	-19.577	0.535183	-93.9942	0.177169	-93.9942	0.177169
Chr1	2048990	2049040	2049015	40.6568	212.431	2.38542	-78.7191	0.211182	0	50	5.64386	-21.9485	0	318.41	2361.62	2.89082	-677.687	0.0771352	-151.268	0.101371	0	0.999916	-151.268	0.101371
Chr1	2049560	2049660	2049610	31.6975	260.745	3.0402	-138.758	0.112151	0	100	6.64386	-43.8116	0	137.164	2679.93	4.28823	-997.918	0.00668561	-413.972	0.0172154	0	0.999916	-413.972	0.0172154
Chr1	2049770	2049910	2049840	164.037	245.113	0.579426	-8.78403	0.698145	0	110	6.78136	-48.175	0	1120.91	2070.06	0.885003	-123.828	0.502674	-40.6541	0.358599	0	0.999916	-40.6541	0.358599
Chr1	2051060	2052200	2051630	617.48	639.358	0.0502323	-0.726855	0.953535	690	980	0.506185	-22.8225	0	2330.09	3197.23	0.456438	-60.2617	0.638225	-150.721	0.101705	-23.266	0.495738	-150.721	0.101705
Chr1	2053970	2055090	2054530	533.511	500.03	-0.093502	-1.16379	0.924285	860	840	-0.0339473	-0.288532	0	2477.37	2610.19	0.07535	-2.04794	0.944927	-129.564	0.122096	-563.21	0.00367709	-563.21	0.00367709
Chr1	2055190	2055420	2055305	147.377	288.654	0.969829	-24.2153	0.484874	0	220	7.78136	-96.097	0	1087.62	2331.96	1.10037	-197.909	0.400134	-58.2343	0.274946	0	0.999916	-58.2343	0.274946
Chr1	2056990	2057090	2057040	225.697	232.455	0.0425657	-0.491429	0.97543	30	40	0.415037	-0.892145	0	1292.92	1709.64	0.403058	-26.1294	0.761491	-133.358	0.118252	-25.6649	0.47075	-133.358	0.118252
Chr1	2057690	2057910	2057800	198.253	346.659	0.806174	-20.9813	0.520308	50	210	2.07039	-43.4731	0	1346.31	2603.51	0.95145	-175.061	0.425623	-171.504	0.0879993	-1.41399	0.910496	-171.504	0.0879993
Chr1	2058300	2058450	2058375	64.7433	287.231	2.14941	-90.3994	0.183771	0	130	7.02237	-56.8969	0	399.311	2417.29	2.59781	-629.111	0.0958549	-158.051	0.0969413	0	0.999916	-158.051	0.0969413
Chr1	2059230	2059340	2059285	196.148	191.967	-0.0310791	-0.434077	0.982367	70	10	-2.80735	-19.97	0	1927.44	1583.83	-0.283268	-15.5354	0.821996	-3.1387	0.839295	-6.41182	0.750292	-6.41182	0.750292
Chr1	2059430	2060250	2059840	373.331	548.267	0.554424	-16.8955	0.565853	340	760	1.16046	-70.6652	0	1693.45	3178.75	0.908494	-197.959	0.40005	-214.824	0.0673575	-11.6866	0.643072	-214.824	0.0673575
Chr1	2060860	2061010	2060935	69.4989	246.896	1.82884	-59.8392	0.268929	0	150	7.22882	-65.6137	0	553.118	2288.25	2.04859	-461.406	0.179341	-169.894	0.0889186	0	0.999916	-169.894	0.0889186
Chr1	2063100	2064090	2063595	216.725	403.221	0.895707	-29.2046	0.438242	270	820	1.60266	-121.559	0	1552.76	2633.22	0.761996	-122.365	0.505014	-76.0298	0.220124	-21.8612	0.511366	-76.0298	0.220124
Chr1	2064170	2064930	2064550	338.678	310.988	-0.123053	-1.21325	0.921862	650	530	-0.294447	-6.01659	0	2274.62	2150.47	-0.0809742	-2.05349	0.944844	-32.4454	0.412502	-25.7306	0.470165	-32.4454	0.412502
Chr1	2064990	2065340	2065165	293.657	340.3	0.212675	-2.42164	0.863864	290	320	0.142019	-1.01409	0	2159.1	2505.33	0.214569	-12.0571	0.843306	-28.7451	0.442169	-11.3096	0.649173	-28.7451	0.442169
Chr1	2065440	2067360	2066400	355.259	724.172	1.02746	-65.419	0.251713	1180	1580	0.421138	-26.1836	0	2044.47	3226.02	0.658031	-116.304	0.515962	-254.012	0.0550727	-30.448	0.427628	-254.012	0.0550727
Chr1	2067540	2068820	2068180	913.071	596.853	-0.613351	-32.8034	0.410329	1010	1140	0.174679	-4.07892	0	3461.38	3302.04	-0.0679896	-2.18893	0.94242	-82.0425	0.203911	-93.5472	0.178004	-93.5472	0.178004
Chr1	2069170	2069250	2069210	215.396	85.7253	-1.3292	-31.2046	0.422113	70	0	-6.12928	-30.7062	0	2152.59	694.107	-1.63284	-325.764	0.272439	0	0.999916	-62.9346	0.259151	-62.9346	0.259151
Chr1	2069380	2069490	2069435	25.5833	233.982	3.19312	-133.436	0.118252	0	100	6.64386	-43.8116	0	39.0146	2209.92	5.82384	-911.173	0.0128698	-454.788	0.0111984	0	0.999916	-454.788	0.0111984
Chr1	2070580	2070650	2070615	34.5438	227.361	2.71849	-102.767	0.159619	0	70	6.12928	-30.7062	0	365.529	2253.6	2.62417	-592.293	0.111984	-113.259	0.142738	0	0.999916	-113.259	0.142738
Chr1	2070740	2071070	2070905	302.27	357.336	0.241443	-3.00133	0.843975	220	270	0.295456	-2.75818	0	2114.07	2448.27	0.211745	-11.5191	0.847986	-25.9833	0.467909	-6.1945	0.75422	-25.9833	0.467909
Chr1	2071120	2071290	2071205	131.956	234.001	0.826459	-15.2918	0.587999	0	130	7.02237	-56.8969	0	1032.68	2106.47	1.02843	-160.751	0.444259	-51.9559	0.301187	0	0.999916	-51.9559	0.301187
Chr1	2071470	2071910	2071690	317.267	353.304	0.15521	-1.64646	0.89654	290	330	0.186413	-1.57257	0	2160.62	2238.71	0.0512194	-0.998873	0.966739	-52.6166	0.298178	-68.7538	0.241518	-68.7538	0.241518
Chr1	2072090	2072140	2072115	77.1482	199.101	1.36779	-30.4511	0.427628	0	50	5.64386	-21.9485	0	604.384	2259.39	1.90239	-416.615	0.206167	-85.5252	0.194718	0	0.999916	-85.5252	0.194718
Chr1	2072590	2072680	2072635	242.157	145.129	-0.738604	-13.0251	0.620675	90	0	-6.49185	-39.446	0	2312.05	767.739	-1.59049	-337.563	0.262995	0	0.999916	-189.406	0.0783052	-189.406	0.0783052
Chr1	2072910	2072960	2072935	44.4711	238.71	2.42432	-90.4099	0.183687	0	50	5.64386	-21.9485	0	462.16	2407.99	2.38136	-574.134	0.11984	-98.4872	0.167809	0	0.999916	-98.4872	0.167809
Chr1	2077670	2077810	2077740	100.696	273.381	1.4409	-44.9624	0.334364	0	140	7.12928	-61.2558	0	719.126	2607.01	1.85808	-466.637	0.175748	-192.861	0.0767174	0	0.999916	-192.861	0.0767174
Chr1	2078190	2078330	2078260	96.2823	283.777	1.55942	-52.9629	0.29659	0	140	7.12928	-61.2558	0	636.18	2568.91	2.01365	-507.415	0.153351	-154.363	0.0992813	0	0.999916	-154.363	0.0992813
Chr1	2078560	2078700	2078630	207.846	56.4077	-1.88155	-52.8711	0.297259	120	0	-6.90689	-52.5367	0	2032.18	265.292	-2.93738	-591.285	0.112235	0	0.999916	-166.204	0.09176	-166.204	0.09176
Chr1	2080330	2080660	2080495	329.971	193.743	-0.768198	-18.3536	0.550727	290	110	-1.39855	-35.9911	0	2471.26	1072.25	-1.20461	-241.156	0.350075	-8.91138	0.695972	-249.332	0.0563263	-249.332	0.0563263
Chr1	2080800	2080980	2080890	208.01	254.746	0.292405	-3.03996	0.842303	50	150	1.58496	-22.3806	0	1401.61	2226.14	0.66746	-82.5762	0.580896	-119.704	0.133879	-7.52071	0.723968	-119.704	0.133879
Chr1	2081040	2081180	2081110	115.502	291.077	1.33348	-42.1187	0.350827	0	140	7.12928	-61.2558	0	976.105	2562.23	1.39229	-310.075	0.284473	-306.272	0.0436236	0	0.999916	-306.272	0.0436236
Chr1	2081330	2081780	2081555	330.631	343.951	0.0569789	-0.622575	0.960973	240	380	0.662965	-14.536	0	1958.29	2385.88	0.284924	-19.257	0.797092	-88.3226	0.188033	-29.7318	0.434147	-88.3226	0.188033
Chr1	2081840	2082000	2081920	108.299	289.83	1.42018	-46.2716	0.328013	0	160	7.32193	-69.9705	0	658.905	2421.93	1.87801	-439.412	0.191543	-160.721	0.0947685	0	0.999916	-160.721	0.0947685
Chr1	2083540	2084450	2083995	385.142	372.564	-0.047902	-0.601822	0.963563	520	700	0.428843	-12.3721	0	2180.97	2298.96	0.0760133	-1.87166	0.948939	-162.576	0.093515	-84.1454	0.198395	-162.576	0.093515
Chr1	2084500	2084540	2084520	91.6711	201.176	1.13392	-22.5082	0.504513	0	40	5.32193	-17.5582	0	1112.75	2369.8	1.09063	-198.319	0.399716	-23.2215	0.496072	0	0.999916	-23.2215	0.496072
Chr1	2085030	2085100	2085065	219.098	104.482	-1.06831	-22.1123	0.509026	70	0	-6.12928	-30.7062	0	2266.12	1060.03	-1.09612	-191.187	0.406151	0	0.999916	-41.449	0.354504	-41.449	0.354504
Chr1	2086990	2087180	2087085	333.087	88.5092	-1.912	-86.9263	0.190623	170	0	-7.40939	-74.3265	0	2545.49	590.185	-2.10871	-530.771	0.141484	0	0.999916	-133.92	0.11775	-133.92	0.11775
Chr1	2087310	2088630	2087970	353.613	564.095	0.673766	-24.4798	0.482367	850	1040	0.291049	-9.10578	0	2007.76	2611.41	0.379241	-35.3457	0.723049	-159.494	0.0957714	-31.6573	0.418185	-159.494	0.0957714
Chr1	2089380	2089490	2089435	55.0187	206.395	1.90742	-53.9224	0.292746	0	110	6.78136	-48.175	0	456.037	2168.5	2.24947	-486.464	0.16338	-78.6639	0.2116	0	0.999916	-78.6639	0.2116
Chr1	2090280	2090440	2090360	230.457	231.808	0.00843229	-0.329433	0.995571	140	30	-2.22239	-31.5259	0	1994.01	1312.42	-0.60344	-62.1638	0.632291	-33.7451	0.402307	-46.5032	0.326926	-46.5032	0.326926
Chr1	2093810	2093890	2093850	154.495	237.775	0.622037	-9.49198	0.682768	0	80	6.32193	-35.0778	0	1320.9	2280.12	0.787584	-112.188	0.522898	-53.0947	0.296005	0	0.999916	-53.0947	0.296005
Chr1	2094140	2094200	2094170	215.65	98.3752	-1.13233	-23.8232	0.489136	60	0	-5.90689	-26.3303	0	2346.4	607.977	-1.94836	-445.495	0.188116	0	0.999916	-412.433	0.0176333	-412.433	0.0176333
Chr1	2094450	2094590	2094520	375.462	115.599	-1.69953	-80.573	0.206585	140	0	-7.12928	-61.2558	0	2997.72	998.906	-1.58544	-435.459	0.194468	0	0.999916	-85.8214	0.193632	-85.8214	0.193632
Chr1	2094710	2094800	2094755	195.834	193.837	-0.0147826	-0.348781	0.992813	30	20	-0.584963	-1.14351	0	1824.74	1531.09	-0.253132	-12.0438	0.843473	-2.99307	0.844225	-12.6776	0.626692	-12.6776	0.626692
Chr1	2095030	2095080	2095055	50.0806	257.562	2.3626	-93.8191	0.177336	0	50	5.64386	-21.9485	0	324.651	2543.74	2.96999	-746.778	0.0515628	-181.957	0.0825673	0	0.999916	-181.957	0.0825673
Chr1	2095300	2096300	2095800	371.853	437.993	0.236175	-3.33904	0.833445	550	760	0.466568	-15.4976	0	1935.62	2437.89	0.332838	-26.0836	0.761742	-84.3053	0.19781	-67.2421	0.246448	-84.3053	0.19781
Chr1	2096430	2096580	2096505	138.475	288.728	1.06009	-28.1676	0.447936	0	150	7.22882	-65.6137	0	797.505	2590.98	1.69993	-413.534	0.20834	-478.581	0.00752131	0	0.999916	-478.581	0.00752131
Chr1	2097690	2097740	2097715	226.931	29.8732	-2.92533	-113.889	0.141818	50	0	-5.64386	-21.9485	0	2499.46	321.129	-2.96039	-731.811	0.0569948	0	0.999916	-122.647	0.130537	-122.647	0.130537
Chr1	2097970	2098090	2098030	0	200.926	7.65052	-379.938	0.0252382	0	120	6.90689	-52.5367	0	0	2014.06	10.9759	-875.727	0.0171319	-377.632	0.0254889	0	0.999916	-377.632	0.0254889
Chr1	2099010	2099060	2099035	15.8816	211.278	3.73372	-150.86	0.101538	0	50	5.64386	-21.9485	0	106.532	2334.98	4.45405	-884.455	0.0159619	-363.846	0.0298345	0	0.999916	-363.846	0.0298345
Chr1	2099710	2099970	2099840	142.491	320.984	1.17163	-36.9056	0.380495	0	260	8.02237	-113.505	0	723.29	2480.74	1.77812	-419.916	0.204078	-440.085	0.0128698	0	0.999916	-440.085	0.0128698
Chr1	2100300	2100850	2100575	353.161	364.192	0.0443712	-0.566153	0.968327	370	270	-0.454566	-7.50511	0	1968.73	1798.27	-0.13065	-4.02494	0.917015	-135.579	0.115745	-105.032	0.155942	-135.579	0.115745
Chr1	2100980	2101110	2101045	144.531	288.666	0.99802	-25.4269	0.47309	0	130	7.02237	-56.8969	0	1107.63	2500.63	1.17481	-234.831	0.356176	-50.4898	0.308624	0	0.999916	-50.4898	0.308624
Chr1	2101310	2101470	2101390	226.592	263.74	0.219017	-2.08063	0.876149	130	140	0.106915	-0.357953	0	1959.9	2187.37	0.158423	-6.18203	0.891192	-56.7831	0.281046	-12.8629	0.624018	-56.7831	0.281046
Chr1	2101600	2102050	2101825	375.896	281.882	-0.415241	-7.24801	0.730236	420	120	-1.80735	-73.26	0	2582.48	1220.31	-1.08151	-213.19	0.38108	-0.739158	0.95295	-281.323	0.0495571	-281.323	0.0495571
Chr1	2102100	2102570	2102335	220.346	461.656	1.06705	-44.8982	0.335033	140	410	1.5502	-58.4479	0	1384.71	3045.14	1.13692	-271.613	0.320742	-168.225	0.0904229	-10.8822	0.657864	-168.225	0.0904229
Chr1	2102620	2103230	2102925	616.346	289.85	-1.08843	-61.7236	0.262494	600	330	-0.862496	-34.9882	0	3581.33	1764.14	-1.02153	-269.637	0.322998	0	0.999916	-89.4242	0.185108	-89.4242	0.185108
Chr1	2103330	2103560	2103445	142.345	260.484	0.871802	-18.3601	0.55056	0	220	7.78136	-96.097	0	1062.4	2155.39	1.02063	-162.474	0.441668	-52.876	0.297259	0	0.999916	-52.876	0.297259
Chr1	2105130	2106170	2105650	801.593	836.425	0.0613656	-0.960598	0.935902	840	810	-0.0524674	-0.504924	0	3588.78	4049.59	0.174283	-12.9983	0.836788	-155.447	0.0986963	-82.7977	0.202156	-155.447	0.0986963
Chr1	2106310	2106390	2106350	76.0384	251.24	1.72427	-55.6776	0.285392	0	80	6.32193	-35.0778	0	639.627	2413.67	1.91593	-448.907	0.18586	-136.169	0.115243	0	0.999916	-136.169	0.115243
Chr1	2108670	2110280	2109475	566.167	915.684	0.693622	-40.8729	0.357429	1000	1570	0.650765	-56.0116	0	2473.42	4239.18	0.77728	-203.078	0.393782	-150.48	0.101872	-3.91612	0.813639	-150.48	0.101872
Chr1	2111240	2111320	2111280	22.3629	272.009	3.60447	-185.697	0.0813137	0	80	6.32193	-35.0778	0	153.099	2607.88	4.09034	-949.013	0.00902557	-337.037	0.0381915	0	0.999916	-337.037	0.0381915
Chr1	2112630	2112950	2112790	345.298	243.547	-0.503643	-9.38688	0.684105	210	150	-0.485427	-4.96077	0	2192.93	1674.61	-0.389036	-31.2236	0.739679	-43.6748	0.342052	-88.2911	0.188033	-88.2911	0.188033
Chr1	2113100	2113380	2113240	271.294	196.743	-0.463541	-6.62458	0.744777	200	30	-2.73697	-55.2273	0	2136.71	1474.03	-0.53563	-53.9536	0.658365	-2.7856	0.85066	-64.3481	0.25514	-64.3481	0.25514
Chr1	2113650	2114720	2114185	653.493	1013.34	0.63288	-38.3083	0.371218	840	1040	0.308122	-10.0682	0	3409.48	5228.1	0.616737	-167.652	0.434815	-92.9169	0.179174	-0.781511	0.94944	-92.9169	0.179174
Chr1	2116990	2117030	2117010	185.678	96.6871	-0.94141	-15.1661	0.589754	40	0	-5.32193	-17.5582	0	2168.33	1130.82	-0.939212	-142.931	0.471753	0	0.999916	-18.6462	0.546465	-18.6462	0.546465
Chr1	2117280	2117460	2117370	37.3459	368.932	3.30434	-221.859	0.0644326	0	180	7.49185	-78.6818	0	202.404	3183.25	3.97519	-1140.97	0.00242353	-681.952	0.00158783	0	0.999916	-681.952	0.00158783
Chr1	2117810	2117920	2117865	160.218	235.114	0.553327	-7.84948	0.718118	0	90	6.49185	-39.446	0	1490.97	2131.16	0.515387	-50.2635	0.669564	-23.1265	0.496908	0	0.999916	-23.1265	0.496908
Chr1	2117970	2118950	2118460	375.611	636.132	0.760088	-33.9525	0.400719	340	950	1.48239	-126.34	0	1756.13	3330.3	0.923248	-212.902	0.381665	-181.126	0.0829851	-5.95322	0.759987	-181.126	0.0829851
Chr1	2119030	2119190	2119110	284.64	166.634	-0.772449	-16.1965	0.575631	140	0	-7.12928	-61.2558	0	2523.46	1413.58	-0.836043	-137.133	0.481615	0	0.999916	-53.6609	0.294167	-53.6609	0.294167
Chr1	2119280	2119630	2119455	201.788	484.691	1.26422	-62.9941	0.2589	100	320	1.67807	-50.8726	0	1369.36	3487.14	1.34855	-402.426	0.216196	-164.568	0.0926793	-4.74445	0.789654	-164.568	0.0926793
Chr1	2119720	2119810	2119765	122.101	230.928	0.919364	-17.8161	0.556243	0	90	6.49185	-39.446	0	1176.32	2276.57	0.952579	-153.503	0.455374	-30.3821	0.428213	0	0.999916	-30.3821	0.428213
Chr1	2119940	2122250	2121095	540.766	592.037	0.130683	-1.85208	0.887932	1840	2250	0.290219	-18.8222	0	2550.03	3689.6	0.532951	-91.6375	0.560923	-175.048	0.0858265	-14.5373	0.599198	-175.048	0.0858265
Chr1	2122520	2122700	2122610	284.614	238.568	-0.254605	-2.71538	0.853836	140	80	-0.807355	-7.73272	0	2357.92	1808.5	-0.382723	-32.5318	0.734581	-12.194	0.635718	-33.6029	0.403811	-33.6029	0.403811
Chr1	2123170	2123230	2123200	28.2805	219.181	2.95424	-112.244	0.144242	0	60	5.90689	-26.3303	0	193.584	2299.15	3.57007	-773.547	0.0422029	-187.809	0.0793916	0	0.999916	-187.809	0.0793916
Chr1	2123280	2123400	2123340	59.642	237.996	1.99653	-66.3565	0.249039	0	100	6.64386	-43.8116	0	526.585	2103.7	1.99819	-411.901	0.209092	-92.1617	0.180679	0	0.999916	-92.1617	0.180679
Chr1	2124710	2124820	2124765	257.389	83.0701	-1.63155	-52.0281	0.301103	110	0	-6.78136	-48.175	0	2426.04	603.417	-2.00737	-477.47	0.168227	0	0.999916	-312.111	0.0426208	-312.111	0.0426208
Chr1	2132110	2132240	2132175	177.58	221.499	0.31883	-3.127	0.839545	0	130	7.02237	-56.8969	0	1461.44	2145.77	0.554108	-57.5247	0.646498	-41.6909	0.353418	0	0.999916	-41.6909	0.353418
Chr1	2132370	2132520	2132445	308.758	98.5714	-1.64723	-62.99	0.259067	150	0	-7.22882	-65.6137	0	2624.37	606.878	-2.11249	-548.319	0.132291	0	0.999916	-188.339	0.0790573	-188.339	0.0790573
Chr1	2132830	2133070	2132950	334.474	183.782	-0.863897	-22.8983	0.499916	240	20	-3.58496	-81.495	0	2514.07	1164.65	-1.11013	-216.249	0.376901	0	0.999916	-86.3494	0.192044	-86.3494	0.192044
Chr1	2133370	2133520	2133445	131.309	288.393	1.13507	-31.7183	0.417683	0	150	7.22882	-65.6137	0	857.846	2684.4	1.64581	-410.332	0.210095	-172.645	0.0870801	0	0.999916	-172.645	0.0870801
Chr1	2133590	2135750	2134670	763.182	1424.35	0.900206	-100.555	0.164215	1800	2130	0.242857	-12.9376	0	3332.26	4910.69	0.559426	-132.589	0.487966	-246.404	0.0573291	-62.7259	0.259819	-246.404	0.0573291
Chr1	2135890	2136870	2136380	292.876	472.573	0.690247	-21.503	0.515544	390	870	1.15754	-80.4632	0	1632.2	2802.52	0.779906	-135.395	0.483537	-200.087	0.0726224	-24.4822	0.482367	-200.087	0.0726224
Chr1	2141040	2141080	2141060	70.2096	203.538	1.53556	-37.4062	0.376316	0	40	5.32193	-17.5582	0	380.495	2244.12	2.5602	-575.886	0.118837	-239.32	0.0595019	0	0.999916	-239.32	0.0595019
Chr1	2143340	2143380	2143360	22.2679	190.052	3.09336	-104.182	0.15753	0	40	5.32193	-17.5582	0	162.574	2290.54	3.81652	-802.798	0.0323416	-354.699	0.0322581	0	0.999916	-354.699	0.0322581
Chr1	2146130	2146230	2146180	125.365	208.828	0.736175	-11.1701	0.651763	0	100	6.64386	-43.8116	0	418.769	2172.1	2.37487	-516.507	0.148086	-375.329	0.0259067	0	0.999916	-375.329	0.0259067
Chr1	2147550	2147590	2147570	51.9382	187.269	1.85025	-46.764	0.326007	0	30	4.90689	-13.1546	0	324.361	2124.12	2.71119	-575.705	0.11892	-329.735	0.0402808	0	0.999916	-329.735	0.0402808
Chr1	2152800	2154150	2153475	488.075	818.392	0.745688	-41.7844	0.353	1060	1290	0.283307	-10.6235	0	2650.07	3968.32	0.582497	-115.318	0.517717	-306.989	0.0436236	-58.2368	0.274946	-306.989	0.0436236
Chr1	2154230	2154550	2154390	341.318	172.865	-0.981473	-29.1213	0.438827	280	0	-8.12928	-122.207	0	2511.75	1193.83	-1.0731	-204.843	0.39186	0	0.999916	-70.0141	0.237673	-70.0141	0.237673
Chr1	2155690	2155790	2155740	129.956	246.259	0.92215	-19.2196	0.540615	0	90	6.49185	-39.446	0	1003.04	2190.37	1.1268	-192.971	0.404814	-50.1983	0.309627	0	0.999916	-50.1983	0.309627
Chr1	2159090	2160840	2159965	670.28	888.846	0.407168	-15.294	0.587999	1200	1470	0.292782	-12.7428	0	3103.94	3902.34	0.33024	-40.6442	0.70458	-152.881	0.100368	-151.606	0.101287	-152.881	0.100368
Chr1	2162190	2162630	2162410	366.512	259.048	-0.500641	-9.76793	0.6765	280	190	-0.559427	-8.19321	0	2032.31	1551.11	-0.389817	-29.1025	0.74812	-81.5886	0.20483	-263.243	0.0534849	-263.243	0.0534849
Chr1	2162720	2163260	2162990	358.984	355.024	-0.0160035	-0.373065	0.989721	340	320	-0.0874628	-0.529296	0	2134.83	2081.02	-0.0368247	-0.601853	0.975848	-83.4129	0.1999	-35.2938	0.390607	-83.4129	0.1999
Chr1	2163450	2163540	2163495	216.621	47.6373	-2.18501	-69.9305	0.237841	90	0	-6.49185	-39.446	0	2204.77	246.414	-3.16147	-680.654	0.0757145	0	0.999916	-176.207	0.0852415	-176.207	0.0852415
Chr1	2168460	2169370	2168915	557.65	428.477	-0.380144	-8.88689	0.696557	580	480	-0.273018	-4.76808	0	2374.48	2098.8	-0.178046	-8.19911	0.874645	-377.632	0.0254889	-102.677	0.159953	-377.632	0.0254889
Chr1	2169650	2169770	2169710	207.17	184.139	-0.170019	-1.34605	0.913087	60	30	-1	-4.81283	0	1732.35	1225.12	-0.499812	-38.8529	0.711098	-9.55162	0.681431	-75.3972	0.221879	-75.3972	0.221879
Chr1	2170070	2171280	2170675	491.217	449.805	-0.12706	-1.58422	0.899632	1050	1050	0	0	0.5	2681.92	2745.01	0.0335445	-0.632107	0.974929	-37.839	0.373809	-75.5822	0.221461	-75.5822	0.221461
Chr1	2173850	2173920	2173885	22.6105	204.075	3.17404	-116.09	0.138392	0	70	6.12928	-30.7062	0	227.127	2139.58	3.23576	-672.294	0.0790573	-141.225	0.109644	0	0.999916	-141.225	0.109644
Chr1	2174070	2174140	2174105	75.9773	231.988	1.61041	-45.7217	0.330687	0	70	6.12928	-30.7062	0	652.581	2452.79	1.91019	-454.481	0.182768	-81.9112	0.204162	0	0.999916	-81.9112	0.204162
Chr1	2174720	2174860	2174790	71.7961	325.029	2.17859	-104.496	0.156945	0	140	7.12928	-61.2558	0	571.528	2917.19	2.35168	-686.197	0.0736253	-204.644	0.0710346	0	0.999916	-204.644	0.0710346
Chr1	2180200	2184240	2182220	664.944	838.238	0.334127	-10.3021	0.666973	2640	3700	0.486987	-78.1959	0	2539.59	3532.35	0.47603	-71.7048	0.608725	-131.025	0.120926	-56.6888	0.281046	-131.025	0.120926
Chr1	2184380	2185100	2184740	220.435	399.718	0.85863	-26.7877	0.460555	160	680	2.08746	-140.767	0	1232.76	2600.97	1.07716	-213.348	0.380996	-178.266	0.0844058	-0.716631	0.954705	-178.266	0.0844058
Chr1	2185160	2185320	2185240	177.223	287.423	0.697612	-13.7804	0.610145	0	150	7.22882	-65.6137	0	1570.09	2362.34	0.589373	-70.4952	0.611733	-21.3462	0.516463	0	0.999916	-21.3462	0.516463
Chr1	2192530	2193870	2193200	564.245	931.295	0.722917	-44.8303	0.3352	740	1230	0.733061	-54.0076	0	2498.78	3801.86	0.605483	-118.327	0.511867	-210.948	0.0687782	-18.9439	0.543791	-210.948	0.0687782
Chr1	2197680	2197810	2197745	28.2618	197.62	2.80581	-93.4417	0.178088	0	130	7.02237	-56.8969	0	200.147	1981.74	3.30764	-632.906	0.0935985	-184.744	0.081648	0	0.999916	-184.744	0.081648
Chr1	2199700	2199770	2199735	52.0213	204.833	1.97727	-56.41	0.281798	0	70	6.12928	-30.7062	0	320.7	2131.59	2.73263	-581.928	0.116162	-386.866	0.0238175	0	0.999916	-386.866	0.0238175
Chr1	2199930	2200760	2200345	366.802	422.966	0.205541	-2.65178	0.855758	790	270	-1.54889	-111.812	0	2462.56	1914.57	-0.363137	-30.8551	0.7411	-23.9693	0.487214	-57.1951	0.279375	-57.1951	0.279375
Chr1	2200840	2201180	2201010	187.891	263.307	0.48685	-6.99246	0.734999	20	240	3.58496	-81.495	0	663	1933.31	1.54399	-271.149	0.321076	-277.477	0.0503928	-28.1919	0.447518	-277.477	0.0503928
Chr1	2204710	2204790	2204750	234.186	103.796	-1.1739	-27.5579	0.453953	80	0	-6.32193	-35.0778	0	2451.56	1085.93	-1.17477	-230.232	0.361441	0	0.999916	-35.1385	0.39186	-35.1385	0.39186
Chr1	2210610	2210750	2210680	49.4103	230.361	2.22101	-76.4215	0.219037	0	140	7.12928	-61.2558	0	327.418	2192.29	2.74323	-600.597	0.108474	-364.574	0.0295003	0	0.999916	-364.574	0.0295003
Chr1	2210910	2211040	2210975	230.822	132.816	-0.797352	-14.017	0.606468	130	0	-7.02237	-56.8969	0	2193.65	1160.42	-0.918684	-139.464	0.477269	0	0.999916	-48.2216	0.318486	-48.2216	0.318486
Chr1	2211090	2212580	2211835	670.094	887.87	0.405985	-15.1968	0.589336	1290	1320	0.0331669	-0.374578	0	3542.41	4484.26	0.340141	-49.1673	0.672489	-184.289	0.0817316	-126.322	0.125857	-184.289	0.0817316
Chr1	2213510	2213600	2213555	223.744	0	-7.80571	-433.533	0.0137891	70	0	-6.12928	-30.7062	0	2152.94	0	-11.0721	-936.057	0.0103627	0	0.999916	-431.18	0.0138726	-431.18	0.0138726
Chr1	2215200	2216300	2215750	688.656	488.912	-0.49421	-17.0134	0.5646	750	940	0.32577	-10.1004	0	2653.38	2743.45	0.0481599	-1.06344	0.965235	-101.627	0.16221	-51.8226	0.301772	-101.627	0.16221
Chr1	2218430	2218540	2218485	186.423	328.237	0.816162	-20.4556	0.526492	10	110	3.45943	-36.6782	0	1643.84	2668.07	0.698726	-106.895	0.532258	-42.1263	0.350827	0	0.999916	-42.1263	0.350827
Chr1	2218590	2219190	2218890	282.629	468.328	0.728608	-23.4902	0.492646	330	370	0.165059	-1.4306	0	1858.95	2339.48	0.331701	-24.9083	0.766839	-169.351	0.08942	-120.9	0.132876	-169.351	0.08942
Chr1	2219330	2219420	2219375	213.596	251.773	0.237237	-2.24077	0.870216	90	80	-0.169925	-0.482841	0	2207.31	2223.23	0.010369	-0.124233	0.992897	-3.08007	0.840966	-3.61328	0.823667	-3.61328	0.823667
Chr1	2220640	2220770	2220705	181.994	242.358	0.413248	-5.00381	0.783136	10	130	3.70044	-45.1821	0	1527.15	2191.54	0.521107	-52.684	0.662377	-29.44	0.43657	0	0.999916	-29.44	0.43657
Chr1	2220830	2220970	2220900	326.947	167.165	-0.967784	-27.0976	0.458048	140	0	-7.12928	-61.2558	0	2897.94	1304.7	-1.15131	-263.627	0.329016	0	0.999916	-80.3463	0.207254	-80.3463	0.207254
Chr1	2221080	2221240	2221160	321.103	51.3458	-2.64472	-139.307	0.111984	160	0	-7.32193	-69.9705	0	2780.59	321.076	-3.1144	-848.212	0.0222297	0	0.999916	-246.539	0.0573291	-246.539	0.0573291
Chr1	2221470	2222800	2222135	631.022	695.654	0.14068	-2.24316	0.870216	1000	1140	0.189034	-4.6688	0	2942.54	3575.52	0.28109	-27.7571	0.75514	-374.674	0.0269096	-87.392	0.189955	-374.674	0.0269096
Chr1	2222910	2222950	2222930	207.531	47.7082	-2.12102	-64.0329	0.255808	40	0	-5.32193	-17.5582	0	2443.68	182.981	-3.73929	-846.162	0.0224804	0	0.999916	-393.814	0.0213939	-393.814	0.0213939
Chr1	2224080	2224230	2224155	24.9396	242.507	3.28152	-144.358	0.107053	0	140	7.12928	-61.2558	0	130.361	2151.77	4.04494	-778.698	0.0409494	-366.138	0.0293331	0	0.999916	-366.138	0.0293331
Chr1	2226190	2226230	2226210	184.912	220.126	0.251496	-2.26212	0.869714	10	30	1.58496	-4.6672	0	1554.58	2351.01	0.596751	-71.7095	0.608725	-50.9189	0.306786	-0.79953	0.94827	-50.9189	0.306786
Chr1	2226290	2226520	2226405	254.894	319.287	0.324955	-4.30801	0.801354	70	140	1	-10.7815	0	1538.94	2163.13	0.491183	-46.8207	0.680846	-67.9084	0.244275	-52.5426	0.298596	-67.9084	0.244275
Chr1	2226630	2226980	2226805	252.875	374.327	0.565874	-12.3007	0.63296	90	260	1.53051	-36.6467	0	1363.83	2205.08	0.693167	-87.312	0.570617	-235.189	0.0605048	-26.6163	0.461892	-235.189	0.0605048
Chr1	2232170	2232570	2232370	398.149	212.021	-0.909101	-29.6237	0.434815	400	40	-3.32193	-128.692	0	2974.11	1327.65	-1.16359	-274.996	0.317483	0	0.999916	-110.652	0.146415	-110.652	0.146415
Chr1	2232660	2232910	2232785	332.724	375.921	0.176105	-1.97308	0.881498	210	190	-0.14439	-0.746882	0	2365.34	2671.6	0.175659	-8.92788	0.868962	-44.8584	0.335116	-38.9291	0.367541	-44.8584	0.335116
Chr1	2233240	2233370	2233305	272.377	78.3937	-1.79679	-64.3562	0.25514	130	0	-7.02237	-56.8969	0	2326.95	545.622	-2.09246	-480.965	0.166305	0	0.999916	-178.418	0.0844058	-178.418	0.0844058
Chr1	2238180	2238310	2238245	268.043	73.1935	-1.87268	-67.908	0.244275	130	0	-7.02237	-56.8969	0	2363.53	617.606	-1.93618	-445.316	0.188367	0	0.999916	-221.484	0.0645997	-221.484	0.0645997
Chr1	2238610	2238770	2238690	59.3083	387.54	2.70804	-173.796	0.0864951	0	160	7.32193	-69.9705	0	302.557	3112.89	3.36297	-1005.49	0.00601705	-357.889	0.0315895	0	0.999916	-357.889	0.0315895
Chr1	2238950	2239120	2239035	129.583	371.486	1.51944	-66.2405	0.249123	0	170	7.40939	-74.3265	0	756.928	3322.89	2.13421	-702.187	0.0664382	-284.256	0.0487214	0	0.999916	-284.256	0.0487214
Chr1	2243680	2243800	2243740	188.704	201.468	0.0944215	-0.754564	0.95178	30	20	-0.584963	-1.14351	0	1722.02	1032.24	-0.738321	-76.174	0.596356	-4.22017	0.803861	-58.0125	0.275614	-58.0125	0.275614
Chr1	2243860	2243980	2243920	232.592	118.941	-0.967562	-19.6587	0.534598	90	0	-6.49185	-39.446	0	2079.31	486.791	-2.09473	-430.426	0.19664	0	0.999916	-288.23	0.0478857	-288.23	0.0478857
Chr1	2244090	2244800	2244445	457.231	295.312	-0.630686	-17.869	0.555992	650	280	-1.21501	-64.9177	0	2865.27	1643.55	-0.801857	-145.043	0.468076	-16.4261	0.573291	-128.015	0.123517	-128.015	0.123517
Chr1	2247410	2250150	2248780	1045.4	1004.14	-0.0580917	-1.01485	0.932642	2200	2540	0.207325	-11.4789	0	4189.91	4814.89	0.200584	-19.8496	0.793749	-170.678	0.0884172	-138.161	0.113488	-170.678	0.0884172
Chr1	2250600	2250770	2250685	266.901	119.389	-1.16064	-30.3929	0.42813	150	0	-7.22882	-65.6137	0	2336.08	773.272	-1.59504	-342.394	0.259485	0	0.999916	-148.86	0.103126	-148.86	0.103126
Chr1	2253440	2253490	2253465	245.474	37.095	-2.72627	-111.319	0.145746	50	0	-5.64386	-21.9485	0	2520.14	376.714	-2.74196	-689.976	0.0723717	0	0.999916	-131.231	0.120592	-131.231	0.120592
Chr1	2253770	2253810	2253790	218.162	1.46683	-7.21656	-336.154	0.0387765	40	0	-5.32193	-17.5582	0	2587.82	3.66707	-9.46289	-1120.19	0.00259067	0	0.999916	-419.449	0.0164633	-419.449	0.0164633
Chr1	2254740	2254900	2254820	266.866	90.2674	-1.56384	-50.0553	0.310379	130	0	-7.02237	-56.8969	0	2058.33	110.208	-4.22318	-761.154	0.046465	0	0.999916	-469.042	0.00902557	-469.042	0.00902557
Chr1	2258970	2259040	2259005	191.37	200.474	0.0670564	-0.596899	0.964566	10	40	2	-8.17839	0	1605.67	1856.93	0.209743	-8.74384	0.870383	-12.196	0.635718	-25.2058	0.475347	-25.2058	0.475347
Chr1	2259100	2259270	2259185	207.291	141.176	-0.554161	-7.02534	0.733996	90	0	-6.49185	-39.446	0	1875.04	705.03	-1.41117	-231.644	0.36002	0	0.999916	-104.051	0.157697	-104.051	0.157697
Chr1	2259370	2259810	2259590	418.697	394.484	-0.0859391	-0.94198	0.936821	310	420	0.438121	-7.93508	0	2552.8	2718.04	0.0904887	-2.86099	0.930804	-89.7009	0.184774	-21.2987	0.516965	-89.7009	0.184774
Chr1	2259880	2260150	2260015	296.805	230.982	-0.361735	-4.74198	0.789654	210	220	0.0671142	-0.268129	0	2316.32	2023.69	-0.194846	-9.41563	0.865452	-6.49815	0.747953	-18.2229	0.551646	-18.2229	0.551646
Chr1	2261380	2261490	2261435	226.895	83.4916	-1.44232	-37.3496	0.376567	100	0	-6.64386	-43.8116	0	2191.31	443.206	-2.30574	-504.957	0.154438	0	0.999916	-136.803	0.114575	-136.803	0.114575
Chr1	2261560	2262930	2262245	689.636	559.086	-0.302766	-7.28962	0.729066	820	1300	0.664816	-48.2701	0	2781.84	3034.04	0.1252	-5.49636	0.897877	-102.362	0.160956	-37.0805	0.378907	-102.362	0.160956
Chr1	2263300	2263480	2263390	258.514	147.631	-0.808247	-16.0213	0.577553	180	0	-7.49185	-78.6818	0	2264.21	854.183	-1.40639	-278.148	0.314224	0	0.999916	-154.883	0.0990306	-154.883	0.0990306
Chr1	2263590	2263830	2263710	620.898	92.6401	-2.74465	-283.75	0.0488049	240	0	-7.90689	-104.802	0	4481.54	396.039	-3.50028	-1487.46	0.00125355	0	0.999916	-667.613	0.00158783	-667.613	0.00158783
Chr1	2264200	2264300	2264250	141.332	247.142	0.80625	-15.3903	0.587247	0	100	6.64386	-43.8116	0	937.165	2348.59	1.32542	-264.575	0.328096	-119.162	0.134715	0	0.999916	-119.162	0.134715
Chr1	2266410	2266470	2266440	229.66	93.3459	-1.29884	-31.8405	0.417015	60	0	-5.90689	-26.3303	0	2358.5	615.857	-1.93721	-444.659	0.188618	0	0.999916	-92.3597	0.180094	-92.3597	0.180094
Chr1	2266670	2266820	2266745	308.583	220.277	-0.486339	-7.97288	0.715109	150	50	-1.58496	-22.3806	0	2666.95	1576.95	-0.758054	-122.832	0.50468	0	0.999916	-53.2258	0.295838	-53.2258	0.295838
Chr1	2266900	2267130	2267015	77.3898	364.861	2.23713	-121.604	0.13179	0	200	7.64386	-87.3905	0	163.987	2373.46	3.85534	-836.669	0.0243189	-778.833	0.000835701	0	0.999916	-778.833	0.000835701
Chr1	2267570	2267720	2267645	27.5388	260.368	3.24102	-152.439	0.100618	0	150	7.22882	-65.6137	0	125.925	2371.95	4.23543	-878.206	0.0167976	-497.743	0.00618419	0	0.999916	-497.743	0.00618419
Chr1	2270850	2271910	2271380	290.9	426.054	0.550511	-13.254	0.617416	350	920	1.39428	-112.167	0	1451.25	2630.44	0.858007	-149.213	0.461223	-460.746	0.0100284	-47.7303	0.321411	-460.746	0.0100284
Chr1	2272270	2272310	2272290	21.0057	228.503	3.44336	-145.62	0.10605	0	40	5.32193	-17.5582	0	212.235	2538.44	3.58021	-855.521	0.0210597	-165.089	0.0924285	0	0.999916	-165.089	0.0924285
Chr1	2272720	2272820	2272770	58.5523	246.385	2.07312	-73.2853	0.228146	0	100	6.64386	-43.8116	0	277.461	2426.08	3.12827	-742.774	0.0534013	-334.253	0.0389437	0	0.999916	-334.253	0.0389437
Chr1	2273020	2273140	2273080	123.502	216.647	0.810804	-13.636	0.612068	0	110	6.78136	-48.175	0	661.054	2076.25	1.65114	-318.989	0.277286	-84.9946	0.196223	0	0.999916	-84.9946	0.196223
Chr1	2273950	2274020	2273985	9.93547	253.888	4.67546	-244.352	0.0579977	0	70	6.12928	-30.7062	0	49.3273	2581.21	5.70952	-1059.45	0.00376066	-408.627	0.0179676	0	0.999916	-408.627	0.0179676
Chr1	2276250	2276360	2276305	311.594	168.989	-0.882739	-22.1852	0.508106	110	0	-6.78136	-48.175	0	2517.2	1570.23	-0.680845	-96.4998	0.551646	-2.57744	0.858349	-36.4053	0.38367	-36.4053	0.38367
Chr1	2276430	2276550	2276490	73.8281	265.367	1.84575	-65.5146	0.251379	0	120	6.90689	-52.5367	0	495.394	2257.63	2.18816	-491.111	0.161374	-111.217	0.145746	0	0.999916	-111.217	0.145746
Chr1	2277640	2278830	2278235	498.161	594.112	0.254124	-4.85677	0.786228	1090	930	-0.229026	-6.24853	0	2581.33	2765.52	0.0994387	-3.40285	0.924035	-87.4364	0.189955	-348.698	0.0343473	-348.698	0.0343473
Chr1	2279030	2279240	2279135	315.543	224.515	-0.491023	-8.26858	0.708591	160	130	-0.29956	-1.79517	0	2222.72	1855.78	-0.260302	-15.2727	0.823333	-1.15192	0.924787	-27.4384	0.455123	-27.4384	0.455123
Chr1	2279360	2279500	2279430	139.195	275.592	0.985423	-23.8255	0.489136	0	140	7.12928	-61.2558	0	414.737	2691.49	2.69813	-725.962	0.0585827	-555.878	0.00376066	0	0.999916	-555.878	0.00376066
Chr1	2288120	2288270	2288195	18.7883	282.476	3.91023	-215.412	0.0672739	0	150	7.22882	-65.6137	0	15.5214	2646.07	7.41345	-1130.21	0.0025071	-573.008	0.0033428	0	0.999916	-573.008	0.0033428
Chr1	2291260	2293340	2292300	289.392	538.168	0.89503	-38.5096	0.369631	880	1870	1.08746	-155.995	0	1583.29	2920.72	0.883396	-173.765	0.426458	-335.57	0.0388601	-78.0536	0.21302	-335.57	0.0388601
Chr1	2294200	2294350	2294275	110.828	304.195	1.45668	-50.8925	0.306869	0	150	7.22882	-65.6137	0	773.489	2657.03	1.78036	-450.413	0.185024	-229.409	0.0620926	0	0.999916	-229.409	0.0620926
Chr1	2294620	2294660	2294640	0	188.725	7.56014	-352.418	0.0330938	0	40	5.32193	-17.5582	0	0	2214.03	11.1125	-962.594	0.00827344	-350.139	0.0338459	0	0.999916	-350.139	0.0338459
Chr1	2296870	2296920	2296895	37.7323	210.297	2.47855	-82.7378	0.202407	0	50	5.64386	-21.9485	0	366.974	2393.62	2.70545	-647.354	0.0889186	-121.116	0.132626	0	0.999916	-121.116	0.132626
Chr1	2297550	2297640	2297595	97.6122	224.174	1.19948	-27.4062	0.455457	0	50	5.64386	-21.9485	0	797.024	1980.82	1.3134	-220.324	0.371887	-52.6762	0.297844	0	0.999916	-52.6762	0.297844
Chr1	2297820	2297990	2297905	296.539	226.009	-0.39184	-5.41546	0.772522	150	70	-1.09954	-13.3025	0	2446.73	1823.09	-0.424467	-40.6616	0.704496	-10.7594	0.659535	-28.7876	0.441501	-28.7876	0.441501
Chr1	2298110	2299530	2298820	351.786	556.6	0.661942	-23.3289	0.494986	710	1400	0.979536	-99.1359	0	1968.82	3348.22	0.766061	-156.715	0.45061	-128.953	0.122597	-2.75262	0.852248	-128.953	0.122597
Chr1	2301480	2301610	2301545	25.8747	303.069	3.55003	-202.575	0.0718703	0	110	6.78136	-48.175	0	125.73	2556.14	4.34557	-957.678	0.00844058	-502.903	0.00584991	0	0.999916	-502.903	0.00584991
Chr1	2302260	2302390	2302325	147.485	289.552	0.973258	-24.4641	0.482534	0	110	6.78136	-48.175	0	1035.34	2373.13	1.19668	-229.302	0.362109	-110.081	0.147919	0	0.999916	-110.081	0.147919
Chr1	2305500	2305650	2305575	221.945	114.509	-0.954746	-18.2868	0.551061	130	0	-7.02237	-56.8969	0	2117	1002.22	-1.07883	-174.268	0.425957	0	0.999916	-29.7041	0.434565	-29.7041	0.434565
Chr1	2305710	2306540	2306125	293.548	484.737	0.723604	-23.8901	0.4883	220	810	1.88042	-147.791	0	1425.58	2812.98	0.98055	-198.521	0.399465	-171.598	0.0879158	-8.8264	0.697142	-171.598	0.0879158
Chr1	2306650	2306770	2306710	229.759	86.9791	-1.40138	-36.1042	0.385342	120	0	-6.90689	-52.5367	0	2179.54	650.583	-1.74422	-359.97	0.244777	0	0.999916	-105.707	0.154939	-105.707	0.154939
Chr1	2306830	2307030	2306930	221.235	304.141	0.459159	-7.21954	0.730737	30	150	2.32193	-35.3661	0	1423.02	2286.1	0.683931	-88.4179	0.568193	-70.2961	0.236838	-17.3158	0.561675	-70.2961	0.236838
Chr1	2307090	2307420	2307255	260.241	395.277	0.603015	-14.4334	0.600869	120	320	1.41504	-40.3156	0	1408.43	2884.34	1.03416	-221.681	0.370717	-343.317	0.0365201	0	0.999916	-343.317	0.0365201
Chr1	2308020	2308100	2308060	243.281	79.6999	-1.60997	-48.2287	0.318486	80	0	-6.32193	-35.0778	0	2389.78	402.019	-2.57154	-615.856	0.101036	0	0.999916	-149.581	0.102791	-149.581	0.102791
Chr1	2308270	2308330	2308300	271.051	35.4977	-2.93277	-137.417	0.113906	60	0	-5.90689	-26.3303	0	2675.7	197.566	-3.75951	-929.399	0.010697	0	0.999916	-277.131	0.0504763	-277.131	0.0504763
Chr1	2308720	2308790	2308755	69.9384	195.736	1.48475	-33.9928	0.400468	0	70	6.12928	-30.7062	0	360.848	2066.06	2.51742	-521.519	0.145245	-124.001	0.129367	0	0.999916	-124.001	0.129367
Chr1	2310680	2310780	2310730	228.569	112.029	-1.02876	-21.4539	0.515795	80	0	-6.32193	-35.0778	0	2212.91	517.324	-2.0968	-458.544	0.180428	0	0.999916	-345.588	0.0362694	-345.588	0.0362694
Chr1	2311030	2311220	2311125	305.515	247.772	-0.302228	-3.70017	0.820491	150	110	-0.447459	-3.20412	0	2272.67	1872.34	-0.279546	-17.7545	0.806034	-37.8333	0.373893	-39.5335	0.363697	-39.5335	0.363697
Chr1	2311450	2311850	2311650	300.5	352.414	0.229908	-2.76204	0.851579	150	220	0.552541	-6.40712	0	1508.04	1807.11	0.261012	-12.6096	0.839462	-165.833	0.0921778	-102.336	0.161123	-165.833	0.0921778
Chr1	2313880	2314010	2313945	5.20801	226.427	5.44217	-262.059	0.053652	0	100	6.64386	-43.8116	0	15.9308	2089.22	7.035	-887.839	0.0152098	-438.243	0.0132876	0	0.999916	-438.243	0.0132876
Chr1	2315260	2316240	2315750	447.642	413.391	-0.114838	-1.31594	0.914424	760	710	-0.0981804	-1.15057	0	2560.29	2323.37	-0.14009	-5.74399	0.895621	-41.8339	0.352666	-85.9276	0.193131	-85.9276	0.193131
Chr1	2318070	2318180	2318125	230.971	20.6444	-3.48389	-149.177	0.102875	80	0	-6.32193	-35.0778	0	2079.83	72.4818	-4.8427	-814.14	0.0299181	0	0.999916	-345.289	0.036353	-345.289	0.036353
Chr1	2324930	2325020	2324975	0	187.709	7.55235	-350.139	0.034013	0	80	6.32193	-35.0778	0	0	2035.43	10.9911	-885.01	0.0158783	-347.863	0.035183	0	0.999916	-347.863	0.035183
Chr1	2328970	2329010	2328990	191.143	30.4078	-2.65214	-83.4711	0.199816	40	0	-5.32193	-17.5582	0	2348.8	187.635	-3.64592	-800.86	0.0326759	0	0.999916	-354.699	0.0322581	-354.699	0.0322581
Chr1	2331980	2332640	2332310	453.772	458.86	0.0160867	-0.387869	0.986879	280	440	0.652077	-16.2765	0	1780.07	2276.44	0.354846	-27.4148	0.756393	-186.259	0.0808959	-100.901	0.163547	-186.259	0.0808959
Chr1	2333040	2333120	2333080	213.097	143.547	-0.569989	-7.56761	0.722965	80	0	-6.32193	-35.0778	0	2163.62	1286.55	-0.749935	-98.0318	0.548304	0	0.999916	-27.67	0.453284	-27.67	0.453284
Chr1	2333200	2333520	2333360	309.358	313.631	0.0197877	-0.39404	0.986295	190	220	0.211504	-1.36834	0	1928.23	2069.98	0.102337	-2.78397	0.932893	-110.377	0.147334	-49.1797	0.31414	-110.377	0.147334
Chr1	2337550	2337880	2337715	107.827	300.686	1.47953	-51.4197	0.304195	0	280	8.12928	-122.207	0	545.353	2224.55	2.02825	-443.329	0.189203	-236.618	0.0600869	0	0.999916	-236.618	0.0600869
Chr1	2337930	2338370	2338150	338.082	326.856	-0.048722	-0.587826	0.965569	210	310	0.561879	-9.08267	0	1729.82	2276.5	0.396195	-33.4656	0.731239	-128.579	0.122848	-20.4992	0.525656	-128.579	0.122848
Chr1	2342990	2343090	2343040	251.736	28.6278	-3.13642	-140.187	0.110898	60	0	-5.90689	-26.3303	0	2149.09	215.575	-3.31747	-687.748	0.073291	0	0.999916	-306.564	0.0436236	-306.564	0.0436236
Chr1	2343300	2343400	2343350	275.258	69.3368	-1.98909	-76.6386	0.218285	100	0	-6.64386	-43.8116	0	2402.68	480.056	-2.32337	-558.111	0.128113	0	0.999916	-128.517	0.122932	-128.517	0.122932
Chr1	2343450	2343670	2343560	184.282	274.381	0.574268	-9.51627	0.682183	10	180	4.16993	-66.6221	0	1032.81	2224.3	1.10677	-190.541	0.407404	-121.024	0.132709	-1.176	0.923784	-121.024	0.132709
Chr1	2343860	2344070	2343965	384.661	248.953	-0.627714	-15.0101	0.591426	190	60	-1.66297	-30.0718	0	2948.87	1673.54	-0.817257	-154.095	0.454036	-6.01667	0.758065	-60.0404	0.268344	-60.0404	0.268344
Chr1	2344130	2344240	2344185	222.776	81.5053	-1.45063	-37.0899	0.37874	110	0	-6.78136	-48.175	0	2086.91	726.723	-1.52189	-286.808	0.305616	0	0.999916	-48.0484	0.319238	-48.0484	0.319238
Chr1	2344380	2344420	2344400	192.76	39.4729	-2.28788	-66.8101	0.247284	40	0	-5.32193	-17.5582	0	2322.06	448.863	-2.37106	-551.166	0.131038	0	0.999916	-78.8312	0.210931	-78.8312	0.210931
Chr1	2345910	2345960	2345935	218.426	0	-7.771	-421.791	0.015544	50	0	-5.64386	-21.9485	0	2331.91	0	-11.1873	-1013.8	0.00543206	0	0.999916	-419.449	0.0164633	-419.449	0.0164633
Chr1	2348100	2348230	2348165	238.396	72.9094	-1.70918	-52.0612	0.300852	130	0	-7.02237	-56.8969	0	2253.45	702.207	-1.68217	-354.83	0.24954	0	0.999916	-60.4264	0.267424	-60.4264	0.267424
Chr1	2349240	2350150	2349695	261.348	547.401	1.06663	-53.0583	0.29634	350	900	1.36257	-106.158	0	1649.72	3719.64	1.17294	-347.917	0.254889	-209.658	0.0690289	0	0.999916	-209.658	0.0690289
Chr1	2350340	2350390	2350365	194.189	114.615	-0.760669	-11.1865	0.651513	50	0	-5.64386	-21.9485	0	2209.5	1028.17	-1.10365	-188.445	0.409995	0	0.999916	-34.8237	0.39395	-34.8237	0.39395
Chr1	2350540	2350700	2350620	37.6005	397.786	3.40317	-249.874	0.0563263	0	160	7.32193	-69.9705	0	273.191	3120.8	3.51393	-1038.82	0.00467993	-336.047	0.0387765	0	0.999916	-336.047	0.0387765
Chr1	2361140	2361290	2361215	12.4426	334.066	4.74677	-331.239	0.0401137	0	150	7.22882	-65.6137	0	12.2885	2562.53	7.70411	-1098.07	0.00309209	-702.496	0.00133712	0	0.999916	-702.496	0.00133712
Chr1	2361960	2362000	2361980	78.1525	193.036	1.30451	-27.3649	0.455624	0	30	4.90689	-13.1546	0	570.38	2283.48	2.00124	-447.83	0.186361	-105.899	0.154354	0	0.999916	-105.899	0.154354
Chr1	2362270	2362330	2362300	31.2948	209.053	2.73987	-95.8756	0.173492	0	60	5.90689	-26.3303	0	108.866	2287.73	4.39329	-861.406	0.0198061	-353.624	0.0330102	0	0.999916	-353.624	0.0330102
Chr1	2362470	2362620	2362545	122.46	321.578	1.39285	-49.6961	0.311633	0	150	7.22882	-65.6137	0	636.543	2762.28	2.11753	-578.666	0.1175	-257.934	0.0540699	0	0.999916	-257.934	0.0540699
Chr1	2362740	2363020	2362880	191.297	216.102	0.175899	-1.43651	0.908825	50	210	2.07039	-43.4731	0	1206.74	1932.1	0.679057	-73.9597	0.602958	-64.3317	0.255223	-1.37536	0.912001	-64.3317	0.255223
Chr1	2363490	2363590	2363540	188.271	247.371	0.393862	-4.71733	0.790323	30	70	1.22239	-7.45852	0	1716.98	2074.52	0.2729	-15.578	0.821745	-11.8024	0.641735	-7.70465	0.720291	-11.8024	0.641735
Chr1	2363750	2364480	2364115	373.307	692.534	0.891521	-48.7271	0.316062	510	730	0.517399	-17.8455	0	2188.62	3628.07	0.729179	-156.013	0.451279	-174.149	0.0863279	-12.5346	0.629617	-174.149	0.0863279
Chr1	2364540	2364810	2364675	360.963	211.847	-0.768832	-20.0134	0.530336	160	100	-0.678072	-6.6414	0	2217.64	1535.81	-0.530025	-54.929	0.654772	-27.3067	0.456126	-109.411	0.149173	-109.411	0.149173
Chr1	2367230	2367320	2367275	23.2223	295.932	3.67168	-206.429	0.0701153	0	90	6.49185	-39.446	0	107.286	2672.81	4.63882	-1029.33	0.00526492	-395.527	0.0212268	0	0.999916	-395.527	0.0212268
Chr1	2368560	2368630	2368595	207.48	60.9799	-1.76657	-47.8879	0.320241	70	0	-6.12928	-30.7062	0	2186.52	516.005	-2.08318	-449.669	0.185693	0	0.999916	-115.068	0.139896	-115.068	0.139896
Chr1	2369100	2369520	2369310	242.354	359.084	0.567203	-11.9332	0.639813	220	320	0.540568	-8.77169	0	1807.98	2169.74	0.263148	-15.2226	0.8235	-68.4435	0.243022	-60.9781	0.265335	-68.4435	0.243022
Chr1	2371820	2372190	2372005	288.008	309.818	0.10531	-0.98268	0.934314	260	130	-1	-19.5996	0	1980.01	1379.72	-0.521131	-47.6901	0.677586	-54.2423	0.291158	-314.654	0.04237	-314.654	0.04237
Chr1	2372550	2372710	2372630	72.1481	266.954	1.88756	-67.9863	0.244108	0	160	7.32193	-69.9705	0	409.452	2401.32	2.55206	-614.234	0.101872	-232.247	0.0615076	0	0.999916	-232.247	0.0615076
Chr1	2372920	2374410	2373665	540.468	702.608	0.378511	-10.8639	0.658031	1010	1490	0.560957	-41.0903	0	2300.38	3924.57	0.770662	-185.38	0.413087	-267.035	0.0528163	-22.9819	0.49883	-267.035	0.0528163
Chr1	2374920	2374960	2374940	181.727	16.4386	-3.46661	-116.417	0.137306	20	0	-4.32193	-8.72712	0	2180.01	62.7134	-5.11942	-869.183	0.018469	0	0.999916	-331.993	0.0401137	-331.993	0.0401137
Chr1	2379580	2380480	2380030	584.523	551.422	-0.0841043	-1.09337	0.92813	640	760	0.247928	-5.16325	0	2414.86	3139.87	0.378767	-42.2222	0.698813	-113.806	0.142069	-391.496	0.0223132	-391.496	0.0223132
Chr1	2381830	2384000	2382915	646.428	463.131	-0.48107	-15.3279	0.587665	1690	1600	-0.0789513	-1.5496	0	2937.45	2514.74	-0.224154	-15.1774	0.823834	-53.9208	0.292746	-93.3068	0.178255	-93.3068	0.178255
Chr1	2384060	2385120	2384590	334.98	317.486	-0.0773826	-0.769651	0.950443	600	660	0.137504	-1.72718	0	1750.94	2030.54	0.213734	-9.829	0.861775	-492.942	0.0064349	-148.614	0.103293	-492.942	0.0064349
Chr1	2385700	2385840	2385770	285.828	84.0031	-1.76663	-65.4147	0.251713	140	0	-7.12928	-61.2558	0	2573.26	200.726	-3.6803	-882.42	0.0162126	0	0.999916	-482.664	0.00735417	-482.664	0.00735417
Chr1	2386040	2386190	2386115	173.964	374.201	1.10502	-39.0296	0.366706	0	150	7.22882	-65.6137	0	1268.3	3156.77	1.31555	-351.345	0.252298	-157.015	0.0975263	0	0.999916	-157.015	0.0975263
Chr1	2387060	2387100	2387080	10.2177	211.414	4.37093	-186.223	0.0808959	0	40	5.32193	-17.5582	0	62.9401	2291.67	5.18627	-917.266	0.0121177	-343.317	0.0365201	0	0.999916	-343.317	0.0365201
Chr1	2394430	2394550	2394490	255.452	1.73891	-7.19873	-398.071	0.0207254	120	0	-6.90689	-52.5367	0	2464.95	3.5698	-9.4315	-1066.95	0.00359351	0	0.999916	-500.146	0.00610062	-500.146	0.00610062
Chr1	2395410	2396270	2395840	472.434	650.852	0.462216	-14.3201	0.602373	570	710	0.316857	-7.40681	0	2572.62	3357.74	0.384256	-46.2859	0.682935	-225.12	0.063179	-47.0941	0.324168	-225.12	0.063179
Chr1	2396370	2396580	2396475	233.516	293.605	0.330352	-4.09876	0.807287	80	150	0.906891	-9.90638	0	1630.68	2279.97	0.483545	-47.9408	0.676166	-70.6467	0.235835	-21.9162	0.510613	-70.6467	0.235835
Chr1	2398550	2398590	2398570	201.311	1.19003	-7.40228	-313.648	0.0425372	40	0	-5.32193	-17.5582	0	2335.5	7.95033	-8.1985	-1005.05	0.00610062	0	0.999916	-379.938	0.0254889	-379.938	0.0254889
Chr1	2399410	2399630	2399520	97.5599	428.215	2.13397	-132.761	0.119004	0	210	7.71425	-91.744	0	201.358	2968.81	3.88206	-1050.39	0.00409494	-945.161	0.000668561	0	0.999916	-945.161	0.000668561
Chr1	2399710	2399960	2399835	148.851	334.38	1.16762	-38.3928	0.370717	0	250	7.96578	-109.153	0	517.873	2452.76	2.24373	-548.559	0.132291	-466.031	0.00935985	0	0.999916	-466.031	0.00935985
Chr1	2400060	2400210	2400135	248.156	148.191	-0.74379	-13.4784	0.613655	150	0	-7.22882	-65.6137	0	2333.25	905.192	-1.36604	-274.753	0.31765	0	0.999916	-123.617	0.129617	-123.617	0.129617
Chr1	2400270	2400460	2400365	276.453	194.882	-0.504432	-7.70988	0.720291	190	20	-3.24793	-60.383	0	2471.28	1271.78	-0.95841	-168.202	0.434063	-1.91109	0.884673	-67.8171	0.244693	-67.8171	0.244693
Chr1	2401340	2401490	2401415	204.283	245.149	0.263087	-2.59124	0.858182	60	150	1.32193	-17.4236	0	1572.52	2192.36	0.479405	-45.4306	0.686027	-25.6564	0.47075	-0.77665	0.949691	-25.6564	0.47075
Chr1	2401550	2401610	2401580	63.6982	205.757	1.69162	-44.1461	0.339378	0	40	5.32193	-17.5582	0	531.99	2057.94	1.95173	-391.673	0.223299	-68.8167	0.24135	0	0.999916	-68.8167	0.24135
Chr1	2401930	2402030	2401980	208.831	247.965	0.2478	-2.33709	0.866622	100	60	-0.736966	-4.88651	0	2110.09	2095.99	-0.00966905	-0.11057	0.993565	-5.99112	0.758817	-3.84293	0.816313	-5.99112	0.758817
Chr1	2402170	2402310	2402240	204.94	245.503	0.260538	-2.5281	0.860772	40	120	1.58496	-17.9897	0	1522.99	2166.09	0.50819	-49.812	0.670901	-30.5138	0.427127	-8.67701	0.70015	-30.5138	0.427127
Chr1	2402380	2403040	2402710	629.296	615.25	-0.0325672	-0.550601	0.969664	450	580	0.366128	-7.88187	0	2697.67	3237.31	0.263085	-22.3285	0.782049	-243.462	0.0582484	-85.8913	0.193381	-243.462	0.0582484
Chr1	2405110	2405210	2405160	261.026	76.4269	-1.77204	-60.5351	0.267257	100	0	-6.64386	-43.8116	0	2467.69	515.788	-2.25831	-555.829	0.128782	0	0.999916	-141.811	0.108808	-141.811	0.108808
Chr1	2407870	2407940	2407905	0	292.063	8.19013	-600.078	0.00259067	0	70	6.12928	-30.7062	0	0	2756.36	11.4285	-1198.17	0.00183854	-597.609	0.00259067	0	0.999916	-597.609	0.00259067
Chr1	2408840	2409360	2409100	273.879	454.171	0.729694	-22.9107	0.499666	230	520	1.17688	-49.6375	0	1470.3	2905.02	0.982436	-205.619	0.390857	-348.103	0.0345145	0	0.999916	-348.103	0.0345145
Chr1	2410400	2410520	2410460	122.598	292.472	1.25436	-38.0363	0.37289	0	120	6.90689	-52.5367	0	869.699	2610	1.58546	-379.284	0.23174	-90.2049	0.184105	0	0.999916	-90.2049	0.184105
Chr1	2411020	2411090	2411055	234.553	56.7525	-2.04716	-68.3292	0.24344	70	0	-6.12928	-30.7062	0	2385.29	432.305	-2.46404	-589.111	0.113572	0	0.999916	-140.894	0.109895	-140.894	0.109895
Chr1	2411380	2411590	2411485	263.036	248.095	-0.0843709	-0.784224	0.949357	140	70	-1	-10.7815	0	1925.57	1853.68	-0.0548958	-0.987501	0.967157	-24.0377	0.486545	-36.3279	0.384088	-36.3279	0.384088
Chr1	2411700	2411850	2411775	226.097	252.346	0.158457	-1.37912	0.91175	130	60	-1.11548	-11.8388	0	2043.69	1880.56	-0.120009	-3.59822	0.921361	-5.29557	0.77528	-3.95661	0.812218	-5.29557	0.77528
Chr1	2412020	2412160	2412090	56.9016	239.553	2.0738	-71.2107	0.233746	0	140	7.12928	-61.2558	0	435.089	2217.27	2.3494	-521.265	0.145496	-126.722	0.125439	0	0.999916	-126.722	0.125439
Chr1	2413180	2413370	2413275	238.368	230.858	-0.0461849	-0.515696	0.973007	60	140	1.22239	-14.5546	0	1405.62	2044.49	0.540537	-52.5038	0.662711	-127.775	0.124269	-4.89557	0.785559	-127.775	0.124269
Chr1	2413530	2413670	2413600	205.384	316.144	0.622253	-12.4331	0.630787	30	140	2.22239	-31.5259	0	1651.18	2432	0.558649	-66.0179	0.623349	-17.7825	0.556828	0	0.999916	-17.7825	0.556828
Chr1	2414030	2414090	2414060	226.378	57.0857	-1.98753	-63.0599	0.258566	60	0	-5.90689	-26.3303	0	2408.04	561.554	-2.10036	-499.869	0.157028	0	0.999916	-146.625	0.104797	-146.625	0.104797
Chr1	2414370	2414440	2414405	2.48236	189.956	6.25781	-252.274	0.0554906	0	40	5.32193	-17.5582	0	7.12122	2028.6	8.15414	-872.812	0.0174662	-345.588	0.0362694	0	0.999916	-345.588	0.0362694
Chr1	2416190	2417930	2417060	469.264	581.291	0.30886	-6.53194	0.7472	1380	1570	0.186096	-6.06529	0	2482.56	3197.98	0.365333	-40.2493	0.705917	-207.396	0.069781	-72.0364	0.231322	-207.396	0.069781
Chr1	2418160	2418200	2418180	188.963	236.122	0.321424	-3.36227	0.832693	30	40	0.415037	-0.892145	0	2115.03	2441.91	0.207333	-11.0623	0.85183	-3.90381	0.813889	-0.329889	0.995487	-3.90381	0.813889
Chr1	2418270	2418320	2418295	31.9978	207.103	2.6943	-92.5955	0.179676	0	50	5.64386	-21.9485	0	279.637	2180.26	2.96287	-638.925	0.0918436	-138.442	0.112987	0	0.999916	-138.442	0.112987
Chr1	2419190	2419290	2419240	16.3629	233.342	3.83394	-172.923	0.0869965	0	100	6.64386	-43.8116	0	74.0915	2345.8	4.98463	-927.275	0.0108641	-454.788	0.0111984	0	0.999916	-454.788	0.0111984
Chr1	2421290	2421380	2421335	203.53	198.295	-0.0375934	-0.45299	0.97986	20	40	1	-3.28185	0	1807.67	1955.32	0.113274	-3.14118	0.927127	-4.46207	0.797593	-3.33963	0.833445	-4.46207	0.797593
Chr1	2421430	2421750	2421590	286.765	358.726	0.323014	-4.64487	0.792328	180	240	0.415037	-4.33037	0	2145.32	2377.37	0.148174	-5.92761	0.893782	-44.6931	0.336453	-24.0313	0.486545	-44.6931	0.336453
Chr1	2422100	2422900	2422500	305.961	556.551	0.863166	-37.2323	0.377152	310	730	1.23563	-74.6762	0	1807.46	3085.01	0.771314	-146.166	0.466154	-190.587	0.0776366	-5.54705	0.769096	-190.587	0.0776366
Chr1	2423960	2424870	2424415	599.389	616.953	0.0416669	-0.617262	0.961725	680	610	-0.156726	-2.1811	0	2672.59	2684.72	0.00653426	-0.0810805	0.994484	-104.983	0.156025	-191.652	0.0772188	-191.652	0.0772188
Chr1	2424920	2425140	2425030	385.766	322.397	-0.258887	-3.49191	0.828013	180	190	0.0780025	-0.293993	0	2553.15	2274.09	-0.166987	-7.8194	0.877319	-14.3028	0.602708	-23.6033	0.491977	-23.6033	0.491977
Chr1	2426790	2426840	2426815	204.889	137.316	-0.577345	-7.32716	0.728063	50	0	-5.64386	-21.9485	0	2297.35	441.627	-2.37907	-547.249	0.132793	0	0.999916	-377.632	0.0254889	-377.632	0.0254889
Chr1	2427760	2427810	2427785	230.548	53.2469	-2.1143	-70.6881	0.235751	50	0	-5.64386	-21.9485	0	2496.18	247.269	-3.33557	-801.8	0.0326759	0	0.999916	-379.938	0.0254889	-379.938	0.0254889
Chr1	2428050	2428190	2428120	0	191.715	7.58282	-359.268	0.0311717	0	100	6.64386	-43.8116	0	0	1859.49	10.8607	-808.581	0.0307538	-356.982	0.0321745	0	0.999916	-356.982	0.0321745
Chr1	2430750	2431030	2430890	276.356	387.072	0.486076	-9.82358	0.676166	170	210	0.304855	-2.33123	0	1851.08	2626.55	0.504799	-59.4891	0.641066	-74.6021	0.224219	-17.2402	0.562176	-74.6021	0.224219
Chr1	2431080	2431710	2431395	356.429	519.154	0.542549	-15.4827	0.585409	460	590	0.359081	-7.74428	0	2384.18	3642.4	0.611396	-115.362	0.517717	-140.895	0.109895	-14.6853	0.59644	-140.895	0.109895
Chr1	2431780	2432050	2431915	302.594	317.315	0.0685331	-0.709059	0.955457	180	170	-0.0824622	-0.304263	0	2051.15	2101.38	0.0349083	-0.552997	0.977018	-38.6095	0.369213	-31.1763	0.422196	-38.6095	0.369213
Chr1	2432660	2432740	2432700	65.1719	214.861	1.72108	-47.3159	0.322915	0	80	6.32193	-35.0778	0	424.622	2227.74	2.39133	-533.555	0.140064	-180.204	0.0837373	0	0.999916	-180.204	0.0837373
Chr1	2434820	2434970	2434895	168.809	323.538	0.938541	-25.5633	0.471837	0	150	7.22882	-65.6137	0	782.413	2901.24	1.89067	-530.585	0.141651	-587.751	0.00267424	0	0.999916	-587.751	0.00267424
Chr1	2436950	2437100	2437025	236.321	275.548	0.221555	-2.19252	0.872472	110	110	0	0	0.5	2046.45	2166.19	0.0820364	-2.01435	0.945679	-11.217	0.650844	-14.1629	0.604463	-14.1629	0.604463
Chr1	2437360	2438690	2438025	404.016	777.761	0.944915	-60.3953	0.267424	650	1140	0.810522	-59.3292	0	1863.26	3187.88	0.774771	-152.154	0.457045	-728.057	0.00116998	-85.2089	0.195638	-728.057	0.00116998
Chr1	2444120	2444440	2444280	290.041	229.598	-0.337151	-4.24928	0.802607	270	80	-1.75489	-45.5792	0	2210.48	1251.3	-0.820932	-116.641	0.515293	-13.1276	0.619422	-72.749	0.229316	-72.749	0.229316
Chr1	2445490	2445640	2445565	369.374	196.527	-0.910355	-27.5785	0.453786	150	100	-0.584963	-4.93099	0	2914.79	1708.13	-0.770977	-138.057	0.48011	0	0.999916	-71.5274	0.232743	-71.5274	0.232743
Chr1	2445970	2446310	2446140	290.977	231.77	-0.328211	-3.9897	0.810714	160	200	0.321928	-2.43765	0	1716.62	1773.04	0.0466553	-0.733812	0.972673	-45.2509	0.333278	-35.6069	0.388517	-45.2509	0.333278
Chr1	2446380	2447030	2446705	286.433	426.057	0.572849	-14.1942	0.604128	330	650	0.977974	-46.355	0	1768.05	2909.18	0.718454	-122.171	0.505516	-214.143	0.0675247	-5.52783	0.769514	-214.143	0.0675247
Chr1	2447240	2447670	2447455	245.535	340.1	0.470032	-8.27758	0.708257	100	360	1.848	-64.6644	0	1461.31	2369.26	0.697181	-94.6755	0.555073	-102.372	0.160872	-1.12425	0.925957	-102.372	0.160872
Chr1	2447740	2448620	2448180	485.345	368.745	-0.396385	-8.47034	0.704747	770	650	-0.244419	-5.09855	0	2701.13	2143.82	-0.333381	-28.8964	0.749373	-32.9757	0.409159	-114.2	0.141233	-114.2	0.141233
Chr1	2448750	2448810	2448780	139.679	234.702	0.748717	-12.8262	0.624436	0	60	5.90689	-26.3303	0	1433.58	2495.05	0.799446	-125.797	0.499331	-24.9009	0.478021	0	0.999916	-24.9009	0.478021
Chr1	2449110	2450020	2449565	292.298	531.834	0.863538	-35.5864	0.388768	210	790	1.91146	-147.105	0	1249.4	3062.21	1.29333	-332.339	0.266672	-284.931	0.0485542	-23.5209	0.492479	-284.931	0.0485542
Chr1	2450120	2450460	2450290	356.777	246.98	-0.530629	-10.48	0.663965	330	100	-1.72247	-54.2582	0	2659.48	1425.45	-0.899731	-163.175	0.440749	0	0.999916	-72.9674	0.228982	-72.9674	0.228982
Chr1	2450740	2451040	2450890	219.083	281.854	0.363474	-4.5724	0.794668	140	250	0.836501	-14.2277	0	1693.88	2241.01	0.403821	-34.1106	0.72823	-25.02	0.476768	-1.43225	0.908992	-25.02	0.476768
Chr1	2451200	2451330	2451265	88.9813	330.938	1.89499	-84.655	0.196891	0	130	7.02237	-56.8969	0	581.394	2679.85	2.20456	-587.663	0.11399	-237.753	0.0597526	0	0.999916	-237.753	0.0597526
Chr1	2451490	2451980	2451735	250.961	422.358	0.751	-22.4469	0.505014	50	480	3.26303	-152.327	0	1054.41	2903.63	1.46143	-376.529	0.233495	-260.267	0.0538192	0	0.999916	-260.267	0.0538192
Chr1	2452120	2452260	2452190	98.2182	238.979	1.28282	-32.2878	0.414006	0	130	7.02237	-56.8969	0	440.838	2112.69	2.26076	-476.578	0.168812	-354.699	0.0322581	0	0.999916	-354.699	0.0322581
Chr1	2452470	2452620	2452545	217.656	199.467	-0.125901	-0.988806	0.933896	80	70	-0.192645	-0.524768	0	1525.78	1783.63	0.225273	-9.56642	0.864115	-69.2697	0.239679	-12.4037	0.631623	-69.2697	0.239679
Chr1	2454790	2454850	2454820	96.5665	216.569	1.16523	-25.126	0.475848	0	60	5.90689	-26.3303	0	608.008	2373.64	1.96494	-455.318	0.18235	-121.189	0.132542	0	0.999916	-121.189	0.132542
Chr1	2454900	2455590	2455245	497.833	546.818	0.135398	-1.80442	0.890272	480	490	0.0297473	-0.165717	0	2605.23	2938.18	0.17351	-9.54064	0.864199	-242.267	0.0584991	-111.428	0.145746	-242.267	0.0584991
Chr1	2458000	2459160	2458580	578.363	599.4	0.0515448	-0.722412	0.953953	950	610	-0.639118	-33.1784	0	2863.6	2432.09	-0.235633	-16.226	0.816981	-359.268	0.0305031	-276.86	0.0504763	-359.268	0.0305031
Chr1	2464570	2465520	2465045	363.828	757.191	1.0574	-71.8474	0.232158	490	850	0.794681	-43.0127	0	1887.49	4084.22	1.11359	-352.327	0.25163	-219.91	0.0651847	-186.893	0.0801437	-219.91	0.0651847
Chr1	2466160	2466340	2466250	165.09	280.057	0.762467	-15.7377	0.581648	0	180	7.49185	-78.6818	0	1120.28	2356.36	1.07269	-192.121	0.405566	-101.516	0.162293	0	0.999916	-101.516	0.162293
Chr1	2466430	2467140	2466785	407.211	613.941	0.592325	-20.9811	0.520308	520	570	0.13245	-1.44584	0	2299.61	3204.12	0.478538	-65.7512	0.624269	-99.4602	0.166388	-6.50477	0.747953	-99.4602	0.166388
Chr1	2467210	2467570	2467390	259.903	447.449	0.783749	-25.5205	0.47192	150	260	0.793549	-13.5718	0	1544.99	2517.36	0.704313	-102.305	0.54003	-252.468	0.055407	-45.0251	0.334113	-252.468	0.055407
Chr1	2467630	2468140	2467885	354.353	331.176	-0.09759	-0.994422	0.933478	150	510	1.76553	-86.2015	0	1764.18	2708.59	0.61854	-87.8169	0.569447	-70.7045	0.235668	-3.99317	0.810714	-70.7045	0.235668
Chr1	2468390	2468550	2468470	46.3411	433.339	3.22513	-252.325	0.0554906	0	160	7.32193	-69.9705	0	191.747	3451.02	4.16975	-1267.67	0.00158783	-533.967	0.00417851	0	0.999916	-533.967	0.00417851
Chr1	2468950	2468990	2468970	212.232	31.8358	-2.73692	-97.024	0.171152	40	0	-5.32193	-17.5582	0	2502.43	293.253	-3.09311	-759.337	0.0467993	0	0.999916	-141.22	0.109644	-141.22	0.109644
Chr1	2469650	2469740	2469695	195.325	18.8782	-3.37109	-120.807	0.13296	70	0	-6.12928	-30.7062	0	2019.02	61.3054	-5.0415	-801.176	0.0326759	0	0.999916	-343.317	0.0365201	-343.317	0.0365201
Chr1	2470490	2470860	2470675	214.934	418.16	0.96016	-34.1246	0.398964	70	370	2.4021	-89.6453	0	1008.1	2814.37	1.48118	-371.99	0.236754	-225.145	0.063179	-1.10422	0.927545	-225.145	0.063179
Chr1	2470930	2471010	2470970	192.379	188.278	-0.0310871	-0.425609	0.983202	40	40	0	0	0.5	1959.5	1770.09	-0.146661	-4.89178	0.904229	-1.93241	0.88367	-8.76094	0.69873	-8.76094	0.69873
Chr1	2471250	2472620	2471935	426.502	457.651	0.101694	-1.16643	0.924202	730	980	0.424885	-16.7807	0	1977.1	2416.84	0.289737	-20.1001	0.792328	-186.851	0.0801437	-113.486	0.142487	-186.851	0.0801437
Chr1	2473220	2473280	2473250	208.389	36.3322	-2.51996	-84.0157	0.198646	60	0	-5.90689	-26.3303	0	2215.48	233.258	-3.24762	-698.012	0.0688618	0	0.999916	-320.885	0.0414508	-320.885	0.0414508
Chr1	2473600	2473850	2473725	117.729	512.38	2.12174	-157.089	0.0974428	0	250	7.96578	-109.153	0	609.098	3723.19	2.61179	-973.441	0.00718703	-399.782	0.0200568	0	0.999916	-399.782	0.0200568
Chr1	2473960	2474930	2474445	569.157	580.529	0.0285418	-0.501064	0.97426	610	860	0.495527	-19.3836	0	2726.61	3129.46	0.198807	-12.9524	0.836871	-83.1428	0.200819	-120.648	0.133044	-120.648	0.133044
Chr1	2477030	2478000	2477515	388.845	377.857	-0.0413529	-0.537285	0.9705	750	640	-0.228819	-4.44908	0	2381.39	2131.7	-0.159797	-6.78289	0.885593	-94.4839	0.176333	-39.203	0.365954	-94.4839	0.176333
Chr1	2478050	2478290	2478170	230.693	226.516	-0.0263637	-0.406843	0.985041	60	150	1.32193	-17.4236	0	1264.5	1877.51	0.57025	-53.0597	0.661374	-85.6268	0.194301	-25.0161	0.476768	-85.6268	0.194301
Chr1	2478360	2479780	2479070	477.509	515.706	0.111021	-1.37128	0.912168	680	1330	0.96782	-92.4179	0	1698.96	2930.94	0.786718	-143.648	0.4705	-289.347	0.0478021	-42.6503	0.348487	-289.347	0.0478021
Chr1	2479830	2480330	2480080	345.43	367.229	0.088288	-0.926164	0.937907	200	350	0.807355	-18.5873	0	1708.06	2238.32	0.390056	-32.0035	0.737256	-200.362	0.0724553	-52.941	0.296674	-200.362	0.0724553
Chr1	2480560	2480710	2480635	233.235	192.125	-0.27974	-2.71681	0.853669	150	20	-2.90689	-43.7585	0	2244.7	1564.3	-0.521005	-53.921	0.658449	0	0.999916	-19.3903	0.538192	-19.3903	0.538192
Chr1	2480770	2480860	2480815	194.351	229.509	0.239888	-2.15359	0.873809	40	50	0.321928	-0.745422	0	1892.06	1949.18	0.0429144	-0.698322	0.973258	-3.21604	0.836788	-11.6793	0.643072	-11.6793	0.643072
Chr1	2481240	2481390	2481315	155.522	278.179	0.838898	-18.369	0.550309	0	150	7.22882	-65.6137	0	1169.13	2454.28	1.06986	-199.229	0.398964	-101.088	0.163045	0	0.999916	-101.088	0.163045
Chr1	2481530	2481610	2481570	145.263	219.588	0.596133	-8.26938	0.708507	0	80	6.32193	-35.0778	0	1204.12	2231.8	0.890232	-134.726	0.484707	-35.8918	0.38693	0	0.999916	-35.8918	0.38693
Chr1	2483930	2484110	2484020	119.737	338.517	1.49936	-59.1279	0.272021	0	140	7.12928	-61.2558	0	696.16	2453.14	1.81714	-426.961	0.198646	-211.404	0.0685275	0	0.999916	-211.404	0.0685275
Chr1	2484170	2484820	2484495	421.402	300.65	-0.487114	-10.5889	0.662627	170	560	1.71989	-91.4324	0	1383.13	2189.71	0.662797	-80.2618	0.586328	-396.135	0.0212268	-48.5751	0.316564	-396.135	0.0212268
Chr1	2486660	2486880	2486770	122.835	379.207	1.62626	-75.7931	0.221043	0	220	7.78136	-96.097	0	958.212	2718.23	1.50425	-367.22	0.240515	-91.5482	0.181849	0	0.999916	-91.5482	0.181849
Chr1	2486950	2488010	2487480	373.293	457.649	0.293933	-4.89631	0.785559	640	890	0.475733	-18.6568	0	2147.48	3034.83	0.498971	-67.1775	0.62126	-154.528	0.0991142	-47.0611	0.324252	-154.528	0.0991142
Chr1	2490120	2490260	2490190	142.313	221.787	0.640102	-9.34829	0.685108	0	140	7.12928	-61.2558	0	922.158	2113.33	1.19644	-204.248	0.392111	-223.619	0.0638476	0	0.999916	-223.619	0.0638476
Chr1	2490850	2490960	2490905	130.155	282.203	1.1165	-30.2708	0.429718	0	110	6.78136	-48.175	0	1033.42	2512.23	1.28154	-269.144	0.323333	-99.392	0.166472	0	0.999916	-99.392	0.166472
Chr1	2491010	2493210	2492110	528.379	666.037	0.334029	-8.4119	0.705917	1290	1910	0.566202	-53.291	0	2045.51	3098.63	0.59917	-94.8708	0.554822	-308.409	0.0432893	-142.607	0.108641	-308.409	0.0432893
Chr1	2494370	2494500	2494435	238.372	118.532	-1.00794	-21.6294	0.513873	120	0	-6.90689	-52.5367	0	2073.56	684.092	-1.59985	-305.283	0.289153	0	0.999916	-96.1626	0.172572	-96.1626	0.172572
Chr1	2496760	2497280	2497020	258.369	317.121	0.295603	-3.72176	0.819823	100	310	1.63227	-47.5337	0	1438.17	1981.6	0.462433	-38.5845	0.712017	-90.0111	0.184272	-22.9469	0.499164	-90.0111	0.184272
Chr1	2497340	2497500	2497420	168.615	503.246	1.57753	-95.2009	0.17533	0	160	7.32193	-69.9705	0	1291.36	4113.19	1.67137	-641.244	0.0908407	-333.471	0.0396122	0	0.999916	-333.471	0.0396122
Chr1	2497610	2498050	2497830	351.468	376.841	0.100564	-1.03483	0.931723	240	400	0.736966	-18.2075	0	1739.47	2650.68	0.607712	-83.3443	0.57889	-421.791	0.0159619	-2.69968	0.854254	-421.791	0.0159619
Chr1	2498100	2498140	2498120	225.226	132.003	-0.770807	-13.0796	0.619923	40	0	-5.32193	-17.5582	0	2337.44	1560.53	-0.582893	-68.4206	0.6175	0	0.999916	-16.8334	0.566773	-16.8334	0.566773
Chr1	2498360	2498600	2498480	283.723	239.742	-0.243004	-2.52731	0.860772	170	170	0	0	0.5	2280.38	1946.16	-0.228641	-12.3753	0.841133	-10.895	0.657864	-39.375	0.364449	-39.375	0.364449
Chr1	2499430	2499510	2499470	256.404	3.72473	-6.10514	-339.81	0.0377737	80	0	-6.32193	-35.0778	0	2633.45	36.1339	-6.18746	-1098.57	0.00309209	0	0.999916	-402.237	0.0193047	-402.237	0.0193047
Chr1	2502700	2502820	2502760	153.478	307.297	1.00161	-27.2753	0.456293	0	110	6.78136	-48.175	0	1167.74	2321.44	0.991296	-166.922	0.435735	-37.7588	0.374143	0	0.999916	-37.7588	0.374143
Chr1	2503590	2503630	2503610	213.053	123.909	-0.781935	-12.7747	0.625439	40	0	-5.32193	-17.5582	0	2381.69	967.005	-1.30039	-260.823	0.331523	0	0.999916	-92.2547	0.180428	-92.2547	0.180428
Chr1	2503730	2503880	2503805	131.782	203.354	0.625846	-8.41456	0.705917	0	80	6.32193	-35.0778	0	743.384	1861.3	1.32413	-209.593	0.385593	-112.042	0.14466	0	0.999916	-112.042	0.14466
Chr1	2505170	2505380	2505275	244.176	258.289	0.0810659	-0.745556	0.952365	60	140	1.22239	-14.5546	0	1295.51	1969.63	0.604404	-61.5866	0.633879	-204.581	0.0710346	-51.496	0.303777	-204.581	0.0710346
Chr1	2505540	2505680	2505610	80.2834	252.981	1.65585	-52.1127	0.300435	0	120	6.90689	-52.5367	0	680.007	2140.97	1.65464	-329.835	0.269346	-71.1447	0.23408	0	0.999916	-71.1447	0.23408
Chr1	2505800	2506020	2505910	107.537	316.533	1.55752	-58.9597	0.272439	0	210	7.71425	-91.744	0	667.076	2384.96	1.83804	-421.187	0.202741	-109.798	0.148588	0	0.999916	-109.798	0.148588
Chr1	2506070	2506550	2506310	258.943	264.206	0.0290298	-0.441584	0.981531	180	360	1	-26.9078	0	1432.01	2029.95	0.503401	-45.9584	0.683854	-169.253	0.08942	-21.6008	0.514374	-169.253	0.08942
Chr1	2506660	2506860	2506760	114.362	542.858	2.24697	-181.913	0.0826508	0	200	7.64386	-87.3905	0	856.892	3875.91	2.17735	-837.704	0.0242353	-338.921	0.0377737	0	0.999916	-338.921	0.0377737
Chr1	2506960	2507610	2507285	201.915	463.194	1.19787	-55.1279	0.287147	50	630	3.65535	-215.703	0	982.697	2805.54	1.51346	-382.233	0.229233	-212.844	0.0679425	0	0.999916	-212.844	0.0679425
Chr1	2507660	2507820	2507740	151.842	316.338	1.0589	-30.8238	0.425038	0	160	7.32193	-69.9705	0	1177.43	2681.23	1.18725	-255.817	0.335868	-106.553	0.153435	-0.549798	0.969664	-106.553	0.153435
Chr1	2508020	2510980	2509500	446.726	743.651	0.735237	-37.0863	0.378823	2020	2340	0.212153	-11.0778	0	2400.93	3256.13	0.439562	-57.321	0.647334	-285.683	0.04822	-351.797	0.0338459	-351.797	0.0338459
Chr1	2514330	2514400	2514365	68.1666	220.661	1.69469	-47.4702	0.322497	0	70	6.12928	-30.7062	0	560.657	2323.21	2.05093	-469.068	0.174244	-77.2611	0.215945	0	0.999916	-77.2611	0.215945
Chr1	2516040	2516540	2516290	207.274	663.997	1.67964	-138.578	0.11282	110	420	1.93289	-79.617	0	1319.11	3419.94	1.37441	-405.809	0.213104	-398.035	0.0207254	-15.6037	0.583487	-398.035	0.0207254
Chr1	2535260	2536020	2535640	414.529	459.281	0.147905	-1.83048	0.889019	550	360	-0.611435	-18.0986	0	2484.09	1932.09	-0.362549	-31.0259	0.740431	-244.66	0.0579977	-231.287	0.0617583	-244.66	0.0579977
Chr1	2536440	2536970	2536705	308.124	390.202	0.34071	-5.48204	0.7706	230	430	0.902703	-27.1995	0	1374.85	2374.92	0.788608	-117.067	0.514541	-438.482	0.0129534	-35.536	0.38927	-438.482	0.0129534
Chr1	2537210	2537300	2537255	274.007	50.8418	-2.43013	-104.618	0.156778	90	0	-6.49185	-39.446	0	2616.49	420.32	-2.63807	-690.983	0.0717867	0	0.999916	-176.137	0.0852415	-176.137	0.0852415
Chr1	2538240	2538340	2538290	293.688	71.0749	-2.04687	-85.2492	0.19547	100	0	-6.64386	-43.8116	0	2384.47	674.542	-1.82169	-416.359	0.206585	0	0.999916	-116.56	0.137222	-116.56	0.137222
Chr1	2539590	2539630	2539610	217.738	0.478679	-7.76645	-382.453	0.0244025	40	0	-5.32193	-17.5582	0	2385.01	1.1967	-10.9607	-1035.31	0.00493064	0	0.999916	-417.108	0.0165469	-417.108	0.0165469
Chr1	2540710	2540750	2540730	114.324	222.835	0.962853	-18.6527	0.546298	0	40	5.32193	-17.5582	0	1198.95	2479.96	1.04855	-194.989	0.402641	-33.2896	0.406652	0	0.999916	-33.2896	0.406652
Chr1	2540890	2541420	2541155	278.777	387.132	0.473715	-9.39766	0.684021	270	390	0.530515	-10.2422	0	1885.37	2500.72	0.407498	-38.5902	0.711934	-76.2637	0.219455	-61.4905	0.263246	-76.2637	0.219455
Chr1	2541520	2542170	2541845	340.676	375.674	0.141084	-1.50456	0.904479	300	460	0.616671	-15.4624	0	1883.17	2264.56	0.266067	-16.1765	0.817232	-125.638	0.126609	-51.2858	0.304613	-125.638	0.126609
Chr1	2542270	2542360	2542315	228.06	163.032	-0.484256	-6.16688	0.754722	90	0	-6.49185	-39.446	0	2345.82	1458.65	-0.685462	-91.0527	0.562176	0	0.999916	-16.8685	0.566271	-16.8685	0.566271
Chr1	2543810	2543880	2543845	200.307	61.0619	-1.71387	-44.1499	0.339211	60	0	-5.90689	-26.3303	0	2123.8	516.89	-2.03872	-425.885	0.199482	0	0.999916	-94.1936	0.177085	-94.1936	0.177085
Chr1	2544630	2544780	2544705	385.103	234.488	-0.715731	-18.9814	0.543039	150	60	-1.32193	-17.4236	0	3434.37	1788.14	-0.941588	-226.698	0.364951	0	0.999916	-57.323	0.278456	-57.323	0.278456
Chr1	2544900	2544970	2544935	115.192	200.351	0.798491	-12.4362	0.630704	0	70	6.12928	-30.7062	0	895.792	2147.22	1.26123	-224.755	0.366371	-82.4899	0.203075	0	0.999916	-82.4899	0.203075
Chr1	2545100	2545350	2545225	160.845	304.053	0.918653	-23.3592	0.494568	0	250	7.96578	-109.153	0	1226.28	2464.67	1.0071	-181.717	0.417767	-63.2142	0.258315	0	0.999916	-63.2142	0.258315
Chr1	2545450	2547900	2546675	491.669	952.92	0.954666	-75.0122	0.223049	1610	2390	0.56995	-67.2274	0	2388.95	4004.18	0.745129	-178.565	0.421946	-265.674	0.0528999	-57.2353	0.279291	-265.674	0.0528999
Chr1	2551600	2551660	2551630	11.7511	215.748	4.19848	-179.945	0.083988	0	60	5.90689	-26.3303	0	51.6241	2280.76	5.46533	-926.331	0.0108641	-354.699	0.0322581	0	0.999916	-354.699	0.0322581
Chr1	2551960	2552110	2552035	16.5808	311.669	4.23243	-264.731	0.0532342	0	150	7.22882	-65.6137	0	75.7303	2731.72	5.1728	-1092.38	0.00325923	-644.756	0.00217282	0	0.999916	-644.756	0.00217282
Chr1	2562190	2562290	2562240	246.866	14.9307	-4.04737	-196.451	0.0742103	90	0	-6.49185	-39.446	0	2107.95	21.1171	-6.64129	-889.375	0.0147083	0	0.999916	-485.754	0.00718703	-485.754	0.00718703
Chr1	2565490	2565610	2565550	202.121	37.9938	-2.41138	-76.4027	0.219121	110	0	-6.78136	-48.175	0	2022.42	243.835	-3.05211	-607.354	0.104463	0	0.999916	-349.243	0.0342637	-349.243	0.0342637
Chr1	2567480	2569560	2568520	599.327	620.46	0.0499951	-0.713832	0.954956	1630	1620	-0.00887815	-0.0844254	0	2811.29	2963.5	0.0760695	-2.31045	0.94008	-115.292	0.139395	-129.724	0.122012	-129.724	0.122012
Chr1	2569620	2569820	2569720	225.081	293.304	0.381954	-5.17959	0.778873	90	120	0.415037	-2.33225	0	1681.44	1825.28	0.118419	-3.18928	0.926542	-64.9227	0.253552	-27.8193	0.451864	-64.9227	0.253552
Chr1	2570080	2570170	2570125	243.601	82.7315	-1.55801	-45.6135	0.331188	90	0	-6.49185	-39.446	0	2268.81	642.104	-1.82105	-396.038	0.220458	0	0.999916	-82.0832	0.203828	-82.0832	0.203828
Chr1	2570610	2570870	2570740	282.933	295.374	0.0620861	-0.644828	0.959886	140	140	0	0	0.5	1738.37	1874.04	0.108414	-2.8149	0.931974	-85.0686	0.196139	-89.1655	0.185776	-89.1655	0.185776
Chr1	2570920	2571240	2571080	250.452	267.34	0.0941446	-0.849307	0.943674	140	220	0.652077	-8.40876	0	1800.55	1979.16	0.136452	-4.35697	0.911499	-12.547	0.62945	-9.96911	0.672907	-12.547	0.62945
Chr1	2571640	2571680	2571660	197.57	107.066	-0.883857	-14.4893	0.600117	40	0	-5.32193	-17.5582	0	2312.93	1260.6	-0.875606	-135.821	0.482868	0	0.999916	-17.6521	0.557998	-17.6521	0.557998
Chr1	2572580	2572630	2572605	35.1535	195.383	2.47456	-76.6586	0.218118	0	40	5.32193	-17.5582	0	204.008	2204.32	3.43363	-722.683	0.0594184	-366.138	0.0293331	0	0.999916	-366.138	0.0293331
Chr1	2575030	2575110	2575070	272.91	39.8597	-2.77542	-126.746	0.125439	80	0	-6.32193	-35.0778	0	2529.92	173.41	-3.86683	-893.27	0.0141233	0	0.999916	-471.424	0.00885843	-471.424	0.00885843
Chr1	2575210	2575350	2575280	272.602	123.506	-1.14221	-30.2943	0.4293	140	0	-7.12928	-61.2558	0	2543.25	798.655	-1.67103	-396.803	0.22004	0	0.999916	-105.132	0.155775	-105.132	0.155775
Chr1	2575520	2576680	2576100	662.097	747.73	0.175474	-3.24682	0.835868	910	1160	0.350186	-14.0018	0	3327.07	4538.58	0.447991	-82.2926	0.581564	-120.652	0.133044	-19.5117	0.536353	-120.652	0.133044
Chr1	2577990	2578030	2578010	202.794	118.635	-0.773494	-11.8199	0.641233	40	0	-5.32193	-17.5582	0	2313.93	1131.09	-1.03263	-177.633	0.422948	0	0.999916	-33.433	0.405566	-33.433	0.405566
Chr1	2578470	2578620	2578545	339.393	132.65	-1.35533	-50.1135	0.310212	150	0	-7.22882	-65.6137	0	3038.9	669.789	-2.18177	-658.54	0.0849908	0	0.999916	-243.515	0.0581648	-243.515	0.0581648
Chr1	2578690	2578850	2578770	259.271	234.574	-0.14442	-1.26762	0.917851	160	110	-0.540568	-4.60677	0	2348.06	2003.55	-0.228914	-12.7496	0.838626	-2.83361	0.849407	-21.541	0.515126	-21.541	0.515126
Chr1	2578950	2579950	2579450	290.421	325.842	0.166025	-1.66909	0.89537	430	710	0.723482	-30.8232	0	1695.53	2219.42	0.388447	-31.5043	0.738509	-355.317	0.0322581	-30.9842	0.423951	-355.317	0.0322581
Chr1	2580000	2580570	2580285	319.31	482.964	0.596958	-16.9551	0.565352	500	300	-0.736966	-22.5983	0	2495.75	2071.99	-0.268452	-18.0426	0.804947	-57.969	0.275614	-121.938	0.131038	-121.938	0.131038
Chr1	2580660	2580760	2580710	42.6633	213.974	2.32637	-75.9061	0.220709	0	80	6.32193	-35.0778	0	200.711	2113.37	3.39635	-687.695	0.0733746	-212.138	0.0681932	0	0.999916	-212.138	0.0681932
Chr1	2581500	2581540	2581520	0	232.66	7.86208	-454.788	0.0111148	0	40	5.32193	-17.5582	0	0	2479.67	11.2759	-1077.99	0.00350994	-452.419	0.0116998	0	0.999916	-452.419	0.0116998
Chr1	2582020	2583300	2582660	515.636	390.197	-0.402152	-9.12281	0.69054	1000	1060	0.0840643	-1.18041	0	2744.54	2574.25	-0.0924085	-2.98783	0.9293	-88.1508	0.188534	-116.644	0.137222	-116.644	0.137222
Chr1	2588720	2588780	2588750	127.82	206.855	0.694509	-10.0405	0.671904	0	60	5.90689	-26.3303	0	1252.07	2180.27	0.800187	-110.225	0.52691	-49.1843	0.31414	0	0.999916	-49.1843	0.31414
Chr1	2589490	2589740	2589615	278.551	304.361	0.127839	-1.208	0.921946	90	150	0.736966	-7.14226	0	1408.04	1639.5	0.219572	-8.44993	0.872221	-123.403	0.129868	-391.496	0.0223132	-391.496	0.0223132
Chr1	2589910	2590130	2590020	157.337	401.52	1.35162	-58.7368	0.273358	0	220	7.78136	-96.097	0	1107.47	2951.09	1.41399	-365.029	0.241601	-107.704	0.15168	0	0.999916	-107.704	0.15168
Chr1	2590240	2590420	2590330	45.1619	296.339	2.71407	-133.552	0.118168	0	180	7.49185	-78.6818	0	149.39	2556.94	4.09727	-931.296	0.0105298	-607.492	0.00259067	0	0.999916	-607.492	0.00259067
Chr1	2590680	2590870	2590775	80.0531	441.074	2.46199	-171.215	0.0883336	0	190	7.56986	-83.0365	0	530.749	3358.91	2.66189	-894.333	0.0138726	-264.523	0.0533177	0	0.999916	-264.523	0.0533177
Chr1	2590920	2591310	2591115	411.897	242.638	-0.763479	-22.4323	0.505181	340	100	-1.76553	-57.6872	0	2626.09	1231.17	-1.09289	-220.368	0.371887	-28.4251	0.445262	-213.413	0.0678589	-213.413	0.0678589
Chr1	2591420	2591490	2591455	191.441	201.587	0.0745006	-0.633677	0.960555	30	50	0.736966	-2.57461	0	2028.36	1915.95	-0.0822545	-1.91664	0.947602	-1.57835	0.899716	-21.331	0.516547	-21.331	0.516547
Chr1	2591630	2591750	2591690	158.081	280.911	0.82945	-17.9989	0.554989	0	120	6.90689	-52.5367	0	1394.85	2422.2	0.796203	-121.321	0.506853	-38.7799	0.368293	0	0.999916	-38.7799	0.368293
Chr1	2592240	2592370	2592305	139.733	253.378	0.858613	-17.4596	0.56017	0	110	6.78136	-48.175	0	1137.67	2163.24	0.92711	-139.613	0.477018	-52.9912	0.296507	0	0.999916	-52.9912	0.296507
Chr1	2592570	2593220	2592895	356.071	297.971	-0.256993	-3.30334	0.834615	290	440	0.601451	-14.2049	0	1708.92	1998.12	0.225562	-10.664	0.854672	-106.969	0.152683	-69.6914	0.238342	-106.969	0.152683
Chr1	2593300	2593410	2593355	225.486	179.125	-0.332075	-3.36701	0.832609	50	10	-2.32193	-11.9681	0	1895.12	1334.62	-0.505864	-43.3383	0.695554	-4.04154	0.809042	-72.0297	0.231406	-72.0297	0.231406
Chr1	2593600	2593660	2593630	246.066	125.995	-0.965671	-20.8214	0.52223	50	0	-5.64386	-21.9485	0	2307.65	1232.42	-0.904937	-143.076	0.471586	0	0.999916	-37.9737	0.373224	-37.9737	0.373224
Chr1	2593820	2594300	2594060	190.644	362.357	0.926529	-27.9171	0.45061	20	470	4.55459	-180.238	0	1311.26	2637.68	1.00832	-194.777	0.402724	-110.188	0.147668	0	0.999916	-110.188	0.147668
Chr1	2594450	2594550	2594500	193.625	303.309	0.647525	-12.7773	0.625439	30	100	1.73697	-16.9414	0	1786.11	2525.98	0.500028	-56.2862	0.650426	-25.2512	0.474678	0	0.999916	-25.2512	0.474678
Chr1	2594700	2595230	2594965	259.258	319.42	0.301064	-3.81911	0.816814	210	480	1.19265	-46.8058	0	1663.64	2270.91	0.448929	-41.808	0.700318	-58.1026	0.27528	-4.18811	0.805031	-58.1026	0.27528
Chr1	2595470	2595570	2595520	69.6031	199.736	1.52087	-36.0629	0.385509	0	70	6.12928	-30.7062	0	583.363	2007.23	1.78274	-341.097	0.260321	-61.9275	0.261825	0	0.999916	-61.9275	0.261825
Chr1	2595640	2596150	2595895	432.312	439.136	0.022596	-0.440947	0.981615	230	310	0.430634	-5.81642	0	2014.01	2328.99	0.209637	-10.7942	0.853919	-118.059	0.136052	-43.5387	0.342972	-118.059	0.136052
Chr1	2596240	2596740	2596490	280.886	296.814	0.0795753	-0.754944	0.95178	150	360	1.26303	-38.4143	0	1628.66	2044.62	0.328146	-21.4468	0.785141	-40.5065	0.359101	-58.0041	0.275614	-58.0041	0.275614
Chr1	2596800	2597030	2596915	334.077	205.206	-0.703109	-16.1304	0.5763	150	40	-1.90689	-28.3072	0	2378.14	1153.54	-1.04377	-185.676	0.41292	-8.31314	0.707672	-132.479	0.119255	-132.479	0.119255
Chr1	2597400	2597550	2597475	88.4257	252.509	1.5138	-45.0972	0.33403	0	130	7.02237	-56.8969	0	675.919	2106.48	1.63992	-320.668	0.276032	-251.035	0.0559084	0	0.999916	-251.035	0.0559084
Chr1	2597680	2597850	2597765	278.101	266.302	-0.0625462	-0.645044	0.959886	110	110	0	0	0.5	1911.76	1896.07	-0.0118899	-0.132913	0.992395	-84.1265	0.198395	-67.6129	0.245362	-84.1265	0.198395
Chr1	2597920	2598160	2598040	464.906	211.849	-1.1339	-50.114	0.310129	160	130	-0.29956	-1.79517	0	3042.68	1373.74	-1.14723	-275.222	0.317232	-15.1935	0.589336	-279.725	0.0498078	-279.725	0.0498078
Chr1	2598290	2598360	2598325	139.743	208.882	0.57991	-7.5088	0.724135	0	70	6.12928	-30.7062	0	1402.24	2201.43	0.650708	-78.1543	0.592094	-13.5848	0.612569	0	0.999916	-13.5848	0.612569
Chr1	2598580	2598920	2598750	303.462	296.186	-0.0350127	-0.4778	0.97635	110	270	1.29546	-30.0564	0	1539.64	2229.97	0.534434	-56.0458	0.651011	-135.974	0.115327	-65.2278	0.252632	-135.974	0.115327
Chr1	2599260	2599380	2599320	220.227	248.168	0.172329	-1.51562	0.903142	60	120	1	-9.30114	0	1908.42	2328.69	0.287142	-19.0806	0.798011	-9.22112	0.687615	-0.362565	0.991476	-9.22112	0.687615
Chr1	2599550	2599770	2599660	246.534	240.198	-0.0375608	-0.46957	0.977436	150	120	-0.321928	-1.90091	0	2060.78	1901.76	-0.115855	-3.41443	0.923868	-14.4893	0.600117	-24.2427	0.484623	-24.2427	0.484623
Chr1	2599940	2600690	2600315	387.258	638.298	0.720934	-30.9876	0.423868	370	560	0.597902	-17.7274	0	1892.56	2886.65	0.609055	-91.0263	0.562176	-225.783	0.063179	-36.5	0.382918	-225.783	0.063179
Chr1	2600760	2601060	2600910	171.087	236.038	0.464284	-5.93706	0.760655	0	260	8.02237	-113.505	0	966.321	1970.41	1.02792	-150.315	0.459301	-81.8282	0.204496	0	0.999916	-81.8282	0.204496
Chr1	2601210	2601530	2601370	319.061	242.859	-0.393713	-5.86399	0.761909	230	180	-0.353637	-3.20697	0	2028.02	1708.07	-0.247708	-12.7993	0.838292	-55.6919	0.285141	-75.0438	0.222965	-75.0438	0.222965
Chr1	2601690	2601870	2601780	297.933	219.874	-0.438311	-6.4653	0.748955	170	60	-1.5025	-23.5434	0	2649.09	1720.21	-0.622912	-86.9736	0.571452	-3.03505	0.842637	-31.1575	0.422447	-31.1575	0.422447
Chr1	2601930	2602640	2602285	512.557	224.731	-1.18951	-60.0002	0.268344	600	90	-2.73697	-164.605	0	2804.78	1122.29	-1.32145	-314.363	0.281297	-1.61547	0.898295	-308.285	0.0432893	-308.285	0.0432893
Chr1	2602800	2602850	2602825	62.7899	206.004	1.71407	-45.5397	0.33169	0	50	5.64386	-21.9485	0	654.397	2186.38	1.74031	-360.04	0.244693	-72.0592	0.231239	0	0.999916	-72.0592	0.231239
Chr1	2603110	2603500	2603305	227.748	236.291	0.0531244	-0.554483	0.969413	130	190	0.547488	-5.50923	0	1417.63	1700.42	0.262411	-12.0198	0.843557	-70.9878	0.234581	-108.615	0.150092	-108.615	0.150092
Chr1	2603970	2604210	2604090	122.334	246.153	1.00873	-22.3948	0.505516	0	210	7.71425	-91.744	0	738.835	2102.32	1.50866	-285.417	0.307538	-104.655	0.156694	0	0.999916	-104.655	0.156694
Chr1	2604430	2604610	2604520	153.499	261.223	0.767056	-14.8697	0.593933	0	140	7.12928	-61.2558	0	927.831	2102.39	1.1801	-198.965	0.399131	-78.0038	0.21302	0	0.999916	-78.0038	0.21302
Chr1	2604850	2604970	2604910	162.261	205.502	0.340839	-3.25658	0.835618	0	90	6.49185	-39.446	0	1310.55	2043.86	0.641128	-70.7843	0.610563	-36.6387	0.382417	-0.926	0.937907	-36.6387	0.382417
Chr1	2606190	2606320	2606255	208.216	15.5012	-3.74763	-149.478	0.102791	130	0	-7.02237	-56.8969	0	2103.41	11.924	-7.46272	-899.129	0.0136219	0	0.999916	-396.135	0.0212268	-396.135	0.0212268
Chr1	2607450	2607490	2607470	74.8801	205.21	1.45445	-34.6356	0.395872	0	40	5.32193	-17.5582	0	736.389	2229.32	1.59806	-327.637	0.271686	-71.8633	0.232158	0	0.999916	-71.8633	0.232158
Chr1	2608220	2608910	2608565	423.375	459.292	0.117477	-1.3857	0.911666	590	410	-0.525091	-14.9232	0	2356.04	2329.74	-0.016199	-0.221054	0.988467	-58.0346	0.275614	-121.731	0.131539	-121.731	0.131539
Chr1	2609010	2609200	2609105	291.624	220.196	-0.405326	-5.62716	0.766923	150	100	-0.584963	-4.93099	0	2178.92	1687.85	-0.368423	-28.1225	0.753552	-34.0409	0.40005	-49.768	0.311215	-49.768	0.311215
Chr1	2609920	2609980	2609950	50.1143	207.244	2.04804	-60.6948	0.266839	0	60	5.90689	-26.3303	0	305.65	2253.28	2.88208	-644.955	0.0898379	-157.066	0.0974428	0	0.999916	-157.066	0.0974428
Chr1	2613590	2613740	2613665	323.06	17.2457	-4.2275	-274.894	0.0507271	150	0	-7.22882	-65.6137	0	2728.59	79.5564	-5.10003	-1086.4	0.00342637	0	0.999916	-647.251	0.00217282	-647.251	0.00217282
Chr1	2615240	2615820	2615530	321.277	698.317	1.12006	-73.32	0.227979	280	580	1.05063	-46.406	0	1842.35	3971.03	1.10797	-339.893	0.26124	-235.671	0.0603376	0	0.999916	-235.671	0.0603376
Chr1	2616100	2616260	2616180	58.4585	378.691	2.69554	-168.523	0.0902557	0	160	7.32193	-69.9705	0	256.441	3303.19	3.68716	-1133.75	0.0025071	-755.815	0.00100284	0	0.999916	-755.815	0.00100284
Chr1	2616420	2616480	2616450	223.256	113.458	-0.976539	-19.3084	0.539111	60	0	-5.90689	-26.3303	0	2242.81	1118.04	-1.00434	-164.727	0.438325	0	0.999916	-27.2935	0.456209	-27.2935	0.456209
Chr1	2616560	2616700	2616630	99.8144	317.448	1.6692	-66.3158	0.249123	0	140	7.12928	-61.2558	0	363.355	2537.75	2.8041	-708.983	0.063764	-452.858	0.0111984	0	0.999916	-452.858	0.0111984
Chr1	2616820	2616960	2616890	69.6074	248.883	1.83816	-60.8183	0.266254	0	140	7.12928	-61.2558	0	377.74	2193.29	2.53763	-557.983	0.128113	-319.964	0.0416179	0	0.999916	-319.964	0.0416179
Chr1	2617450	2617550	2617500	96.7103	229.86	1.24902	-29.7757	0.433896	0	70	6.12928	-30.7062	0	448.331	2100.17	2.22787	-466.183	0.176166	-368.432	0.0275781	0	0.999916	-368.432	0.0275781
Chr1	2620880	2621000	2620940	182.23	211.817	0.217062	-1.76983	0.891693	30	40	0.415037	-0.892145	0	1219.49	1596.73	0.388844	-22.9334	0.778372	-42.6793	0.348237	-16.9257	0.565519	-42.6793	0.348237
Chr1	2621200	2621340	2621270	276.916	213.979	-0.371978	-4.66605	0.791994	140	30	-2.22239	-31.5259	0	2174.73	1477.61	-0.557567	-58.932	0.64232	-0.867984	0.942337	-20.8204	0.52223	-20.8204	0.52223
Chr1	2626930	2626980	2626955	186.592	4.60475	-5.34062	-209.123	0.0691125	50	0	-5.64386	-21.9485	0	2147.09	28.2	-6.25055	-897.425	0.0136219	0	0.999916	-345.588	0.0362694	-345.588	0.0362694
Chr1	2630470	2630610	2630540	36.3264	287.896	2.98646	-149.156	0.102875	0	130	7.02237	-56.8969	0	137.981	2388.15	4.11336	-871.606	0.0175497	-575.461	0.00317566	0	0.999916	-575.461	0.00317566
Chr1	2632310	2632420	2632365	126.479	254.369	1.00803	-23.0086	0.498663	0	100	6.64386	-43.8116	0	1222.77	2232.75	0.868672	-129.434	0.493732	-39.2274	0.36587	0	0.999916	-39.2274	0.36587
Chr1	2634210	2634270	2634240	190.112	67.0474	-1.5036	-34.0148	0.400384	60	0	-5.90689	-26.3303	0	2146.2	650.084	-1.72309	-348.879	0.254387	0	0.999916	-53.0153	0.296423	-53.0153	0.296423
Chr1	2634660	2634790	2634725	249.701	73.5369	-1.76366	-57.163	0.279375	120	0	-6.90689	-52.5367	0	2169.27	449.499	-2.27082	-491.691	0.161207	0	0.999916	-122.705	0.130537	-122.705	0.130537
Chr1	2634870	2635250	2635060	165.363	378.971	1.19645	-44.9755	0.334364	0	350	8.45121	-152.656	0	788.072	2673.06	1.76209	-447.126	0.186696	-712.609	0.00133712	0	0.999916	-712.609	0.00133712
Chr1	2635300	2635810	2635555	555.575	633.417	0.189173	-3.21908	0.83662	280	510	0.86507	-29.9917	0	2582.41	3530.91	0.451323	-65.1109	0.62594	-304.543	0.044125	-42.1766	0.35066	-304.543	0.044125
Chr1	2636160	2637050	2636605	403.17	391.948	-0.0407256	-0.555709	0.969413	810	360	-1.16993	-76.2006	0	2631.43	1828.31	-0.525337	-63.9843	0.62828	-14.0417	0.605967	-102.849	0.159368	-102.849	0.159368
Chr1	2638310	2638700	2638505	241.777	458.282	0.922558	-34.7412	0.395203	220	380	0.788496	-19.3649	0	1817.78	3147.45	0.792004	-155.935	0.451362	-98.8824	0.167307	-3.2786	0.835116	-98.8824	0.167307
Chr1	2638780	2639520	2639150	513.958	368.541	-0.479826	-12.2757	0.633378	550	510	-0.108934	-1.04453	0	2814.87	2324.25	-0.276305	-21.3466	0.786061	-87.4995	0.189955	-136.498	0.114909	-136.498	0.114909
Chr1	2639580	2639620	2639600	198.786	38.9771	-2.35052	-71.8003	0.232241	40	0	-5.32193	-17.5582	0	2400.01	388.001	-2.6289	-631.794	0.0942671	0	0.999916	-98.0324	0.169062	-98.0324	0.169062
Chr1	2641390	2641700	2641545	230.636	526.763	1.19154	-61.7346	0.262494	50	270	2.43296	-66.4291	0	1120.65	3314.08	1.56428	-472.495	0.172071	-319.009	0.0417015	0	0.999916	-319.009	0.0417015
Chr1	2642300	2642480	2642390	180.098	382.054	1.08499	-38.6414	0.369046	10	180	4.16993	-66.6221	0	1329.21	2922.11	1.13644	-260.513	0.331773	-117.187	0.136888	0	0.999916	-117.187	0.136888
Chr1	2642610	2642770	2642690	265.599	109.02	-1.28465	-36.0135	0.385676	130	0	-7.02237	-56.8969	0	2253.85	820.535	-1.45775	-291.464	0.301605	0	0.999916	-63.1553	0.258399	-63.1553	0.258399
Chr1	2644250	2644340	2644295	209.423	151.472	-0.46737	-5.37385	0.773525	90	0	-6.49185	-39.446	0	2146.1	931.228	-1.20451	-209.538	0.385593	0	0.999916	-101.864	0.161875	-101.864	0.161875
Chr1	2644500	2644550	2644525	218.221	136.215	-0.679906	-10.3057	0.666806	50	0	-5.64386	-21.9485	0	2343.5	1261.97	-0.892986	-142.14	0.47309	0	0.999916	-35.7553	0.387431	-35.7553	0.387431
Chr1	2644620	2644850	2644735	118.998	310.482	1.38357	-47.5255	0.322163	0	190	7.56986	-83.0365	0	675.961	2453.02	1.85954	-439.57	0.191543	-141.579	0.109226	0	0.999916	-141.579	0.109226
Chr1	2645050	2646120	2645585	526.438	450.046	-0.226191	-3.6536	0.822246	580	980	0.756729	-45.5757	0	2045.28	3059.18	0.580845	-88.6915	0.567441	-166.92	0.0913421	-12.866	0.624018	-166.92	0.0913421
Chr1	2646290	2646980	2646635	406.084	525.296	0.37135	-8.14037	0.7116	580	450	-0.366128	-7.88187	0	2538.2	2647.23	0.0606768	-1.47015	0.956376	-45.337	0.332609	-87.0675	0.190206	-87.0675	0.190206
Chr1	2647100	2647510	2647305	171.849	431.47	1.32812	-61.2048	0.264249	0	410	8.67948	-178.748	0	1016.59	3142.74	1.62829	-473.331	0.171319	-210.418	0.0689453	0	0.999916	-210.418	0.0689453
Chr1	2649690	2654450	2652070	670.485	1196.17	0.83515	-74.1214	0.225639	3610	4560	0.337035	-49.1451	0	2658.4	3952.83	0.572329	-111.349	0.52482	-285.003	0.0485542	-72.4167	0.230069	-285.003	0.0485542
Chr1	2654530	2655130	2654830	406.541	293.401	-0.470528	-9.64524	0.679007	510	260	-0.971986	-36.1739	0	2477.78	1464.25	-0.758889	-114.406	0.519221	-15.4727	0.585492	-167.318	0.0910079	-167.318	0.0910079
Chr1	2655890	2655930	2655910	189.175	26.8885	-2.81466	-90.2343	0.184021	40	0	-5.32193	-17.5582	0	2335.2	217.085	-3.42722	-764.556	0.04471	0	0.999916	-169.836	0.0889186	-169.836	0.0889186
Chr1	2657420	2657460	2657440	38.2555	191.411	2.32293	-68.1634	0.243858	0	40	5.32193	-17.5582	0	365.143	2111.78	2.53193	-536.089	0.138726	-98.0907	0.168895	0	0.999916	-98.0907	0.168895
Chr1	2657980	2658040	2658010	0	194.52	7.60377	-366.138	0.029166	0	60	5.90689	-26.3303	0	0	2195.91	11.1006	-954.723	0.00869129	-363.846	0.0298345	0	0.999916	-363.846	0.0298345
Chr1	2669620	2669760	2669690	33.4626	229.539	2.77812	-107.023	0.152599	0	110	6.78136	-48.175	0	112.07	2051.47	4.19419	-756.103	0.0480528	-379.938	0.0254889	0	0.999916	-379.938	0.0254889
Chr1	2670040	2670900	2670470	429.572	498.447	0.21454	-3.23339	0.836286	410	430	0.0687128	-0.451154	0	1932.78	2091.71	0.114002	-3.36589	0.924202	-327.186	0.0406151	-143.86	0.107471	-327.186	0.0406151
Chr1	2670950	2671930	2671440	377.406	390.433	0.0489591	-0.603909	0.963313	840	680	-0.304855	-8.09453	0	2417.61	2036.67	-0.247365	-15.0845	0.823918	-32.516	0.412001	-99.3232	0.166555	-99.3232	0.166555
Chr1	2672430	2672820	2672625	146.13	363.345	1.31409	-50.8637	0.307037	0	370	8.53138	-161.354	0	944.337	2377.5	1.33207	-269.803	0.322748	-111.372	0.145746	0	0.999916	-111.372	0.145746
Chr1	2672870	2673490	2673180	239.948	425.272	0.825663	-26.6666	0.461558	190	490	1.36678	-58.4072	0	1285.76	2723.4	1.08279	-225.182	0.366037	-379.177	0.0254889	-20.9652	0.520475	-379.177	0.0254889
Chr1	2673560	2673600	2673580	71.3646	222.659	1.64156	-45.4735	0.332108	0	40	5.32193	-17.5582	0	844.111	2423.69	1.5217	-332.867	0.266422	-57.9091	0.275865	0	0.999916	-57.9091	0.275865
Chr1	2675160	2675300	2675230	243.555	29.4918	-3.04586	-130.097	0.121678	120	0	-6.90689	-52.5367	0	2251.33	230.316	-3.28909	-715.947	0.0618419	0	0.999916	-412.433	0.0176333	-412.433	0.0176333
Chr1	2675530	2675710	2675620	220.311	242.217	0.136756	-1.15725	0.92462	70	70	0	0	0.5	1387.2	1635.57	0.237623	-9.70396	0.862778	-168.467	0.0902557	-162.014	0.0938492	-168.467	0.0902557
Chr1	2676890	2676950	2676920	211.724	61.7977	-1.77656	-49.1637	0.314224	60	0	-5.90689	-26.3303	0	2318.28	154.343	-3.90884	-823.59	0.0275781	0	0.999916	-403.107	0.0193047	-403.107	0.0193047
Chr1	2680980	2681060	2681020	90.9637	227.638	1.32338	-32.5783	0.411834	0	80	6.32193	-35.0778	0	921.623	2182.45	1.2437	-223.664	0.368043	-49.0491	0.314809	0	0.999916	-49.0491	0.314809
Chr1	2681980	2682110	2682045	55.9429	222.746	1.99337	-62.133	0.260989	0	90	6.49185	-39.446	0	351.536	1958.21	2.47779	-486.541	0.16338	-119.607	0.133879	0	0.999916	-119.607	0.133879
Chr1	2683000	2684060	2683530	586.831	663.664	0.17751	-3.01977	0.842972	600	1010	0.751321	-46.3827	0	2296.03	3193.2	0.475862	-64.8738	0.626442	-163.427	0.09293	-5.13868	0.780043	-163.427	0.09293
Chr1	2684170	2685070	2684620	295.76	474.958	0.683371	-21.1506	0.518553	420	720	0.777608	-35.2567	0	1687.42	2485.53	0.558732	-67.4674	0.620425	-86.4791	0.19171	-96.3426	0.172405	-96.3426	0.172405
Chr1	2685190	2685330	2685260	70.8774	258.159	1.86486	-64.9455	0.253468	0	110	6.78136	-48.175	0	476.964	2121.99	2.15347	-453.41	0.183436	-425.455	0.0149591	0	0.999916	-425.455	0.0149591
Chr1	2686470	2686680	2686575	159.014	382.951	1.26801	-50.1694	0.309962	0	210	7.71425	-91.744	0	498.116	3069.1	2.62326	-805.992	0.0312552	-614.919	0.0025071	0	0.999916	-614.919	0.0025071
Chr1	2686730	2687080	2686905	251.411	528.14	1.07088	-51.6754	0.302691	260	220	-0.241008	-1.92734	0	1988.79	2428.46	0.288152	-19.9926	0.79308	-106.173	0.153936	-87.6489	0.189704	-106.173	0.153936
Chr1	2687170	2687460	2687315	204.421	498.265	1.28537	-66.7482	0.247284	60	280	2.22239	-62.5872	0	1450.66	3290.48	1.18159	-311.406	0.283721	-99.9938	0.165469	0	0.999916	-99.9938	0.165469
Chr1	2687580	2688630	2688105	389.827	558.479	0.51867	-15.2622	0.588584	620	1020	0.718229	-43.4029	0	2042.13	3845.11	0.912954	-241.159	0.350075	-431.192	0.0138726	-14.91	0.593181	-431.192	0.0138726
Chr1	2692440	2692570	2692505	132.054	280.799	1.08841	-28.6576	0.442754	0	130	7.02237	-56.8969	0	1029.31	2321.15	1.17316	-217.583	0.375063	-75.7171	0.22121	0	0.999916	-75.7171	0.22121
Chr1	2692660	2693440	2693050	338.333	679.553	1.00614	-59.1503	0.271937	530	690	0.380604	-9.91621	0	2091.72	2900.21	0.471467	-58.0352	0.645161	-89.7876	0.18469	-46.4554	0.327261	-89.7876	0.18469
Chr1	2693490	2694010	2693750	412.763	406.775	-0.0210837	-0.413983	0.98454	430	230	-0.902703	-27.1995	0	2603.96	1916.02	-0.442594	-46.6003	0.681598	-57.0583	0.279876	-331.918	0.0401137	-331.918	0.0401137
Chr1	2694200	2694310	2694255	195.479	107.894	-0.857397	-13.6589	0.61165	110	0	-6.78136	-48.175	0	2034.77	806.92	-1.33437	-231.645	0.36002	0	0.999916	-48.9481	0.315059	-48.9481	0.315059
Chr1	2696380	2698110	2697245	753.732	1113.46	0.562919	-33.9446	0.400719	1000	1640	0.713696	-68.5157	0	2702.39	5492.56	1.02324	-414.012	0.20809	-431.712	0.0138726	-75.5271	0.221461	-431.712	0.0138726
Chr1	2698170	2698790	2698480	226.136	342.028	0.596923	-12.4658	0.630537	110	580	2.39855	-139.947	0	1282.91	2454.84	0.936206	-160.838	0.444175	-123.348	0.129868	0	0.999916	-123.348	0.129868
Chr1	2698880	2699020	2698950	120.676	281.602	1.22253	-35.0637	0.392612	0	140	7.12928	-61.2558	0	799.534	2429.39	1.60336	-358.56	0.24578	-76.2763	0.219372	0	0.999916	-76.2763	0.219372
Chr1	2699110	2699400	2699255	240.757	263.017	0.127575	-1.13452	0.925539	120	130	0.115477	-0.375895	0	1451.25	1691.74	0.22121	-8.81554	0.869965	-61.9617	0.261825	-34.4307	0.397292	-61.9617	0.261825
Chr1	2700600	2700740	2700670	102.333	234.623	1.19707	-28.3684	0.445679	0	140	7.12928	-61.2558	0	857.365	2202.45	1.36113	-258.05	0.334531	-54.4278	0.290323	0	0.999916	-54.4278	0.290323
Chr1	2701060	2701790	2701425	312.721	523.22	0.742539	-27.0078	0.458967	360	670	0.896164	-41.4935	0	1861.43	2849.58	0.614339	-91.2409	0.562009	-89.4536	0.185108	-23.9943	0.48713	-89.4536	0.185108
Chr1	2702270	2702340	2702305	53.4997	213.759	1.99838	-59.8845	0.268678	0	70	6.12928	-30.7062	0	377.761	2238.89	2.56724	-576.091	0.118837	-269.553	0.0516463	0	0.999916	-269.553	0.0516463
Chr1	2703280	2705200	2704240	487.774	485.937	-0.00544593	-0.32904	0.995654	1670	1450	-0.203795	-7.53109	0	2861.91	2663.21	-0.103814	-3.77233	0.919773	-57.289	0.278873	-91.0445	0.182601	-91.0445	0.182601
Chr1	2705320	2705520	2705420	189.771	439.498	1.2116	-53.295	0.295587	10	200	4.32193	-75.2387	0	1158.44	3400.43	1.55353	-480.186	0.167224	-187.317	0.0797259	0	0.999916	-187.317	0.0797259
Chr1	2705620	2705770	2705695	83.001	287.304	1.79138	-67.5327	0.245696	0	120	6.90689	-52.5367	0	485.003	2374.22	2.29139	-543.348	0.134715	-585.29	0.00275781	0	0.999916	-585.29	0.00275781
Chr1	2706260	2706430	2706345	202.166	224.858	0.15347	-1.21852	0.921528	30	100	1.73697	-16.9414	0	1313.7	1542.1	0.231265	-8.753	0.870299	-361.556	0.0299181	-139.183	0.111984	-361.556	0.0299181
Chr1	2707150	2708090	2707620	391.369	551.665	0.495265	-13.8927	0.608307	400	880	1.1375	-79.2241	0	1817.08	3178.15	0.806564	-162.357	0.441752	-224.641	0.063179	-24.4733	0.482534	-224.641	0.063179
Chr1	2710630	2710770	2710700	103.235	271.822	1.39673	-42.2712	0.350159	0	140	7.12928	-61.2558	0	716.722	2568.38	1.84138	-454.54	0.182768	-112.148	0.144493	0	0.999916	-112.148	0.144493
Chr1	2710910	2711110	2711010	322.478	39.9309	-3.01362	-169.773	0.0890022	180	0	-7.49185	-78.6818	0	2399.94	237.282	-3.33832	-771.378	0.0432057	0	0.999916	-321.458	0.0413672	-321.458	0.0413672
Chr1	2712440	2712500	2712470	207.509	15.3316	-3.7586	-149.237	0.102875	60	0	-5.90689	-26.3303	0	2253.77	176.749	-3.67256	-771.974	0.0427879	0	0.999916	-153.479	0.0998663	-153.479	0.0998663
Chr1	2712970	2713660	2713315	393.286	412.546	0.0689763	-0.778697	0.949607	550	640	0.21864	-3.57901	0	2687.89	2590.47	-0.0532635	-1.21809	0.961641	-76.273	0.219372	-53.2083	0.295838	-76.273	0.219372
Chr1	2713770	2714130	2713950	433.299	329.04	-0.3971	-7.69579	0.720625	220	270	0.295456	-2.75818	0	2000.5	2344.74	0.229068	-12.7481	0.838626	-298.9	0.0453786	-37.6952	0.374478	-298.9	0.0453786
Chr1	2715530	2716470	2716000	733.421	566.923	-0.37149	-10.9551	0.656527	500	920	0.879706	-54.9902	0	2512.48	3184.03	0.341743	-35.4799	0.722547	-108.023	0.151345	-143.781	0.107471	-143.781	0.107471
Chr1	2719400	2719480	2719440	43.9886	269.311	2.61408	-114.726	0.140314	0	80	6.32193	-35.0778	0	207.118	2668.72	3.68762	-916.24	0.0122012	-466.662	0.00902557	0	0.999916	-466.662	0.00902557
Chr1	2720160	2720300	2720230	6.40313	295.261	5.52707	-352.047	0.0338459	0	140	7.12928	-61.2558	0	21.9191	2476.18	6.81978	-1048.25	0.00409494	-524.451	0.00509778	0	0.999916	-524.451	0.00509778
Chr1	2720600	2720640	2720620	56.1786	206.492	1.87799	-52.5715	0.298345	0	40	5.32193	-17.5582	0	449.646	2373.64	2.40024	-570.642	0.121595	-106.713	0.153017	0	0.999916	-106.713	0.153017
Chr1	2720710	2722000	2721355	743.311	772.939	0.0563889	-0.846141	0.944008	690	1110	0.685891	-43.6038	0	2452.81	3352.55	0.45082	-61.747	0.633461	-276.343	0.0506435	-158.116	0.0969413	-276.343	0.0506435
Chr1	2723880	2726560	2725220	440.269	519.03	0.237433	-3.92349	0.813555	1430	2150	0.588322	-64.0431	0	1957.85	2635.89	0.429022	-44.5864	0.689453	-455.584	0.0107805	-95.65	0.173993	-455.584	0.0107805
Chr1	2726630	2726730	2726680	218.661	183.248	-0.254894	-2.24652	0.870048	60	10	-2.58496	-15.9186	0	1879.98	1611.29	-0.222502	-9.82866	0.861775	-9.08916	0.691208	-14.976	0.591844	-14.976	0.591844
Chr1	2726950	2727020	2726985	205.493	87.3657	-1.23395	-26.321	0.464817	70	0	-6.12928	-30.7062	0	2173.17	601.824	-1.85239	-387.656	0.226308	0	0.999916	-338.78	0.0377737	-338.78	0.0377737
Chr1	2727200	2727350	2727275	206.304	298.586	0.533375	-9.03429	0.69288	30	150	2.32193	-35.3661	0	1634.73	2756.63	0.753851	-125.733	0.499415	-40.2484	0.360271	0	0.999916	-40.2484	0.360271
Chr1	2727480	2728340	2727910	352.795	372.926	0.0800611	-0.830998	0.945429	510	550	0.108934	-1.04453	0	2090.88	1944.87	-0.104439	-2.9046	0.930386	-79.9131	0.208507	-131.232	0.120592	-131.232	0.120592
Chr1	2728620	2728690	2728655	193.443	267.882	0.46969	-6.60925	0.745195	10	70	2.80735	-19.97	0	1383.91	2532.9	0.872042	-147.64	0.46348	-47.0846	0.324252	0	0.999916	-47.0846	0.324252
Chr1	2728750	2728910	2728830	249.629	278.537	0.158084	-1.44509	0.90824	110	120	0.125531	-0.396502	0	2140.43	2091.39	-0.0334363	-0.5282	0.977854	-13.015	0.620926	-9.08642	0.691208	-13.015	0.620926
Chr1	2729040	2729120	2729080	192.889	192.824	-0.000480296	-0.297123	0.999916	10	50	2.32193	-11.9681	0	1537.67	1991.8	0.37332	-26.3987	0.760321	-9.73246	0.677002	-0.975022	0.934732	-9.73246	0.677002
Chr1	2729200	2729480	2729340	409.147	284.166	-0.525886	-11.7943	0.641986	260	110	-1.24101	-27.2001	0	2485.5	1787.68	-0.47545	-50.6271	0.668394	-26.81	0.460471	-74.7308	0.224051	-74.7308	0.224051
Chr1	2729540	2729720	2729630	273.957	227.772	-0.266358	-2.78602	0.85066	150	140	-0.0995357	-0.342164	0	2048.87	1954.2	-0.068255	-1.44043	0.956878	-65.6933	0.250961	-70.7413	0.235501	-70.7413	0.235501
Chr1	2730570	2730640	2730605	203.568	90	-1.17751	-24.0998	0.486211	70	0	-6.12928	-30.7062	0	2213.59	1009.22	-1.13314	-196.715	0.400886	0	0.999916	-25.0642	0.47635	-25.0642	0.47635
Chr1	2731290	2731460	2731375	77.4638	245.641	1.66495	-51.2493	0.304864	0	160	7.32193	-69.9705	0	664.045	2249.55	1.76028	-375.948	0.233746	-69.9884	0.237757	0	0.999916	-69.9884	0.237757
Chr1	2732200	2732400	2732300	275.647	114.677	-1.26524	-36.3733	0.383921	170	0	-7.40939	-74.3265	0	2298.41	544.481	-2.07768	-471.176	0.172656	0	0.999916	-366.138	0.0293331	-366.138	0.0293331
Chr1	2732820	2732880	2732850	19.8439	183.798	3.21135	-105.605	0.155106	0	60	5.90689	-26.3303	0	102.227	2095.76	4.35763	-786.337	0.0385258	-338.78	0.0377737	0	0.999916	-338.78	0.0377737
Chr1	2733010	2733160	2733085	283.404	77.2482	-1.87529	-71.6874	0.232492	130	0	-7.02237	-56.8969	0	2416.56	489.117	-2.3047	-556.491	0.128614	0	0.999916	-124.703	0.128364	-124.703	0.128364
Chr1	2733910	2734040	2733975	106.942	240.933	1.17181	-27.9679	0.449691	0	130	7.02237	-56.8969	0	596.614	2266.3	1.92547	-424.143	0.200401	-381.088	0.0249039	0	0.999916	-381.088	0.0249039
Chr1	2735000	2735040	2735020	213.463	186.489	-0.194899	-1.58172	0.899632	30	10	-1.58496	-4.6672	0	2409.28	2142.02	-0.169629	-7.6226	0.879158	-1.06069	0.93047	-4.75728	0.789236	-4.75728	0.789236
Chr1	2735110	2735900	2735505	400.496	463.201	0.209853	-2.97804	0.84456	640	630	-0.0227201	-0.142079	0	2656.37	2568.62	-0.0484633	-1.04746	0.965486	-33.0406	0.408825	-51.3753	0.30453	-51.3753	0.30453
Chr1	2737070	2737180	2737125	116.671	188.634	0.693149	-9.25235	0.686946	0	70	6.12928	-30.7062	0	906.483	1900.46	1.06799	-154.077	0.45412	-36.0428	0.385593	0	0.999916	-36.0428	0.385593
Chr1	2737460	2737520	2737490	144.909	228.827	0.659103	-10.0898	0.671235	0	60	5.90689	-26.3303	0	1454.56	2403.13	0.724331	-102.516	0.539863	-24.4886	0.482367	0	0.999916	-24.4886	0.482367
Chr1	2737630	2737970	2737800	392	334.72	-0.227897	-2.90694	0.847067	330	240	-0.459432	-6.86962	0	2934.78	2125.51	-0.465442	-57.3744	0.647	0	0.999916	-23.5519	0.492312	-23.5519	0.492312
Chr1	2738100	2738380	2738240	332.552	199.307	-0.738584	-17.3708	0.56109	160	60	-1.41504	-20.4256	0	2030.9	1567.35	-0.373794	-26.9627	0.758315	-31.5681	0.418686	-47.9527	0.319739	-47.9527	0.319739
Chr1	2738530	2739700	2739115	244.922	595.56	1.28193	-79.037	0.210597	150	1110	2.88753	-318.675	0	1145.15	3211.57	1.48774	-426.992	0.198646	-266.813	0.0528163	0	0.999916	-266.813	0.0528163
Chr1	2739780	2740470	2740125	305.811	427.401	0.482947	-10.5689	0.662795	470	480	0.0303736	-0.167718	0	1980.01	2311.7	0.223446	-12.0259	0.843473	-57.6339	0.277202	-12.5652	0.629032	-57.6339	0.277202
Chr1	2740620	2740820	2740720	154.632	323.824	1.06637	-31.7487	0.417433	0	200	7.64386	-87.3905	0	1291.3	2592.83	1.0057	-190.685	0.40707	-71.8752	0.232074	0	0.999916	-71.8752	0.232074
Chr1	2748800	2748990	2748895	298.305	48.5918	-2.618	-127.322	0.124687	190	0	-7.56986	-83.0365	0	2459.56	136.147	-4.17516	-904.325	0.0134548	0	0.999916	-612.442	0.0025071	-612.442	0.0025071
Chr1	2749580	2749720	2749650	280.692	110.345	-1.34697	-41.1028	0.356427	100	0	-6.64386	-43.8116	0	2330.27	876.979	-1.40988	-287.259	0.305198	0	0.999916	-64.8658	0.253635	-64.8658	0.253635
Chr1	2749860	2751320	2750590	568.787	570.99	0.00557586	-0.329165	0.995571	990	1380	0.479168	-28.8835	0	2322.44	3353.47	0.530016	-82.5662	0.580896	-291.848	0.0474678	-8.10732	0.712435	-291.848	0.0474678
Chr1	2758120	2758440	2758280	266.345	630.383	1.24293	-79.3375	0.209761	140	320	1.19265	-31.4236	0	1474.74	4121.23	1.48262	-544.951	0.133963	-142.487	0.108641	0	0.999916	-142.487	0.108641
Chr1	2758530	2759820	2759175	418.058	623.758	0.577282	-20.3833	0.527327	990	1090	0.138828	-2.66926	0	2555.64	3062.01	0.260795	-20.8268	0.7884	-214.749	0.0673575	-63.6513	0.256978	-214.749	0.0673575
Chr1	2762710	2764010	2763360	387.803	601.402	0.633007	-23.2433	0.496072	580	1260	1.1193	-110.268	0	1911.65	3346.89	0.808004	-171.434	0.429801	-236.254	0.0602541	-15.3385	0.587581	-236.254	0.0602541
Chr1	2764070	2764650	2764360	369.744	393.733	0.0906887	-0.960803	0.935902	250	460	0.879706	-27.8654	0	1913.77	2533.6	0.404769	-38.6141	0.711934	-59.5448	0.270433	-25.2974	0.474511	-59.5448	0.270433
Chr1	2764750	2765620	2765185	501.621	628.9	0.326232	-7.59994	0.722464	500	800	0.678072	-31.0368	0	2250.62	3406.66	0.598034	-103.852	0.538108	-512.188	0.00551563	-16.3657	0.573709	-512.188	0.00551563
Chr1	2765720	2765940	2765830	153.392	571.642	1.89789	-146.184	0.105382	0	220	7.78136	-96.097	0	1118.32	4020.1	1.8459	-713.043	0.0624269	-207.066	0.0699482	0	0.999916	-207.066	0.0699482
Chr1	2765990	2766830	2766410	321.684	389.149	0.274678	-3.90327	0.813973	480	530	0.142958	-1.53428	0	1854.3	2265.02	0.288652	-18.7575	0.800602	-259.959	0.0538192	-50.1991	0.309627	-259.959	0.0538192
Chr1	2766900	2767050	2766975	149.719	278.742	0.896677	-20.4623	0.526492	0	150	7.22882	-65.6137	0	1137.87	2523.62	1.14916	-229.05	0.362694	-94.3574	0.1765	0	0.999916	-94.3574	0.1765
Chr1	2768540	2768660	2768600	260.211	72.0182	-1.85325	-64.7696	0.253635	120	0	-6.90689	-52.5367	0	2324.41	577.274	-2.00954	-458.103	0.180595	0	0.999916	-350.139	0.0338459	-350.139	0.0338459
Chr1	2770100	2770200	2770150	217.499	131.895	-0.721616	-11.2853	0.649841	70	0	-6.12928	-30.7062	0	2079.35	990.53	-1.06986	-168.952	0.432977	0	0.999916	-37.4332	0.376066	-37.4332	0.376066
Chr1	2770400	2771600	2771000	650.425	1103.17	0.762201	-58.1455	0.275196	840	1130	0.427862	-19.4798	0	2896.6	4380.96	0.596888	-132.798	0.487715	-126.451	0.125773	-7.56808	0.722965	-126.451	0.125773
Chr1	2771790	2773310	2772550	372.192	474.408	0.350082	-6.73864	0.742103	860	1400	0.703018	-57.133	0	1835.52	2951.05	0.685043	-114.163	0.519555	-296.917	0.0460471	-24.2057	0.484874	-296.917	0.0460471
Chr1	2773860	2775210	2774535	555.69	629.401	0.179699	-2.96999	0.844894	950	1340	0.496234	-29.8596	0	2567.59	3967.85	0.627945	-131.597	0.489888	-105.23	0.155608	-12.6181	0.627779	-105.23	0.155608
Chr1	2775430	2775580	2775505	266.457	236.368	-0.172867	-1.56885	0.900301	140	60	-1.22239	-14.5546	0	2349.03	1837.27	-0.354504	-28.2135	0.752883	-2.35684	0.866121	-20.8554	0.521645	-20.8554	0.521645
Chr1	2775660	2775880	2775770	254.391	287.379	0.175908	-1.68404	0.894869	90	150	0.736966	-7.14226	0	1288	2076.55	0.689063	-81.4438	0.583737	-189.194	0.0785559	-38.9924	0.36704	-189.194	0.0785559
Chr1	2776150	2776550	2776350	210.894	364.958	0.791216	-21.2564	0.517299	40	340	3.08746	-103.61	0	862.067	2471.32	1.51941	-338.675	0.262327	-483.361	0.00735417	0	0.999916	-483.361	0.00735417
Chr1	2776670	2776800	2776735	97.4395	278.556	1.51539	-49.7021	0.311549	0	130	7.02237	-56.8969	0	416.304	2415.7	2.53673	-614.247	0.101872	-330.637	0.0401972	0	0.999916	-330.637	0.0401972
Chr1	2776920	2777370	2777145	210.863	391.745	0.89361	-28.1526	0.448019	50	370	2.88753	-106.666	0	828.895	2179.83	1.39496	-264.684	0.327929	-473.808	0.00827344	-28.4822	0.444844	-473.808	0.00827344
Chr1	2778150	2778220	2778185	258.852	56.6255	-2.19261	-83.7417	0.199148	70	0	-6.12928	-30.7062	0	2610.5	582.537	-2.1639	-560.623	0.126609	0	0.999916	-89.6335	0.184774	-89.6335	0.184774
Chr1	2779710	2779790	2779750	255.364	83.2067	-1.61779	-50.9286	0.306786	80	0	-6.32193	-35.0778	0	2270.11	608.659	-1.89906	-417.68	0.205415	0	0.999916	-118.368	0.135634	-118.368	0.135634
Chr1	2785510	2785560	2785535	189.396	61.2922	-1.62763	-38.4134	0.370717	50	0	-5.64386	-21.9485	0	2163.87	589.337	-1.87645	-392.295	0.222881	0	0.999916	-58.4745	0.274194	-58.4745	0.274194
Chr1	2788290	2788360	2788325	205.257	50.9792	-2.00945	-58.337	0.274528	70	0	-6.12928	-30.7062	0	2141.69	387.669	-2.46585	-529.445	0.141986	0	0.999916	-113.65	0.142236	-113.65	0.142236
Chr1	2801030	2802570	2801800	326.143	558.877	0.777027	-30.9984	0.4237	750	1390	0.890122	-84.2552	0	1829.99	3165	0.790371	-156.253	0.450861	-227.736	0.0628447	-38.7417	0.368628	-227.736	0.0628447
Chr1	2802620	2802780	2802700	289.624	199.513	-0.537695	-8.90509	0.696055	160	50	-1.67807	-25.6994	0	2544.14	1666.22	-0.610594	-80.6996	0.585743	-3.14965	0.83871	-64.2746	0.25539	-64.2746	0.25539
Chr1	2802930	2803110	2803020	205.015	243.969	0.25097	-2.35051	0.866455	70	130	0.893085	-8.43949	0	1737.48	1966.29	0.178479	-6.92142	0.883921	-30.172	0.430637	-50.578	0.308039	-50.578	0.308039
Chr1	2803300	2803450	2803375	50.3395	285.206	2.50224	-113.709	0.142153	0	150	7.22882	-65.6137	0	286.975	2584.33	3.17079	-799.477	0.0331773	-250.959	0.055992	0	0.999916	-250.959	0.055992
Chr1	2803750	2803800	2803775	192.156	16.2163	-3.56676	-128.788	0.122597	50	0	-5.64386	-21.9485	0	2111.16	93.77	-4.49277	-802.71	0.0323416	0	0.999916	-359.268	0.0305031	-359.268	0.0305031
Chr1	2804270	2804330	2804300	228.251	2.57536	-6.4697	-319.172	0.0417015	60	0	-5.90689	-26.3303	0	2248.11	4.29227	-9.03276	-971.823	0.00735417	0	0.999916	-442.96	0.0127027	-442.96	0.0127027
Chr1	2805180	2806510	2805845	776.503	675.492	-0.201053	-4.13828	0.80595	1120	1320	0.237039	-7.91477	0	3156.29	3187.46	0.0141777	-0.227559	0.988217	-107.841	0.151596	-180.02	0.0839044	-180.02	0.0839044
Chr1	2806560	2806750	2806655	238.758	257.103	0.106798	-0.943288	0.936737	30	190	2.66297	-51.187	0	1436.52	2174.33	0.597993	-66.6344	0.622263	-59.1555	0.271854	-1.91433	0.884423	-59.1555	0.271854
Chr1	2806930	2807260	2807095	159.6	340.741	1.09422	-34.8839	0.393699	0	290	8.17991	-126.557	0	947.319	2323.06	1.29411	-252.604	0.339295	-116.154	0.138141	0	0.999916	-116.154	0.138141
Chr1	2809160	2809420	2809290	131.106	469.397	1.84008	-114.452	0.140899	0	260	8.02237	-113.505	0	621.119	3501.68	2.4951	-875.363	0.0172154	-804.521	0.000752131	0	0.999916	-804.521	0.000752131
Chr1	2809540	2809620	2809580	89.8193	208.883	1.2176	-26.0062	0.467575	0	80	6.32193	-35.0778	0	520.242	2121.9	2.0281	-422.88	0.201488	-93.8282	0.177336	0	0.999916	-93.8282	0.177336
Chr1	2809870	2809930	2809900	196.824	11.7237	-4.0694	-157.08	0.0974428	60	0	-5.90689	-26.3303	0	2136.75	34.0829	-5.97023	-885.563	0.0157948	0	0.999916	-368.432	0.0275781	-368.432	0.0275781
Chr1	2810170	2810280	2810225	241.157	259.315	0.104736	-0.92077	0.938158	100	80	-0.321928	-1.34485	0	2166.48	2214.13	0.0313885	-0.496417	0.97894	-7.72085	0.720124	-1.9913	0.88108	-7.72085	0.720124
Chr1	2810600	2811330	2810965	326.492	249.029	-0.390734	-5.85273	0.761992	500	210	-1.25154	-52.374	0	1953.81	1258.54	-0.634542	-66.5044	0.62243	-105.393	0.155273	-328.322	0.0403644	-328.322	0.0403644
Chr1	2813620	2813730	2813675	235.381	12.0299	-4.2903	-202.868	0.0716196	110	0	-6.78136	-48.175	0	2164.25	43.5222	-5.63597	-885.778	0.0157948	0	0.999916	-379.938	0.0254889	-379.938	0.0254889
Chr1	2815100	2815200	2815150	68.8001	270.074	1.97287	-74.348	0.224971	0	100	6.64386	-43.8116	0	499.691	2595.75	2.37705	-617.647	0.100702	-400.781	0.0193883	0	0.999916	-400.781	0.0193883
Chr1	2817140	2817200	2817170	45.6637	239.242	2.38935	-88.9402	0.186361	0	60	5.90689	-26.3303	0	436.05	2347.88	2.42879	-571.408	0.121344	-127.745	0.124269	0	0.999916	-127.745	0.124269
Chr1	2821500	2821620	2821560	338.36	81.9439	-2.04585	-98.2221	0.168394	120	0	-6.90689	-52.5367	0	2984.76	577.029	-2.3709	-708.124	0.0639311	0	0.999916	-183.921	0.0818987	-183.921	0.0818987
Chr1	2822640	2822740	2822690	16.2656	293.297	4.17246	-244.618	0.0579977	0	100	6.64386	-43.8116	0	31.1225	2643.55	6.40837	-1109.26	0.00292495	-597.916	0.00259067	0	0.999916	-597.916	0.00259067
Chr1	2823020	2823250	2823135	60.4668	307.534	2.34653	-110.753	0.146248	0	200	7.64386	-87.3905	0	228.54	2410.46	3.39879	-784.63	0.0389437	-624.842	0.00242353	0	0.999916	-624.842	0.00242353
Chr1	2823350	2824130	2823740	435.639	267.322	-0.704553	-20.6216	0.524737	470	540	0.200299	-2.67014	0	2242.61	1972.68	-0.185021	-8.32898	0.873976	-46.8155	0.32584	-145.034	0.106385	-145.034	0.106385
Chr1	2824250	2824400	2824325	126.578	324.468	1.35805	-48.0942	0.319071	0	150	7.22882	-65.6137	0	1197.82	2840.26	1.24562	-291.436	0.301605	-48.7663	0.315895	0	0.999916	-48.7663	0.315895
Chr1	2824470	2825160	2824815	562.29	627.19	0.157588	-2.46508	0.862694	560	580	0.0506261	-0.370453	0	3018.36	2904.85	-0.0553026	-1.4124	0.957296	-43.4873	0.343222	-106.734	0.153017	-106.734	0.153017
Chr1	2825230	2825290	2825260	229.704	150.127	-0.613595	-9.00746	0.693632	60	0	-5.90689	-26.3303	0	2447.86	1371.66	-0.8356	-132.938	0.487632	0	0.999916	-40.1525	0.360521	-40.1525	0.360521
Chr1	2826970	2827920	2827445	451.787	437.922	-0.0449696	-0.590132	0.965402	710	930	0.389412	-13.6895	0	2643.16	3118.63	0.238649	-18.0185	0.804947	-122.197	0.131038	-35.3595	0.39044	-122.197	0.131038
Chr1	2828100	2828350	2828225	237.058	372.408	0.651646	-15.5873	0.58357	250	230	-0.120294	-0.657515	0	2187.4	2574.68	0.235177	-14.6113	0.827762	-31.7802	0.417266	-6.12095	0.755892	-31.7802	0.417266
Chr1	2831390	2831550	2831470	247.516	220.057	-0.169646	-1.46412	0.907404	120	70	-0.777608	-6.30325	0	1987.41	1730.03	-0.200091	-8.56283	0.871302	-10.9279	0.657446	-34.8403	0.39395	-34.8403	0.39395
Chr1	2832020	2832250	2832135	162.953	364.133	1.16001	-41.3235	0.35534	0	210	7.71425	-91.744	0	920.51	2542.4	1.46568	-331.184	0.267675	-156.031	0.098362	0	0.999916	-156.031	0.098362
Chr1	2832430	2833360	2832895	368.754	409.901	0.152617	-1.73762	0.893114	600	570	-0.0740006	-0.637278	0	1945.54	2057.41	0.0806589	-1.87929	0.948772	-263.317	0.0534849	-119.316	0.134631	-263.317	0.0534849
Chr1	2833540	2833910	2833725	283.925	355.569	0.324621	-4.66364	0.792078	140	260	0.893085	-16.4041	0	1390.89	2111.36	0.602165	-65.5242	0.624937	-130.447	0.12126	-19.6323	0.534765	-130.447	0.12126
Chr1	2834170	2835280	2834725	353.644	485.571	0.457385	-10.7816	0.659201	640	880	0.459432	-17.3623	0	1924.32	2444.46	0.34517	-27.9388	0.754304	-130.644	0.121177	-28.7055	0.44242	-130.644	0.121177
Chr1	2835340	2835380	2835360	201.237	194.591	-0.0484481	-0.512174	0.973258	40	20	-1	-3.28185	0	2371.64	1954.24	-0.279277	-18.4626	0.802106	0	0.999916	-9.06291	0.692295	-9.06291	0.692295
Chr1	2835570	2835720	2835645	96.1652	263.692	1.45527	-43.994	0.340047	0	130	7.02237	-56.8969	0	568.802	2198.44	1.95048	-418.021	0.205332	-133.555	0.118085	0	0.999916	-133.555	0.118085
Chr1	2835820	2835970	2835895	92.5892	270.094	1.54455	-49.9811	0.310463	0	80	6.32193	-35.0778	0	595.089	1974.1	1.73002	-322.676	0.274444	-287.017	0.0480528	0	0.999916	-287.017	0.0480528
Chr1	2836120	2836270	2836195	114.415	360.314	1.65497	-74.1354	0.225556	0	150	7.22882	-65.6137	0	856.072	3077.13	1.84578	-546.008	0.133461	-192.392	0.0770516	0	0.999916	-192.392	0.0770516
Chr1	2836380	2837120	2836750	368.517	654.543	0.828756	-40.5525	0.358934	490	660	0.429684	-11.7404	0	2187.68	3379.96	0.627604	-112.151	0.522982	-263.2	0.0534849	-11.5589	0.644576	-263.2	0.0534849
Chr1	2837170	2837500	2837335	234.891	316.439	0.429935	-6.66639	0.743356	130	150	0.206451	-0.965294	0	1401.63	1687.42	0.267716	-12.369	0.841217	-413.245	0.0172154	-55.5953	0.285643	-413.245	0.0172154
Chr1	2837740	2837890	2837815	147.436	234.016	0.666517	-10.6585	0.661123	0	150	7.22882	-65.6137	0	987.876	2125.04	1.10508	-181.65	0.417934	-66.0416	0.249791	-1.24366	0.920023	-66.0416	0.249791
Chr1	2837950	2838450	2838200	378.019	469.657	0.31315	-5.54056	0.769263	290	420	0.534336	-11.1214	0	2223.75	2890.98	0.378561	-38.9083	0.710847	-100.461	0.164382	-8.63611	0.700903	-100.461	0.164382
Chr1	2838500	2838960	2838730	304.336	377.08	0.30921	-4.58017	0.794585	380	170	-1.16046	-35.6929	0	2127.25	1804.57	-0.237334	-12.3964	0.840966	-59.2161	0.271686	-82.1872	0.203744	-82.1872	0.203744
Chr1	2839030	2840300	2839665	274.326	558.721	1.02624	-50.5193	0.30829	370	1050	1.50479	-142.51	0	1283.87	2659.8	1.05082	-209.773	0.385425	-271.093	0.0513121	-78.3259	0.212268	-271.093	0.0513121
Chr1	2847180	2847950	2847565	375.166	533.839	0.508875	-14.1026	0.605131	150	670	2.1592	-144.168	0	1106.36	2733.81	1.3051	-300.838	0.292913	-414.316	0.0172154	-66.5982	0.247785	-414.316	0.0172154
Chr1	2848690	2849020	2848855	298.761	248.275	-0.267054	-3.00347	0.843975	280	140	-1	-21.0631	0	2290.53	1556.97	-0.55694	-61.8972	0.633044	-6.50465	0.747953	-110.169	0.147752	-110.169	0.147752
Chr1	2852520	2852640	2852580	218.559	136.286	-0.68139	-10.2869	0.667224	120	0	-6.90689	-52.5367	0	2112.89	1283.58	-0.719046	-89.1314	0.566522	0	0.999916	-40.6572	0.358516	-40.6572	0.358516
Chr1	2852940	2853160	2853050	86.0404	373.384	2.11757	-114.379	0.140983	0	220	7.78136	-96.097	0	447.763	2874.73	2.68262	-771.165	0.0432893	-648.708	0.00208925	0	0.999916	-648.708	0.00208925
Chr1	2856100	2856200	2856150	277.843	90.4753	-1.61868	-55.1295	0.287147	100	0	-6.64386	-43.8116	0	2450.25	520.136	-2.23597	-545.907	0.133461	0	0.999916	-187.183	0.0798095	-187.183	0.0798095
Chr1	2856340	2858210	2857275	444.328	642.575	0.532239	-18.1879	0.551981	890	1440	0.694192	-57.485	0	1872.03	2885.28	0.624109	-94.9569	0.554738	-298.031	0.0457129	-59.5852	0.270099	-298.031	0.0457129
Chr1	2858700	2858740	2858720	253.176	47.5793	-2.41173	-95.4866	0.174578	40	0	-5.32193	-17.5582	0	2724.09	400.75	-2.765	-751.428	0.0495571	0	0.999916	-158.234	0.0969413	-158.234	0.0969413
Chr1	2863770	2863890	2863830	202.385	0	-7.66096	-384.555	0.0242353	120	0	-6.90689	-52.5367	0	2035.52	0	-10.9912	-885.048	0.0158783	0	0.999916	-382.245	0.0249039	-382.245	0.0249039
Chr1	2867630	2867780	2867705	358.181	115.435	-1.63361	-72.2087	0.23057	150	0	-7.22882	-65.6137	0	3007.88	235.979	-3.67202	-1029.87	0.00526492	0	0.999916	-763.477	0.000919271	-763.477	0.000919271
Chr1	2867890	2868000	2867945	47.9798	222.101	2.21072	-73.3493	0.227979	0	110	6.78136	-48.175	0	386.756	2067.55	2.41843	-501.088	0.156193	-208.991	0.0691125	0	0.999916	-208.991	0.0691125
Chr1	2868470	2868590	2868530	101.981	343.818	1.75334	-77.5536	0.215193	0	120	6.90689	-52.5367	0	329.219	2837.02	3.10725	-863.843	0.0192211	-325.922	0.0407822	0	0.999916	-325.922	0.0407822
Chr1	2875280	2875420	2875350	32.7743	217.847	2.73268	-98.8516	0.167391	0	140	7.12928	-61.2558	0	79.9416	2074.72	4.69783	-803.115	0.0322581	-417.108	0.0165469	0	0.999916	-417.108	0.0165469
Chr1	2879680	2881580	2880630	730.012	730.602	0.00116561	-0.309499	0.998914	1570	1590	0.0182622	-0.198835	0	3128.55	3286.58	0.0710922	-2.25488	0.94125	-247.26	0.0569112	-123.536	0.129784	-247.26	0.0569112
Chr1	2882510	2882980	2882745	356.272	247.879	-0.523342	-10.3043	0.66689	310	340	0.133267	-0.967796	0	2098.46	2010.35	-0.061888	-1.26275	0.960806	-46.0344	0.329183	-40.6274	0.358683	-46.0344	0.329183
Chr1	2883100	2883470	2883285	264.07	433.19	0.714079	-21.0954	0.519138	240	350	0.544321	-9.65627	0	1954.2	2617.35	0.42153	-42.8937	0.697393	-32.3326	0.413756	-2.58426	0.858265	-32.3326	0.413756
Chr1	2883930	2884060	2883995	300.692	40.4962	-2.89243	-148.764	0.103293	130	0	-7.02237	-56.8969	0	2667.03	304.21	-3.1321	-817.228	0.0288317	0	0.999916	-275.562	0.0507271	-275.562	0.0507271
Chr1	2884480	2884960	2884720	261.055	271.941	0.0589375	-0.589312	0.965402	350	180	-0.959358	-24.5218	0	2068.85	1531.09	-0.434272	-35.9607	0.720458	-31.5157	0.419438	-194.662	0.0753802	-194.662	0.0753802
Chr1	2888640	2888770	2888705	131.143	219.332	0.741972	-11.9525	0.639646	0	130	7.02237	-56.8969	0	583.451	2091.93	1.84216	-370.609	0.23759	-146.163	0.105382	0	0.999916	-146.163	0.105382
Chr1	2891130	2891640	2891385	250.768	483.686	0.947717	-38.2341	0.371469	190	510	1.4245	-64.4659	0	1654.72	3048.43	0.881477	-180.665	0.419522	-92.1514	0.180762	-0.963608	0.935902	-92.1514	0.180762
Chr1	2891800	2892260	2892030	217.93	383.537	0.815502	-23.5918	0.492144	100	440	2.1375	-93.8387	0	1247.68	2893.81	1.21373	-285.467	0.307538	-254.25	0.0549891	-0.766295	0.950777	-254.25	0.0549891
Chr1	2892310	2892660	2892485	238.427	407.749	0.774137	-22.7948	0.501421	230	170	-0.436099	-4.51995	0	1920.27	1972.21	0.0385073	-0.605232	0.975681	-33.6179	0.403644	-114.81	0.140314	-114.81	0.140314
Chr1	2892910	2893360	2893135	239.311	328.97	0.459072	-7.60763	0.722297	210	210	0	0	0.5	1480.58	1743.48	0.235808	-10.1618	0.858934	-238.596	0.0595019	-43.4888	0.343222	-238.596	0.0595019
Chr1	2893990	2894140	2894065	135.122	288.398	1.0938	-29.7854	0.433812	0	120	6.90689	-52.5367	0	1072.67	2345.5	1.12868	-207.103	0.389186	-64.8375	0.253635	0	0.999916	-64.8375	0.253635
Chr1	2894580	2894660	2894620	8.72387	216.975	4.63641	-205.53	0.0704496	0	80	6.32193	-35.0778	0	30.1092	2220.98	6.20485	-927.098	0.0108641	-414.77	0.0169647	0	0.999916	-414.77	0.0169647
Chr1	2897530	2897730	2897630	242.63	290.956	0.262042	-2.84728	0.848738	110	140	0.347923	-2.02268	0	1721.52	2117.53	0.298699	-18.7096	0.801103	-82.4868	0.203075	-24.5673	0.481782	-82.4868	0.203075
Chr1	2897800	2898190	2897995	292.285	482.144	0.722088	-23.8109	0.489136	230	230	0	0	0.5	2040.76	2517.82	0.303068	-22.6923	0.779709	-84.7925	0.196808	-77.177	0.216196	-84.7925	0.196808
Chr1	2898240	2898950	2898595	629.004	444.032	-0.502408	-16.1928	0.575631	660	530	-0.316474	-6.90892	0	3108.28	2562.26	-0.278696	-23.8618	0.772773	-25.6514	0.470834	-107.859	0.151596	-107.859	0.151596
Chr1	2899010	2899400	2899205	268.139	505.948	0.91601	-37.5643	0.375146	170	390	1.19794	-38.4124	0	1671.18	3246.54	0.958034	-220.49	0.371553	-138.956	0.111984	0	0.999916	-138.956	0.111984
Chr1	2901180	2901220	2901200	126.419	218.626	0.790252	-13.1748	0.618419	0	40	5.32193	-17.5582	0	1326.15	2508.83	0.919765	-159.661	0.44593	-27.8838	0.451279	0	0.999916	-27.8838	0.451279
Chr1	2901480	2901700	2901590	224.188	449.548	1.00377	-39.3945	0.364366	90	220	1.28951	-24.4306	0	1826.85	3157.57	0.789461	-155.586	0.451864	-72.2863	0.230319	-1.58566	0.899465	-72.2863	0.230319
Chr1	2901900	2902130	2902015	293.881	478.028	0.701862	-22.4987	0.504596	60	210	1.80735	-36.919	0	1241.03	2926.21	1.23749	-297.269	0.295504	-321.834	0.0413672	-20.37	0.527327	-321.834	0.0413672
Chr1	2902380	2904890	2903635	586.894	640.429	0.125938	-1.84058	0.888601	2200	2030	-0.116024	-3.62333	0	2917.51	2796.15	-0.0612974	-1.6139	0.953869	-97.389	0.170232	-103.99	0.157697	-103.99	0.157697
Chr1	2906250	2906300	2906275	74.9269	242.993	1.69736	-52.1456	0.300267	0	50	5.64386	-21.9485	0	635.84	2459.49	1.95162	-467.868	0.174829	-82.0158	0.203911	0	0.999916	-82.0158	0.203911
Chr1	2906770	2906880	2906825	0.501079	245.88	7.94181	-442.399	0.0127027	0	110	6.78136	-48.175	0	0.455526	2292.57	11.1628	-996.118	0.00668561	-483.361	0.00735417	0	0.999916	-483.361	0.00735417
Chr1	2910680	2910820	2910750	36.7812	265.642	2.85244	-128.744	0.122681	0	140	7.12928	-61.2558	0	202.183	2388.61	3.56244	-802.499	0.0325088	-459.532	0.0103627	0	0.999916	-459.532	0.0103627
Chr1	2911590	2911850	2911720	334.116	195.948	-0.769877	-18.8417	0.544961	240	60	-2	-47.649	0	2404.7	1378.56	-0.802692	-122.109	0.505516	-4.51689	0.796005	-81.9035	0.204162	-81.9035	0.204162
Chr1	2912000	2912040	2912020	56.7955	210.188	1.88783	-54.1167	0.291827	0	40	5.32193	-17.5582	0	646.689	2379.68	1.87962	-432.229	0.195387	-65.8063	0.25046	0	0.999916	-65.8063	0.25046
Chr1	2912090	2912130	2912110	80.8552	229.474	1.50492	-40.7005	0.358349	0	40	5.32193	-17.5582	0	738.731	2446.58	1.72765	-398.943	0.218369	-61.6758	0.262577	0	0.999916	-61.6758	0.262577
Chr1	2912180	2912330	2912255	70.5782	255.821	1.85784	-63.6098	0.256978	0	110	6.78136	-48.175	0	389.549	2162.47	2.47281	-536.1	0.138726	-309.526	0.0427879	0	0.999916	-309.526	0.0427879
Chr1	2913060	2913190	2913125	57.3091	249.613	2.12286	-76.9186	0.217199	0	130	7.02237	-56.8969	0	307.608	2329.91	2.92111	-674.589	0.0783052	-203.113	0.071536	0	0.999916	-203.113	0.071536
Chr1	2914610	2914750	2914680	94.9264	253.264	1.41576	-40.5879	0.35885	0	140	7.12928	-61.2558	0	619.239	2314.15	1.90191	-426.554	0.198897	-445.322	0.0123684	0	0.999916	-445.322	0.0123684
Chr1	2917160	2917620	2917390	225.25	315.554	0.486358	-8.13653	0.7116	100	390	1.96347	-75.3916	0	1414.83	2200.31	0.637076	-75.2954	0.598863	-71.7382	0.232408	-6.95242	0.736002	-71.7382	0.232408
Chr1	2917910	2918050	2917980	65.1209	224.323	1.78438	-52.6245	0.298095	0	110	6.78136	-48.175	0	301.2	2053.83	2.76952	-567.619	0.123015	-433.533	0.0137055	0	0.999916	-433.533	0.0137055
Chr1	2918150	2918230	2918190	71.229	263.3	1.88617	-67.3557	0.246198	0	80	6.32193	-35.0778	0	568.823	2491.61	2.13102	-525.886	0.143741	-111.191	0.145746	0	0.999916	-111.191	0.145746
Chr1	2919930	2920000	2919965	182.06	19.354	-3.23371	-106.346	0.153685	70	0	-6.12928	-30.7062	0	2046.57	170.061	-3.58908	-691.024	0.0717867	0	0.999916	-184.86	0.081648	-184.86	0.081648
Chr1	2920150	2920200	2920175	137.286	195.761	0.511907	-5.81384	0.762995	0	50	5.64386	-21.9485	0	1245.83	2211.9	0.828176	-118.444	0.511366	-43.4601	0.34339	0	0.999916	-43.4601	0.34339
Chr1	2920980	2921090	2921035	72.7706	206.319	1.50345	-36.7122	0.382166	0	80	6.32193	-35.0778	0	554.34	2030.67	1.87311	-367.392	0.240348	-74.9282	0.223299	0	0.999916	-74.9282	0.223299
Chr1	2922730	2922790	2922760	31.8824	228.884	2.84379	-110.202	0.147668	0	60	5.90689	-26.3303	0	113.878	2316.69	4.3465	-868.137	0.0189704	-366.138	0.0293331	0	0.999916	-366.138	0.0293331
Chr1	2922970	2923060	2923015	82.7944	252.305	1.60756	-49.8409	0.310881	0	90	6.49185	-39.446	0	409.932	2326.96	2.50499	-584.359	0.114909	-500.146	0.00610062	0	0.999916	-500.146	0.00610062
Chr1	2923320	2923460	2923390	145.461	243.149	0.741207	-13.1533	0.618586	0	120	6.90689	-52.5367	0	1156.24	2216.23	0.938667	-145.928	0.466488	-44.6145	0.33662	0	0.999916	-44.6145	0.33662
Chr1	2923580	2923730	2923655	146.794	305.508	1.05741	-29.6844	0.434732	0	150	7.22882	-65.6137	0	1050.03	2685.96	1.35501	-312.404	0.283136	-103.01	0.159117	-0.873547	0.942086	-103.01	0.159117
Chr1	2923780	2923890	2923835	148.76	202.549	0.445282	-4.826	0.787314	0	70	6.12928	-30.7062	0	898.098	1997.06	1.15293	-182.395	0.416597	-72.3011	0.230319	0	0.999916	-72.3011	0.230319
Chr1	2923990	2925180	2924585	420.078	667.574	0.668272	-28.2241	0.447184	570	1120	0.974465	-78.8291	0	1889.3	3587.83	0.92526	-230.099	0.361524	-767.52	0.000919271	-17.7294	0.557162	-767.52	0.000919271
Chr1	2925230	2925480	2925355	228.638	411.908	0.849258	-27.0006	0.459051	130	250	0.943416	-17.2242	0	1686.63	2737.59	0.698761	-109.663	0.52833	-55.7237	0.284974	0	0.999916	-55.7237	0.284974
Chr1	2925580	2925690	2925635	85.7452	209.683	1.29008	-28.8244	0.441167	0	110	6.78136	-48.175	0	489.083	2132.69	2.12453	-448.704	0.185944	-106.756	0.153017	0	0.999916	-106.756	0.153017
Chr1	2927700	2928810	2928255	397.072	552.344	0.476166	-13.0341	0.620508	610	540	-0.17585	-2.39703	0	1832.38	2379.58	0.37699	-31.9382	0.73759	-261.714	0.0537356	-91.1814	0.18235	-261.714	0.0537356
Chr1	2928890	2929030	2928960	256.703	140.683	-0.867647	-17.9054	0.555574	130	0	-7.02237	-56.8969	0	2196.08	613.487	-1.83983	-388.389	0.22589	0	0.999916	-509.776	0.0055992	-509.776	0.0055992
Chr1	2930790	2930870	2930830	200.412	0	-7.64683	-379.938	0.0252382	80	0	-6.32193	-35.0778	0	2124.56	0	-11.0529	-923.729	0.0111148	0	0.999916	-377.632	0.0254889	-377.632	0.0254889
Chr1	2936520	2936580	2936550	234.813	0	-7.87537	-459.532	0.010112	60	0	-5.90689	-26.3303	0	2359.04	0	-11.204	-1025.59	0.00526492	0	0.999916	-457.159	0.0107805	-457.159	0.0107805
Chr1	2936870	2936970	2936920	0	199.054	7.63702	-377.632	0.0257396	0	100	6.64386	-43.8116	0	0	2075.13	11.019	-902.255	0.0135384	-375.329	0.0259067	0	0.999916	-375.329	0.0259067
Chr1	2937550	2937970	2937760	305.144	337.115	0.14375	-1.4708	0.906819	120	320	1.41504	-40.3156	0	1676.68	2189.84	0.385219	-30.6303	0.742019	-46.5261	0.326759	-53.3854	0.295337	-53.3854	0.295337
[truncated: 57,737 more rows]
