# Supplementary material for: Histone H3 lysine 36 methylation affects temperature-induced alternative splicing and flowering in plants
Source: Genome Biol. 2017 Jun 1;18:102. doi: 10.1186/s13059-017-1235-x (PMC5452352; doi:10.1186/s13059-017-1235-x)
Supplement: Supplementary file 5 — List of significant (see “Methods”) DiS events between 16 °C and 25 °C day 1 in at least one mutant genotype. (XLSX 5555 kb) [file 13059_2017_1235_MOESM5_ESM.xlsx]

## Sheet: Sheet1
EVENT	PSI WT 16 °C	PSI WT 25 °C	Δ PSI WT	significant difference WT	PSI sdg8-2 16 °C	PSI sdg8-2 25 °C	Δ PSI sdg8-2	significant difference sdg8-2	PSI sdg26-1 16 °C	PSI sdg26-1 25 °C	Δ PSI sdg26-1	significant difference sdg26-1	Gene	H3K36me3 mark	Increased H3K36me3 log2FC height > 1	Decreased H3K36me3 log2FC height <-1	Broader H3K36me3 at 25C log2FC width > 1	Broader H3K36me3 at 16C log2FC width <-1	annotation
RI-AT1G01210-XLOC_000009-15451	0.82	0.82	0	no	0.94	0.91	0.03	no	0.86	0.74	0.12	yes	AT1G01210	yes	no	no	no	no	Symbols: | DNA-directed RNA polymerase, subunit M, archaeal | chr1:88977-89529 FORWARD LENGTH=106
RI-AT1G01220-XLOC_000010-1	0.31	0.19	0.12	no	0.2	0.16	0.04	no	0.3	0.17	0.13	yes	AT1G01220	yes	no	no	yes	no	Symbols: FKGP, AtFKGP | L-fucokinase/GDP-L-fucose pyrophosphorylase | chr1:91750-95552 FORWARD LENGTH=1055
A5-AT1G01740-XLOC_004168-14014	0.4	0.36	0.04	no	0.45	0.41	0.04	no	0.33	0.56	-0.23	yes	AT1G01740	yes	yes	yes	yes	yes	Symbols: | Protein kinase protein with tetratricopeptide repeat domain | chr1:272111-274239 REVERSE LENGTH=483
A3-AT1G01790-XLOC_000047-12886	0.05	0.14	-0.09	no	0.06	0.12	-0.06	yes	0.06	0.14	-0.08	no	AT1G01790	yes	yes	yes	yes	yes	Symbols: KEA1, ATKEA1 | K+ efflux antiporter 1 | chr1:284781-290869 FORWARD LENGTH=1193
A3-AT1G01910-XLOC_004173-12563	0.42	0.14	0.28	yes	0.41	0.15	0.26	no	0.47	0.15	0.32	no	AT1G01910	yes	no	yes	no	yes	Symbols: | P-loop containing nucleoside triphosphate hydrolases superfamily protein | chr1:313595-315644 REVERSE LENGTH=249
A3-AT1G02840-XLOC_000101-13399	0.17	0.23	-0.06	yes	0.22	0.33	-0.11	no	0.17	0.23	-0.06	no	AT1G02840	yes	no	no	no	no	Symbols: SR1, ATSRP34, SRP34, SR34, At-SR34 | RNA-binding (RRM/RBD/RNP motifs) family protein | chr1:626918-629583 FORWARD LENGTH=303
RI-AT1G02960-XLOC_004234-4904	0.66	0.4	0.26	yes	0.54	0.45	0.09	no	0.62	0.45	0.17	no	AT1G02960	yes	yes	no	yes	no	Symbols: | unknown protein; LOCATED IN: cellular_component unknown; EXPRESSED IN: 23 plant structures; EXPRESSED DURING: 13 growth stages; BEST Arabidopsis thaliana protein match is: unknown protein (TAIR:AT1G02965.1); Has 35333 Blast hits to 34131 proteins in 2444 species: Archae - 798; Bacteria - 22429; Metazoa - 974; Fungi - 991; Plants - 531; Viruses - 0; Other Eukaryotes - 9610 (source: NCBI…
A3-AT1G07110-XLOC_004464-13534	0.91	0.86	0.05	no	0.92	0.72	0.2	yes	0.9	0.79	0.11	no	AT1G07110	yes	no	no	no	no	Symbols: F2KP, ATF2KP, FKFBP | fructose-2,6-bisphosphatase | chr1:2178363-2183980 REVERSE LENGTH=744
RI-AT1G07745-XLOC_004503-6488	0.24	0.18	0.06	no	0.15	0.25	-0.1	no	0.16	0.28	-0.12	yes	AT1G07745	yes	yes	no	yes	no	Symbols: ATRAD51D, RAD51D, SSN1 | homolog of RAD51 D | chr1:2400797-2402492 REVERSE LENGTH=304
A3-AT1G09140-XLOC_004579-1706	0.16	0.33	-0.17	no	0.13	0.25	-0.12	no	0.14	0.28	-0.14	yes	AT1G09140	yes	yes	no	yes	no	Symbols: ATSRP30, SR30, At-SR30 | SERINE-ARGININE PROTEIN 30 | chr1:2943528-2945818 REVERSE LENGTH=256
RI-AT1G10820-XLOC_004682-870	0.21	0.11	0.1	yes	0.17	0.12	0.05	no	0.2	0.15	0.05	no	AT1G10820	yes	no	yes	yes	yes	Symbols: | Protein of unknown function (DUF3755) | chr1:3601437-3604650 REVERSE LENGTH=258
RI-AT1G10890-XLOC_000519-15515	0.45	0.38	0.07	no	0.5	0.39	0.11	yes	0.45	0.37	0.08	no	AT1G10890	yes	yes	no	yes	no	Symbols: | unknown protein; FUNCTIONS IN: molecular_function unknown; INVOLVED IN: biological_process unknown; LOCATED IN: chloroplast; EXPRESSED IN: petal, flower, leaf; EXPRESSED DURING: LP.04 four leaves visible, 4 anthesis, petal differentiation and expansion stage; BEST Arabidopsis thaliana protein match is: unknown protein (TAIR:AT5G13340.1); Has 11769 Blast hits to 8435 proteins in 698 spe…
A5-AT1G10890-XLOC_000519-15518	0.45	0.54	-0.09	no	0.41	0.54	-0.13	yes	0.43	0.53	-0.1	yes	AT1G10890	yes	yes	no	yes	no	Symbols: | unknown protein; FUNCTIONS IN: molecular_function unknown; INVOLVED IN: biological_process unknown; LOCATED IN: chloroplast; EXPRESSED IN: petal, flower, leaf; EXPRESSED DURING: LP.04 four leaves visible, 4 anthesis, petal differentiation and expansion stage; BEST Arabidopsis thaliana protein match is: unknown protein (TAIR:AT5G13340.1); Has 11769 Blast hits to 8435 proteins in 698 spe…
SE-AT1G10890-XLOC_000519-15524	0.73	0.75	-0.02	no	0.65	0.74	-0.09	no	0.67	0.74	-0.07	yes	AT1G10890	yes	yes	no	yes	no	Symbols: | unknown protein; FUNCTIONS IN: molecular_function unknown; INVOLVED IN: biological_process unknown; LOCATED IN: chloroplast; EXPRESSED IN: petal, flower, leaf; EXPRESSED DURING: LP.04 four leaves visible, 4 anthesis, petal differentiation and expansion stage; BEST Arabidopsis thaliana protein match is: unknown protein (TAIR:AT5G13340.1); Has 11769 Blast hits to 8435 proteins in 698 spe…
A5-AT1G11360-XLOC_004714-4288	0.27	0.13	0.14	no	0.29	0.18	0.11	yes	0.21	0.14	0.07	no	AT1G11360	yes	no	yes	no	yes	Symbols: | Adenine nucleotide alpha hydrolases-like superfamily protein | chr1:3822171-3822899 REVERSE LENGTH=242
A3-AT1G11592-XLOC_004725-36	0.45	0.54	-0.09	no	0.39	0.68	-0.29	yes	0.48	0.66	-0.18	no	AT1G11592	yes	yes	no	yes	no	Symbols: | unknown
A5-AT1G13350-XLOC_004820-9027	0.07	0.17	-0.1	no	0.11	0.22	-0.11	no	0.08	0.26	-0.18	yes	AT1G13350	yes	yes	yes	yes	yes	Symbols: | Protein kinase superfamily protein | chr1:4572502-4576547 REVERSE LENGTH=788
SE-AT1G13450-XLOC_004826-13893	0.49	0.45	0.04	no	0.6	0.41	0.19	yes	0.52	0.41	0.11	no	AT1G13450	yes	no	no	no	no	Symbols: GT-1 | Homeodomain-like superfamily protein | chr1:4613708-4615115 REVERSE LENGTH=278
A3-AT1G14270-XLOC_004874-11283	0.85	0.73	0.12	yes	0.84	0.74	0.1	no	0.84	0.73	0.11	yes	AT1G14270	yes	no	yes	no	yes	Symbols: | CAAX amino terminal protease family protein | chr1:4875099-4876443 REVERSE LENGTH=227
A3-AT1G14570-XLOC_000734-15552	0.83	0.88	-0.05	no	0.83	0.89	-0.06	no	0.81	0.92	-0.11	yes	AT1G14570	yes	no	no	no	yes	Symbols: | UBX domain-containing protein | chr1:4983770-4987192 FORWARD LENGTH=447
A3-AT1G16180-XLOC_000821-260	0.17	0.12	0.05	no	0.18	0.13	0.05	no	0.19	0.12	0.07	yes	AT1G16180	yes	no	yes	no	yes	Symbols: | Serinc-domain containing serine and sphingolipid biosynthesis protein | chr1:5540905-5542670 FORWARD LENGTH=412
A5-AT1G16540-XLOC_000841-9285	0.47	0.27	0.2	no	0.27	0.31	-0.04	no	0.4	0.11	0.29	yes	AT1G16540	yes	yes	yes	yes	yes	Symbols: SIR3, LOS5, ABA3, ATABA3, ACI2 | molybdenum cofactor sulfurase (LOS5) (ABA3) | chr1:5659465-5665201 FORWARD LENGTH=819
A5-AT1G16710-XLOC_000853-11594	0.28	0.25	0.03	no	0.4	0.18	0.22	yes	0.52	0.27	0.25	yes	AT1G16710	yes	no	yes	no	yes	Symbols: HAC12 | histone acetyltransferase of the CBP family 12 | chr1:5714692-5721782 FORWARD LENGTH=1677
A5-AT1G16710-XLOC_000853-11597	0.32	0.3	0.02	no	0.44	0.21	0.23	yes	0.57	0.31	0.26	yes	AT1G16710	yes	no	yes	no	yes	Symbols: HAC12 | histone acetyltransferase of the CBP family 12 | chr1:5714692-5721782 FORWARD LENGTH=1677
A5-AT1G16825-XLOC_000860-14352	0.98	0.93	0.05	no	0.99	0.86	0.13	yes	0.96	0.97	-0.01	no	AT1G16825	yes	no	no	yes	no	Symbols: | Reticulon family protein | chr1:5758877-5760340 FORWARD LENGTH=155
A5-AT1G17720-XLOC_005056-5871	0.3	0.36	-0.06	no	0.26	0.38	-0.12	no	0.26	0.36	-0.1	yes	AT1G17720	yes	no	no	no	yes	Symbols: ATB BETA | Protein phosphatase 2A, regulatory subunit PR55 | chr1:6093949-6098065 REVERSE LENGTH=500
A3-AT1G19330-XLOC_005137-6717	0.93	0.97	-0.04	no	0.85	0.96	-0.11	yes	0.9	0.94	-0.04	no	AT1G19330	yes	yes	no	yes	no	Symbols: | unknown protein; FUNCTIONS IN: molecular_function unknown; INVOLVED IN: biological_process unknown; LOCATED IN: cellular_component unknown; EXPRESSED IN: 22 plant structures; EXPRESSED DURING: 13 growth stages; BEST Arabidopsis thaliana protein match is: unknown protein (TAIR:AT1G75060.1). | chr1:6680824-6683290 REVERSE LENGTH=248
A3-AT1G22750-XLOC_001190-3834	0.4	0.48	-0.08	no	0.42	0.54	-0.12	no	0.38	0.53	-0.15	yes	AT1G22750	yes	yes	no	yes	no	Symbols: | unknown protein; CONTAINS InterPro DOMAIN/s: Protein of unknown function DUF1475 (InterPro:IPR009943); Has 186 Blast hits to 155 proteins in 21 species: Archae - 0; Bacteria - 8; Metazoa - 3; Fungi - 0; Plants - 65; Viruses - 0; Other Eukaryotes - 110 (source: NCBI BLink). | chr1:8050911-8052714 FORWARD LENGTH=257
A5-AT1G22860-XLOC_001198-1140	0.08	0.11	-0.03	no	0.15	0.14	0.01	no	0.14	0.04	0.1	yes	AT1G22860	yes	yes	yes	yes	yes	Symbols: | Vacuolar sorting protein 39 | chr1:8083400-8088867 FORWARD LENGTH=961
A5-AT1G22870-XLOC_001198-6698	0.07	0.11	-0.04	no	0.15	0.14	0.01	no	0.14	0.04	0.1	yes	AT1G22870	yes	yes	yes	yes	yes	Symbols: | Protein kinase family protein with ARM repeat domain | chr1:8089501-8094173 FORWARD LENGTH=913
A5-AT1G25480-XLOC_001326-16184	0.05	0.07	-0.02	no	0.01	0.1	-0.09	yes	0.03	0.08	-0.05	no	AT1G25480	yes	yes	no	yes	no	Symbols: | Aluminium activated malate transporter family protein | chr1:8948467-8950876 FORWARD LENGTH=548
A5-AT1G26850-XLOC_005519-7384	0.66	0.71	-0.05	yes	0.67	0.7	-0.03	no	0.66	0.73	-0.07	yes	AT1G26850	yes	yes	yes	yes	yes	Symbols: | S-adenosyl-L-methionine-dependent methyltransferases superfamily protein | chr1:9301146-9303432 REVERSE LENGTH=616
A3-AT1G27450-XLOC_001420-2479	0.71	0.78	-0.07	yes	0.79	0.84	-0.05	no	0.72	0.79	-0.07	yes	AT1G27450	yes	no	no	no	no	Symbols: APT1 | adenine phosphoribosyl transferase 1 | chr1:9532042-9533807 FORWARD LENGTH=284
A3-AT1G27520-XLOC_001423-5723	0.9	0.69	0.21	yes	0.78	0.75	0.03	no	0.79	0.7	0.09	no	AT1G27520	yes	no	no	yes	no	Symbols: | Glycosyl hydrolase family 47 protein | chr1:9558752-9562091 FORWARD LENGTH=574
RI-AT1G27920-XLOC_001444-5498	0.83	0.84	-0.01	no	0.76	0.82	-0.06	no	0.71	0.85	-0.14	yes	AT1G27920	yes	yes	no	yes	no	Symbols: MAP65-8 | microtubule-associated protein 65-8 | chr1:9727106-9729848 FORWARD LENGTH=562
RI-AT1G27921-XLOC_005573-10540	0.47	0.69	-0.22	no	0.65	0.46	0.19	no	0.45	0.65	-0.2	yes	AT1G27921	yes	yes	no	yes	no	Symbols: | unknown; Potential natural antisense gene
A3-AT1G28320-XLOC_005598-1438	0.53	0.67	-0.14	no	0.47	0.76	-0.29	yes	0.51	0.72	-0.21	no	AT1G28320	yes	yes	no	yes	no	Symbols: DEG15 | protease-related | chr1:9920673-9924347 REVERSE LENGTH=709
RI-AT1G28330-XLOC_005599-6072	0.16	0.11	0.05	no	0.14	0.08	0.06	no	0.18	0.12	0.06	yes	AT1G28330	yes	no	yes	no	yes	Symbols: DYL1 | dormancy-associated protein-like 1 | chr1:9934252-9935216 REVERSE LENGTH=159
SE-AT1G28330-XLOC_005599-6073	0.4	0.52	-0.12	no	0.36	0.51	-0.15	no	0.33	0.49	-0.16	yes	AT1G28330	yes	no	yes	no	yes	Symbols: DYL1 | dormancy-associated protein-like 1 | chr1:9934252-9935216 REVERSE LENGTH=159
A3-AT1G29850-XLOC_001559-15718	0.29	0.23	0.06	no	0.28	0.25	0.03	no	0.32	0.2	0.12	yes	AT1G29850	yes	no	no	no	no	Symbols: | double-stranded DNA-binding family protein | chr1:10447866-10449691 FORWARD LENGTH=151
A3-AT1G30590-XLOC_005711-16111	0.07	0.08	-0.01	no	0.04	0.12	-0.08	yes	0.07	0.09	-0.02	no	AT1G30590	yes	yes	no	yes	yes	Symbols: | RNA polymerase I specific transcription initiation factor RRN3 protein | chr1:10835976-10839524 REVERSE LENGTH=604
A3-AT1G31420-XLOC_001657-5240	0.55	0.46	0.09	no	0.51	0.48	0.03	no	0.53	0.44	0.09	yes	AT1G31420	yes	no	no	yes	yes	Symbols: FEI1 | Leucine-rich repeat protein kinase family protein | chr1:11250360-11253516 FORWARD LENGTH=591
A3-AT1G31600-XLOC_005779-343	0.2	0.12	0.08	no	0.13	0.05	0.08	yes	0.2	0.14	0.06	no	AT1G31600	yes	no	no	yes	no	Symbols: | RNA-binding (RRM/RBD/RNP motifs) family protein | chr1:11313376-11315199 REVERSE LENGTH=431
A3-AT1G31870-XLOC_001672-10773	0.05	0.05	0	no	0.03	0.07	-0.04	no	0.07	0.01	0.06	yes	AT1G31870	yes	yes	yes	yes	yes	Symbols: | unknown protein; FUNCTIONS IN: molecular_function unknown; INVOLVED IN: biological_process unknown; LOCATED IN: cytosol, nucleus; EXPRESSED IN: 25 plant structures; EXPRESSED DURING: 15 growth stages; CONTAINS InterPro DOMAIN/s: Protein of unknown function DUF2050, pre-mRNA-splicing factor (InterPro:IPR018609); Has 35333 Blast hits to 34131 proteins in 2444 species: Archae - 798; Bacte…
A3-AT1G32230-XLOC_001694-1029	0.42	0.28	0.14	no	0.44	0.29	0.15	yes	0.41	0.29	0.12	yes	AT1G32230	yes	no	yes	yes	yes	Symbols: AtRCD1 | WWE protein-protein interaction domain protein family | chr1:11613427-11615748 FORWARD LENGTH=570
A3-AT1G32230-XLOC_001694-1028	0.43	0.29	0.14	no	0.45	0.3	0.15	yes	0.42	0.29	0.13	yes	AT1G32230	yes	no	yes	yes	yes	Symbols: AtRCD1 | WWE protein-protein interaction domain protein family | chr1:11613427-11615748 FORWARD LENGTH=570
A3-AT1G36070-XLOC_006015-11096	0.55	0.46	0.09	no	0.56	0.15	0.41	yes	0.52	0.41	0.11	no	AT1G36070	yes	yes	yes	yes	yes	Symbols: | Transducin/WD40 repeat-like superfamily protein | chr1:13467164-13470386 REVERSE LENGTH=417
RI-AT1G43620-XLOC_006236-15097	0.42	0.32	0.1	no	0.54	0.29	0.25	yes	0.47	0.3	0.17	no	AT1G43620	yes	yes	yes	yes	yes	Symbols: UGT80B1 | UDP-Glycosyltransferase superfamily protein | chr1:16425654-16429500 REVERSE LENGTH=615
RI-AT1G48360-XLOC_002381-1449	0.22	0.45	-0.23	yes	0.23	0.4	-0.17	no	0.28	0.41	-0.13	no	AT1G48360	yes	yes	no	yes	no	Symbols: | zinc ion binding;nucleic acid binding;hydrolases, acting on acid anhydrides, in phosphorus-containing anhydrides | chr1:17868661-17871710 FORWARD LENGTH=513
A3-AT1G48410-XLOC_006406-5849	0.74	0.45	0.29	yes	0.72	0.46	0.26	yes	0.74	0.46	0.28	no	AT1G48410	yes	yes	yes	yes	yes	Symbols: AGO1 | Stabilizer of iron transporter SufD / Polynucleotidyl transferase | chr1:17886285-17891892 REVERSE LENGTH=1050
RI-AT1G48430-XLOC_006409-1796	0.45	0.19	0.26	yes	0.41	0.17	0.24	yes	0.44	0.19	0.25	yes	AT1G48430	yes	yes	no	yes	no	Symbols: | Dihydroxyacetone kinase | chr1:17902874-17906689 REVERSE LENGTH=593
RI-AT1G49520-XLOC_002449-9717	0.78	0.55	0.23	no	0.64	0.5	0.14	no	0.67	0.46	0.21	yes	AT1G49520	yes	yes	no	yes	no	Symbols: | SWIB complex BAF60b domain-containing protein | chr1:18329736-18331691 FORWARD LENGTH=372
RI-AT1G49730-XLOC_006477-3306	0.23	0.34	-0.11	yes	0.2	0.31	-0.11	no	0.24	0.26	-0.02	no	AT1G49730	yes	yes	yes	yes	yes	Symbols: | Protein kinase superfamily protein | chr1:18402618-18405548 REVERSE LENGTH=623
A3-AT1G49730-XLOC_006477-3308	0.5	0.66	-0.16	yes	0.55	0.69	-0.14	no	0.51	0.68	-0.17	no	AT1G49730	yes	yes	yes	yes	yes	Symbols: | Protein kinase superfamily protein | chr1:18402618-18405548 REVERSE LENGTH=623
RI-AT1G50970-XLOC_002519-14166	0.73	0.46	0.27	no	0.72	0.51	0.21	yes	0.56	0.41	0.15	no	AT1G50970	yes	no	no	yes	no	Symbols: | Membrane trafficking VPS53 family protein | chr1:18896323-18900268 FORWARD LENGTH=569
A5-AT1G51690-XLOC_002565-12278	0.42	0.28	0.14	no	0.42	0.25	0.17	no	0.39	0.29	0.1	yes	AT1G51690	yes	no	no	no	no	Symbols: B ALPHA | protein phosphatase 2A 55 kDa regulatory subunit B alpha isoform | chr1:19164124-19169974 FORWARD LENGTH=603
RI-AT1G53250-XLOC_002653-9543	0.96	0.85	0.11	no	0.91	0.79	0.12	no	0.95	0.87	0.08	yes	AT1G53250	yes	yes	yes	yes	yes	Symbols: | unknown protein; BEST Arabidopsis thaliana protein match is: unknown protein (TAIR:AT1G53800.1); Has 11909 Blast hits to 7704 proteins in 757 species: Archae - 51; Bacteria - 1338; Metazoa - 4550; Fungi - 987; Plants - 464; Viruses - 24; Other Eukaryotes - 4495 (source: NCBI BLink). | chr1:19857468-19859156 FORWARD LENGTH=371
A3-AT1G53400-XLOC_002661-6818	0.18	0.1	0.08	no	0.17	0.09	0.08	yes	0.18	0.13	0.05	yes	AT1G53400	yes	no	no	no	no	Symbols: | Ubiquitin domain-containing protein | chr1:19925009-19926400 FORWARD LENGTH=114
RI-AT1G53780-XLOC_006710-1874	0.14	0.11	0.03	no	0.13	0.13	0	no	0.16	0.08	0.08	yes	AT1G53780	yes	yes	no	yes	no	Symbols: | peptidyl-prolyl cis-trans isomerases;hydrolases;nucleoside-triphosphatases;ATP binding;nucleotide binding;ATPases | chr1:20074212-20077713 REVERSE LENGTH=620
A3-AT1G53780-XLOC_006710-1881	0.74	0.59	0.15	no	0.72	0.62	0.1	no	0.7	0.56	0.14	yes	AT1G53780	yes	yes	no	yes	no	Symbols: | peptidyl-prolyl cis-trans isomerases;hydrolases;nucleoside-triphosphatases;ATP binding;nucleotide binding;ATPases | chr1:20074212-20077713 REVERSE LENGTH=620
A5-AT1G54310-XLOC_002717-7267	0.81	0.73	0.08	no	0.82	0.72	0.1	yes	0.84	0.75	0.09	no	AT1G54310	yes	no	no	no	no	Symbols: | S-adenosyl-L-methionine-dependent methyltransferases superfamily protein | chr1:20273567-20275449 FORWARD LENGTH=454
RI-AT1G54770-XLOC_002739-5704	0.84	0.71	0.13	no	0.94	0.78	0.16	no	0.94	0.53	0.41	yes	AT1G54770	yes	no	no	no	no	Symbols: | Fcf2 pre-rRNA processing protein | chr1:20434803-20435815 FORWARD LENGTH=189
SE-AT1G55310-XLOC_002777-13842	0.73	0.9	-0.17	yes	0.7	0.87	-0.17	yes	0.68	0.87	-0.19	no	AT1G55310	yes	yes	no	yes	no	Symbols: SR33, SCL33, At-SCL33 | SC35-like splicing factor 33 | chr1:20630676-20632695 FORWARD LENGTH=300
RI-AT1G55320-XLOC_002777-11030	0.69	0.82	-0.13	no	0.68	0.92	-0.24	yes	0.73	0.85	-0.12	no	AT1G55320	no	no	no	no	no	Symbols: AAE18 | acyl-activating enzyme 18 | chr1:20634194-20636659 FORWARD LENGTH=511
RI-AT1G55320-XLOC_002777-11029	0.37	0.67	-0.3	yes	0.36	0.61	-0.25	yes	0.38	0.57	-0.19	yes	AT1G55320	no	no	no	no	no	Symbols: AAE18 | acyl-activating enzyme 18 | chr1:20634194-20636659 FORWARD LENGTH=511
SE-AT1G55320-XLOC_002777-11037	0.73	0.9	-0.17	yes	0.7	0.87	-0.17	yes	0.68	0.87	-0.19	no	AT1G55320	no	no	no	no	no	Symbols: AAE18 | acyl-activating enzyme 18 | chr1:20634194-20636659 FORWARD LENGTH=511
SE-AT1G55320-XLOC_002777-11036	0.67	0.85	-0.18	yes	0.63	0.85	-0.22	no	0.6	0.83	-0.23	yes	AT1G55320	no	no	no	no	no	Symbols: AAE18 | acyl-activating enzyme 18 | chr1:20634194-20636659 FORWARD LENGTH=511
RI-AT1G58200-XLOC_006917-9683	0.17	0.08	0.09	no	0.13	0.05	0.08	no	0.15	0.06	0.09	yes	AT1G58200	yes	yes	yes	yes	yes	Symbols: MSL3 | MSCS-like 3 | chr1:21548370-21552488 REVERSE LENGTH=678
SE-AT1G60270-XLOC_006992-4494	0.08	0.19	-0.11	no	0.03	0.13	-0.1	yes	0.06	0.15	-0.09	no	AT1G60270	yes	yes	no	yes	yes	Symbols: BGLU6 | beta glucosidase 6 | chr1:22222266-22224257 REVERSE LENGTH=379
RI-AT1G60900-XLOC_003049-10780	0.44	0.59	-0.15	yes	0.57	0.64	-0.07	no	0.54	0.57	-0.03	no	AT1G60900	yes	no	no	yes	yes	Symbols: | U2 snRNP auxilliary factor, large subunit, splicing factor | chr1:22424008-22427806 FORWARD LENGTH=589
A3-AT1G60900-XLOC_003049-10781	0.52	0.3	0.22	yes	0.52	0.39	0.13	no	0.54	0.41	0.13	no	AT1G60900	yes	no	no	yes	yes	Symbols: | U2 snRNP auxilliary factor, large subunit, splicing factor | chr1:22424008-22427806 FORWARD LENGTH=589
A3-AT1G60940-XLOC_007038-6882	0.08	0.01	0.07	yes	0.03	0.02	0.01	no	0.03	0.01	0.02	no	AT1G60940	yes	yes	no	yes	no	Symbols: SNRK2-10, SNRK2.10, SRK2B | SNF1-related protein kinase 2.10 | chr1:22439398-22441896 REVERSE LENGTH=361
RI-AT1G61430-XLOC_007066-5189	0.52	0.23	0.29	yes	0.56	0.42	0.14	no	0.58	0.3	0.28	yes	AT1G61430	yes	yes	yes	yes	yes	Symbols: | S-locus lectin protein kinase family protein | chr1:22664669-22667769 REVERSE LENGTH=806
RI-AT1G61430-XLOC_007066-5191	0.58	0.27	0.31	yes	0.56	0.48	0.08	no	0.59	0.36	0.23	no	AT1G61430	yes	yes	yes	yes	yes	Symbols: | S-locus lectin protein kinase family protein | chr1:22664669-22667769 REVERSE LENGTH=806
RI-AT1G61970-XLOC_003109-9852	0.91	0.75	0.16	no	0.92	0.65	0.27	yes	0.85	0.77	0.08	no	AT1G61970	yes	yes	no	yes	no	Symbols: | Mitochondrial transcription termination factor family protein | chr1:22904713-22905969 FORWARD LENGTH=418
RI-AT1G61970-XLOC_003109-9847	0.91	0.8	0.11	no	0.92	0.7	0.22	yes	0.87	0.8	0.07	no	AT1G61970	yes	yes	no	yes	no	Symbols: | Mitochondrial transcription termination factor family protein | chr1:22904713-22905969 FORWARD LENGTH=418
RI-AT1G61970-XLOC_003109-9846	0.76	0.37	0.39	yes	0.56	0.33	0.23	no	0.54	0.45	0.09	no	AT1G61970	yes	yes	no	yes	no	Symbols: | Mitochondrial transcription termination factor family protein | chr1:22904713-22905969 FORWARD LENGTH=418
RI-AT1G62310-XLOC_007126-2026	0.31	0.41	-0.1	no	0.42	0.57	-0.15	no	0.26	0.36	-0.1	yes	AT1G62310	yes	yes	no	yes	no	Symbols: | transcription factor jumonji (jmjC) domain-containing protein | chr1:23036039-23039301 REVERSE LENGTH=883
A3-AT1G62920-XLOC_003161-7294	0.57	0.34	0.23	yes	0.56	0.27	0.29	yes	0.61	0.38	0.23	no	AT1G62920	yes	yes	no	yes	no	Symbols: | CONTAINS InterPro DOMAIN/s: Proteasome maturation factor UMP1 (InterPro:IPR008012); BEST Arabidopsis thaliana protein match is: Proteasome maturation factor UMP1 (TAIR:AT1G67250.1); Has 70 Blast hits to 70 proteins in 15 species: Archae - 0; Bacteria - 0; Metazoa - 0; Fungi - 0; Plants - 70; Viruses - 0; Other Eukaryotes - 0 (source: NCBI BLink). | chr1:23304313-23306374 FORWARD LENGTH…
A3-AT1G62920-XLOC_003161-7290	0.42	0.22	0.2	yes	0.42	0.17	0.25	yes	0.46	0.26	0.2	no	AT1G62920	yes	yes	no	yes	no	Symbols: | CONTAINS InterPro DOMAIN/s: Proteasome maturation factor UMP1 (InterPro:IPR008012); BEST Arabidopsis thaliana protein match is: Proteasome maturation factor UMP1 (TAIR:AT1G67250.1); Has 70 Blast hits to 70 proteins in 15 species: Archae - 0; Bacteria - 0; Metazoa - 0; Fungi - 0; Plants - 70; Viruses - 0; Other Eukaryotes - 0 (source: NCBI BLink). | chr1:23304313-23306374 FORWARD LENGTH…
A5-AT1G63260-XLOC_007180-6714	0.64	0.58	0.06	no	0.79	0.59	0.2	yes	0.76	0.61	0.15	no	AT1G63260	yes	yes	no	yes	yes	Symbols: TET10 | tetraspanin10 | chr1:23466994-23468945 REVERSE LENGTH=277
A3-AT1G63640-XLOC_007198-3506	0.59	0.84	-0.25	yes	0.6	0.86	-0.26	yes	0.6	0.81	-0.21	yes	AT1G63640	yes	no	no	yes	yes	Symbols: | P-loop nucleoside triphosphate hydrolases superfamily protein with CH (Calponin Homology) domain | chr1:23589234-23595139 REVERSE LENGTH=1065
SE-AT1G65950-XLOC_007322-12366	0.38	0.63	-0.25	no	0.46	0.6	-0.14	no	0.39	0.58	-0.19	yes	AT1G65950	yes	yes	no	yes	yes	Symbols: | Protein kinase superfamily protein | chr1:24546860-24551119 REVERSE LENGTH=551
RI-AT1G66260-XLOC_007342-4448	0.35	0.28	0.07	no	0.38	0.32	0.06	no	0.35	0.3	0.05	yes	AT1G66260	yes	yes	yes	yes	yes	Symbols: | RNA-binding (RRM/RBD/RNP motifs) family protein | chr1:24695895-24697883 REVERSE LENGTH=295
A3-AT1G67950-XLOC_007447-12529	0.77	0.84	-0.07	no	0.78	0.81	-0.03	no	0.72	0.84	-0.12	yes	AT1G67950	yes	no	no	no	no	Symbols: | RNA-binding (RRM/RBD/RNP motifs) family protein | chr1:25478884-25480072 REVERSE LENGTH=279
RI-AT1G69526-XLOC_003532-5839	0.51	0.43	0.08	no	0.55	0.36	0.19	yes	0.53	0.39	0.14	yes	AT1G69526	no	no	no	no	no	Symbols: | S-adenosyl-L-methionine-dependent methyltransferases superfamily protein | chr1:26131493-26132388 FORWARD LENGTH=197
RI-AT1G69750-XLOC_003549-4512	0.89	0.98	-0.09	yes	0.93	0.94	-0.01	no	0.91	0.95	-0.04	no	AT1G69750	yes	yes	no	yes	yes	Symbols: COX19-2, ATCOX19-2 | cytochrome c oxidase 19-2 | chr1:26236352-26237316 FORWARD LENGTH=98
RI-AT1G70100-XLOC_003567-2283	0.2	0.33	-0.13	no	0.28	0.3	-0.02	no	0.19	0.32	-0.13	yes	AT1G70100	yes	yes	no	yes	yes	Symbols: | unknown protein; FUNCTIONS IN: molecular_function unknown; INVOLVED IN: biological_process unknown; LOCATED IN: cellular_component unknown; EXPRESSED IN: 22 plant structures; EXPRESSED DURING: 13 growth stages; BEST Arabidopsis thaliana protein match is: unknown protein (TAIR:AT1G24160.2); Has 3305 Blast hits to 2533 proteins in 359 species: Archae - 8; Bacteria - 641; Metazoa - 1288; …
A5-AT1G70100-XLOC_003567-2284	0.84	0.89	-0.05	no	0.83	0.82	0.01	no	0.72	0.85	-0.13	yes	AT1G70100	yes	yes	no	yes	yes	Symbols: | unknown protein; FUNCTIONS IN: molecular_function unknown; INVOLVED IN: biological_process unknown; LOCATED IN: cellular_component unknown; EXPRESSED IN: 22 plant structures; EXPRESSED DURING: 13 growth stages; BEST Arabidopsis thaliana protein match is: unknown protein (TAIR:AT1G24160.2); Has 3305 Blast hits to 2533 proteins in 359 species: Archae - 8; Bacteria - 641; Metazoa - 1288; …
A3-AT1G70610-XLOC_003595-7725	0.35	0.24	0.11	no	0.37	0.25	0.12	yes	0.34	0.23	0.11	no	AT1G70610	yes	yes	no	yes	no	Symbols: ATTAP1, TAP1 | transporter associated with antigen processing protein 1 | chr1:26622086-26626331 FORWARD LENGTH=700
RI-AT1G70610-XLOC_003595-7722	0.69	0.74	-0.05	no	0.7	0.73	-0.03	no	0.64	0.77	-0.13	yes	AT1G70610	yes	yes	no	yes	no	Symbols: ATTAP1, TAP1 | transporter associated with antigen processing protein 1 | chr1:26622086-26626331 FORWARD LENGTH=700
A3-AT1G70610-XLOC_003595-7729	0.42	0.56	-0.14	no	0.39	0.55	-0.16	no	0.41	0.6	-0.19	yes	AT1G70610	yes	yes	no	yes	no	Symbols: ATTAP1, TAP1 | transporter associated with antigen processing protein 1 | chr1:26622086-26626331 FORWARD LENGTH=700
A3-AT1G70620-XLOC_003595-8839	0.35	0.24	0.11	no	0.37	0.24	0.13	yes	0.34	0.23	0.11	no	AT1G70620	yes	yes	yes	yes	yes	Symbols: | cyclin-related | chr1:26626634-26630777 FORWARD LENGTH=957
A3-AT1G70620-XLOC_003595-8838	0.42	0.57	-0.15	no	0.39	0.55	-0.16	no	0.41	0.6	-0.19	yes	AT1G70620	yes	yes	yes	yes	yes	Symbols: | cyclin-related | chr1:26626634-26630777 FORWARD LENGTH=957
RI-AT1G73490-XLOC_007723-4055	0.25	0.16	0.09	no	0.21	0.16	0.05	no	0.21	0.14	0.07	yes	AT1G73490	yes	yes	no	yes	yes	Symbols: | RNA-binding (RRM/RBD/RNP motifs) family protein | chr1:27633496-27634867 REVERSE LENGTH=260
A5-AT1G76510-XLOC_007884-11868	0.5	0.61	-0.11	no	0.42	0.54	-0.12	no	0.51	0.7	-0.19	yes	AT1G76510	yes	yes	yes	yes	yes	Symbols: | ARID/BRIGHT DNA-binding domain-containing protein | chr1:28708681-28712498 REVERSE LENGTH=493
A3-AT1G76630-XLOC_003909-8672	0.83	0.77	0.06	no	0.85	0.84	0.01	no	0.88	0.71	0.17	yes	AT1G76630	yes	yes	yes	yes	yes	Symbols: | Tetratricopeptide repeat (TPR)-like superfamily protein | chr1:28759699-28765042 FORWARD LENGTH=1168
RI-AT1G76720-XLOC_007893-15410	0.68	0.77	-0.09	no	0.63	0.76	-0.13	no	0.53	0.85	-0.32	yes	AT1G76720	yes	yes	no	yes	yes	Symbols: | eukaryotic translation initiation factor 2 (eIF-2) family protein | chr1:28794144-28798780 REVERSE LENGTH=1191
A5-AT1G77080-XLOC_003933-14999	0.89	0.69	0.2	yes	0	0	0	no	0.87	0.7	0.17	yes	AT1G77080	yes	yes	yes	yes	yes	Symbols: MAF1, FLM, AGL27 | K-box region and MADS-box transcription factor family protein | chr1:28955679-28959845 FORWARD LENGTH=196
RI-AT1G77080-XLOC_003933-14998	0.11	0.25	-0.14	yes	0	0	0	no	0.11	0.22	-0.11	yes	AT1G77080	yes	yes	yes	yes	yes	Symbols: MAF1, FLM, AGL27 | K-box region and MADS-box transcription factor family protein | chr1:28955679-28959845 FORWARD LENGTH=196
A3-AT1G77800-XLOC_003969-9930	0.71	0.57	0.14	no	0.66	0.42	0.24	yes	0.59	0.52	0.07	no	AT1G77800	yes	yes	yes	yes	yes	Symbols: | PHD finger family protein | chr1:29253800-29260190 FORWARD LENGTH=1374
A3-AT1G78865-XLOC_008020-12347	0.65	0.05	0.6	yes	0.53	0.03	0.5	yes	0.72	0.28	0.44	no	AT1G78865	yes	yes	no	yes	no	Symbols: | unknown
RI-AT1G78865-XLOC_008020-12343	0.82	0.94	-0.12	no	0.9	0.97	-0.07	yes	0.88	0.95	-0.07	no	AT1G78865	yes	yes	no	yes	no	Symbols: | unknown
A3-AT1G78865-XLOC_008020-12348	0.74	0.18	0.56	yes	0.67	0.07	0.6	yes	0.77	0.29	0.48	no	AT1G78865	yes	yes	no	yes	no	Symbols: | unknown
RI-AT1G78865-XLOC_008020-12344	0.61	1	-0.39	yes	0.91	1	-0.09	no	0.64	0.99	-0.35	no	AT1G78865	yes	yes	no	yes	no	Symbols: | unknown
A5-AT1G79000-XLOC_008032-14625	0.92	0.94	-0.02	no	0.9	0.94	-0.04	no	0.9	0.98	-0.08	yes	AT1G79000	yes	yes	yes	no	yes	Symbols: HAC1 | histone acetyltransferase of the CBP family 1 | chr1:29716639-29723984 REVERSE LENGTH=1741
RI-AT1G79245-XLOC_008045-9409	0.98	0.96	0.02	no	0.96	0.94	0.02	no	0.99	0.94	0.05	yes	AT1G79245	no	no	no	no	no	Symbols: | unknown
A5-AT1G79640-XLOC_008069-13638	0.6	0.73	-0.13	no	0.52	0.87	-0.35	no	0.59	0.86	-0.27	yes	AT1G79640	yes	no	yes	yes	yes	Symbols: | Protein kinase superfamily protein | chr1:29966821-29971090 REVERSE LENGTH=680
RI-AT1G79830-XLOC_008079-13172	0.94	0.99	-0.05	yes	0.94	0.99	-0.05	no	0.99	0.99	0	no	AT1G79830	yes	yes	no	yes	no	Symbols: GC5 | golgin candidate 5 | chr1:30028110-30033508 REVERSE LENGTH=956
A3-AT1G80490-XLOC_008111-6434	0.4	0.53	-0.13	yes	0.39	0.49	-0.1	no	0.36	0.5	-0.14	no	AT1G80490	yes	yes	no	yes	yes	Symbols: TPR1 | TOPLESS-related 1 | chr1:30261094-30266446 REVERSE LENGTH=1120
RI-AT2G01690-XLOC_010912-2237	0.92	0.98	-0.06	yes	0.9	0.97	-0.07	no	0.92	0.97	-0.05	yes	AT2G01690	yes	yes	no	yes	no	Symbols: | ARM repeat superfamily protein | chr2:309144-313499 REVERSE LENGTH=744
RI-AT2G02450-XLOC_008227-12135	0.75	0.6	0.15	yes	0.75	0.63	0.12	yes	0.72	0.57	0.15	no	AT2G02450	no	no	no	no	no	Symbols: ANAC034, ANAC035, LOV1, NAC035 | NAC domain containing protein 35 | chr2:648044-650649 FORWARD LENGTH=414
A3-AT2G02570-XLOC_010964-4802	0.88	0.88	0	no	0.92	0.86	0.06	yes	0.9	0.9	0	no	AT2G02570	yes	yes	yes	yes	yes	Symbols: | nucleic acid binding;RNA binding | chr2:698361-700794 REVERSE LENGTH=300
RI-AT2G02570-XLOC_010964-4796	0.25	0.2	0.05	no	0.2	0.16	0.04	no	0.26	0.2	0.06	yes	AT2G02570	yes	yes	yes	yes	yes	Symbols: | nucleic acid binding;RNA binding | chr2:698361-700794 REVERSE LENGTH=300
A3-AT2G02570-XLOC_010964-4801	0.77	0.83	-0.06	no	0.82	0.86	-0.04	no	0.77	0.83	-0.06	yes	AT2G02570	yes	yes	yes	yes	yes	Symbols: | nucleic acid binding;RNA binding | chr2:698361-700794 REVERSE LENGTH=300
A5-AT2G02570-XLOC_010964-4799	0.22	0.18	0.04	no	0.18	0.14	0.04	no	0.23	0.18	0.05	yes	AT2G02570	yes	yes	yes	yes	yes	Symbols: | nucleic acid binding;RNA binding | chr2:698361-700794 REVERSE LENGTH=300
RI-AT2G02770-XLOC_010968-7948	0.75	0.9	-0.15	no	0.79	0.95	-0.16	yes	0.8	0.91	-0.11	no	AT2G02770	yes	no	no	no	yes	Symbols: | 4'-phosphopantetheinyl transferase superfamily | chr2:775657-779786 REVERSE LENGTH=661
RI-AT2G03140-XLOC_008272-1341	0.16	0.04	0.12	no	0.14	0.04	0.1	yes	0.18	0.05	0.13	no	AT2G03140	yes	yes	yes	yes	yes	Symbols: | alpha/beta-Hydrolases superfamily protein | chr2:942000-950223 FORWARD LENGTH=1883
A3-AT2G04270-XLOC_008352-2167	0.17	0.14	0.03	no	0.13	0.24	-0.11	yes	0.18	0.21	-0.03	no	AT2G04270	yes	yes	no	yes	yes	Symbols: RNEE/G | RNAse E/G-like | chr2:1474961-1480014 FORWARD LENGTH=1001
A3-AT2G04540-XLOC_011072-5917	0.9	0.83	0.07	no	0.91	0.8	0.11	yes	0.86	0.76	0.1	no	AT2G04540	yes	yes	no	yes	yes	Symbols: | Beta-ketoacyl synthase | chr2:1581521-1584635 REVERSE LENGTH=461
A5-AT2G07042-XLOC_011231-14025	0.63	0.35	0.28	yes	0.61	0.31	0.3	no	0.59	0.43	0.16	no	AT2G07042	yes	no	yes	no	yes	Symbols: | unknown
RI-AT2G11240.1-XLOC_011428-10437	0.49	0.34	0.15	yes	0.51	0.36	0.15	no	0.5	0.34	0.16	yes	AT2G11240.1	no	no	no	no	no	Symbols: | unknown
RI-AT2G11240.1-XLOC_011428-10446	0.51	0.36	0.15	yes	0.53	0.38	0.15	no	0.52	0.36	0.16	yes	AT2G11240.1	no	no	no	no	no	Symbols: | unknown
SE-AT2G14520-XLOC_011617-6368	0.18	0.1	0.08	no	0.22	0.16	0.06	no	0.15	0.01	0.14	yes	AT2G14520	yes	no	yes	yes	yes	Symbols: | CBS domain-containing protein with a domain of unknown function (DUF21) | chr2:6182362-6184648 REVERSE LENGTH=423
A3-AT2G20950-XLOC_009330-10403	0.51	0.36	0.15	no	0.43	0.36	0.07	no	0.46	0.36	0.1	yes	AT2G20950	yes	yes	no	yes	no	Symbols: | Arabidopsis phospholipase-like protein (PEARLI 4) family | chr2:9003295-9005354 FORWARD LENGTH=503
RI-AT2G22260-XLOC_009409-1258	0.2	0.18	0.02	no	0.34	0.16	0.18	yes	0.18	0.12	0.06	no	AT2G22260	yes	yes	yes	yes	yes	Symbols: | oxidoreductase, 2OG-Fe(II) oxygenase family protein | chr2:9461342-9463053 FORWARD LENGTH=314
A3-AT2G23790-XLOC_012148-6855	0.57	0.37	0.2	yes	0.46	0.23	0.23	yes	0.54	0.31	0.23	yes	AT2G23790	yes	no	no	yes	no	Symbols: | Protein of unknown function (DUF607) | chr2:10125692-10127455 REVERSE LENGTH=336
SE-AT2G23985-XLOC_009517-4542	0.43	0.26	0.17	no	0.41	0.13	0.28	yes	0.42	0.32	0.1	no	AT2G23985	yes	yes	no	yes	yes	Symbols: | unknown protein; Has 35333 Blast hits to 34131 proteins in 2444 species: Archae - 798; Bacteria - 22429; Metazoa - 974; Fungi - 991; Plants - 531; Viruses - 0; Other Eukaryotes - 9610 (source: NCBI BLink). | chr2:10205658-10206283 FORWARD LENGTH=71
SE-AT2G23985-XLOC_009517-4543	0.57	0.32	0.25	yes	0.52	0.22	0.3	no	0.42	0.35	0.07	no	AT2G23985	yes	yes	no	yes	yes	Symbols: | unknown protein; Has 35333 Blast hits to 34131 proteins in 2444 species: Archae - 798; Bacteria - 22429; Metazoa - 974; Fungi - 991; Plants - 531; Viruses - 0; Other Eukaryotes - 9610 (source: NCBI BLink). | chr2:10205658-10206283 FORWARD LENGTH=71
RI-AT2G24270-XLOC_012176-5204	0.82	0.88	-0.06	yes	0.85	0.89	-0.04	no	0.85	0.89	-0.04	no	AT2G24270	yes	yes	yes	yes	yes	Symbols: ALDH11A3 | aldehyde dehydrogenase 11A3 | chr2:10327109-10329601 REVERSE LENGTH=503
RI-AT2G25590-XLOC_009614-7327	0.39	0.2	0.19	no	0.33	0.17	0.16	no	0.31	0.14	0.17	yes	AT2G25590	yes	yes	no	yes	yes	Symbols: | Plant Tudor-like protein | chr2:10891295-10893772 FORWARD LENGTH=381
RI-AT2G25590-XLOC_009614-7345	0.41	0.2	0.21	no	0.34	0.18	0.16	no	0.31	0.14	0.17	yes	AT2G25590	yes	yes	no	yes	yes	Symbols: | Plant Tudor-like protein | chr2:10891295-10893772 FORWARD LENGTH=381
A3-AT2G25730-XLOC_012270-10481	0.84	0.87	-0.03	no	0.6	0.87	-0.27	yes	0.8	0.77	0.03	no	AT2G25730	yes	yes	no	yes	no	Symbols: | unknown protein; LOCATED IN: cellular_component unknown; EXPRESSED IN: 23 plant structures; EXPRESSED DURING: 14 growth stages. | chr2:10956751-10972729 REVERSE LENGTH=2487
A5-AT2G26350-XLOC_012301-3945	0.11	0.01	0.1	yes	0.11	0.02	0.09	no	0.09	0.04	0.05	no	AT2G26350	yes	yes	yes	yes	yes	Symbols: PEX10, ATPEX10 | peroxin 10 | chr2:11217767-11220415 REVERSE LENGTH=381
A5-AT2G26810-XLOC_012325-13148	0.08	0.16	-0.08	no	0.01	0.13	-0.12	yes	0.08	0.14	-0.06	no	AT2G26810	yes	yes	no	yes	no	Symbols: | Putative methyltransferase family protein | chr2:11434317-11436078 REVERSE LENGTH=209
SE-AT2G30600-XLOC_009869-14832	0.59	0.46	0.13	no	0.57	0.44	0.13	no	0.61	0.45	0.16	yes	AT2G30600	yes	yes	no	yes	yes	Symbols: | BTB/POZ domain-containing protein | chr2:13037410-13041475 FORWARD LENGTH=855
RI-AT2G31510-XLOC_012603-4097	0.25	0.19	0.06	yes	0.27	0.2	0.07	no	0.29	0.18	0.11	yes	AT2G31510	yes	yes	yes	yes	yes	Symbols: ARI7, ATARI7 | IBR domain-containing protein | chr2:13416991-13421170 REVERSE LENGTH=562
A5-AT2G31510-XLOC_012603-4100	0.14	0.1	0.04	no	0.14	0.1	0.04	no	0.15	0.09	0.06	yes	AT2G31510	yes	yes	yes	yes	yes	Symbols: ARI7, ATARI7 | IBR domain-containing protein | chr2:13416991-13421170 REVERSE LENGTH=562
RI-AT2G32250-XLOC_009961-4091	0.73	0.93	-0.2	yes	0.87	0.89	-0.02	no	0.71	0.87	-0.16	no	AT2G32250	yes	no	yes	no	yes	Symbols: FRS2 | FAR1-related sequence 2 | chr2:13693518-13696783 FORWARD LENGTH=805
RI-AT2G32480-XLOC_012654-8659	0.93	0.95	-0.02	no	0.91	0.96	-0.05	yes	0.94	0.96	-0.02	no	AT2G32480	yes	no	yes	no	yes	Symbols: ARASP | ARABIDOPSIS SERIN PROTEASE | chr2:13788679-13790022 REVERSE LENGTH=410
A3-AT2G32700-XLOC_009989-11470	0.52	0.37	0.15	yes	0.4	0.41	-0.01	no	0.41	0.37	0.04	no	AT2G32700	yes	yes	no	yes	yes	Symbols: LUH | LEUNIG_homolog | chr2:13867235-13871844 FORWARD LENGTH=806
RI-AT2G33820-XLOC_012732-3831	0.68	0.36	0.32	yes	0.97	0.74	0.23	no	0.58	0.28	0.3	yes	AT2G33820	yes	yes	yes	yes	yes	Symbols: ATMBAC1, MBAC1 | Mitochondrial substrate carrier family protein | chr2:14306293-14308293 REVERSE LENGTH=311
A5-AT2G36060-XLOC_012862-16257	0.45	0.3	0.15	no	0.42	0.28	0.14	no	0.45	0.28	0.17	yes	AT2G36060	yes	yes	no	yes	no	Symbols: MMZ3, UEV1C | MMS ZWEI homologue 3 | chr2:15143012-15143998 REVERSE LENGTH=144
A3-AT2G36960-XLOC_010234-16061	0.3	0.14	0.16	yes	0.24	0.21	0.03	no	0.26	0.13	0.13	no	AT2G36960	yes	yes	yes	yes	yes	Symbols: TKI1 | TSL-kinase interacting protein 1 | chr2:15523552-15527245 FORWARD LENGTH=744
A3-AT2G37340-XLOC_012940-6391	0.77	0.9	-0.13	yes	0.78	0.89	-0.11	no	0.78	0.9	-0.12	yes	AT2G37340	yes	yes	no	yes	no	Symbols: RSZ33, ATRSZ33, RS2Z33, AT-RS2Z33 | arginine/serine-rich zinc knuckle-containing protein 33 | chr2:15670372-15672331 REVERSE LENGTH=290
A3-AT2G38260-XLOC_012989-10930	0.67	0.44	0.23	no	0.7	0.43	0.27	yes	0.65	0.49	0.16	no	AT2G38260	no	no	no	no	no	Symbols: | unknown
SE-AT2G38260-XLOC_012989-10935	0.74	0.58	0.16	no	0.77	0.54	0.23	yes	0.73	0.6	0.13	no	AT2G38260	no	no	no	no	no	Symbols: | unknown
A5-AT2G38260-XLOC_012989-10928	0.28	0.45	-0.17	no	0.27	0.5	-0.23	yes	0.3	0.46	-0.16	yes	AT2G38260	no	no	no	no	no	Symbols: | unknown
RI-AT2G38260-XLOC_012989-10927	0.36	0.62	-0.26	no	0.35	0.64	-0.29	yes	0.39	0.6	-0.21	no	AT2G38260	no	no	no	no	no	Symbols: | unknown
SE-AT2G38260-XLOC_012989-10934	0.86	0.74	0.12	no	0.89	0.7	0.19	no	0.88	0.74	0.14	yes	AT2G38260	no	no	no	no	no	Symbols: | unknown
A5-AT2G38880-XLOC_010338-10095	0.83	0.71	0.12	yes	0.83	0.71	0.12	no	0.79	0.72	0.07	no	AT2G38880	yes	yes	no	yes	yes	Symbols: NF-YB1 | nuclear factor Y, subunit B1 | chr2:16238685-16240316 FORWARD LENGTH=164
A3-AT2G39000-XLOC_013026-4319	0.81	0.94	-0.13	yes	0.83	0.92	-0.09	no	0.85	0.95	-0.1	no	AT2G39000	yes	no	no	no	yes	Symbols: | Acyl-CoA N-acyltransferases (NAT) superfamily protein | chr2:16286647-16287941 REVERSE LENGTH=228
A5-AT2G39470-XLOC_010365-15837	0.19	0.26	-0.07	no	0.2	0.18	0.02	no	0.18	0.25	-0.07	yes	AT2G39470	yes	no	no	yes	no	Symbols: PPL2 | PsbP-like protein 2 | chr2:16476335-16477402 FORWARD LENGTH=174
A5-AT2G39730-XLOC_013072-11322	0.51	0.45	0.06	yes	0.55	0.49	0.06	yes	0.5	0.45	0.05	yes	AT2G39730	yes	yes	no	yes	no	Symbols: RCA | rubisco activase | chr2:16571174-16573345 REVERSE LENGTH=441
SE-AT2G39760-XLOC_010379-1966	0.87	0.94	-0.07	yes	0.88	0.93	-0.05	no	0.92	0.95	-0.03	no	AT2G39760	yes	yes	no	yes	no	Symbols: ATBPM3, BPM3 | BTB/POZ/MATH-domains containing protein | chr2:16583213-16584815 FORWARD LENGTH=343
A3-AT2G40700-XLOC_010439-10608	0.71	0.76	-0.05	no	0.92	0.75	0.17	yes	0.78	0.8	-0.02	no	AT2G40700	yes	no	no	no	no	Symbols: | P-loop containing nucleoside triphosphate hydrolases superfamily protein | chr2:16976783-16979392 FORWARD LENGTH=609
RI-AT2G41540-XLOC_010491-243	0.51	0.34	0.17	yes	0.6	0.37	0.23	yes	0.51	0.39	0.12	no	AT2G41540	yes	yes	yes	yes	yes	Symbols: GPDHC1 | 6-phosphogluconate dehydrogenase family protein | chr2:17326801-17328654 FORWARD LENGTH=462
RI-AT2G42950-XLOC_010559-16386	0.93	0.52	0.41	yes	0.61	0.46	0.15	no	0.76	0.64	0.12	no	AT2G42950	yes	no	no	yes	yes	Symbols: | Magnesium transporter CorA-like family protein | chr2:17864059-17866407 FORWARD LENGTH=501
A5-AT2G46610-XLOC_013444-10318	0.68	0.51	0.17	no	0.64	0.61	0.03	no	0.67	0.42	0.25	yes	AT2G46610	yes	yes	no	yes	yes	Symbols: RS31a, At-RS31a | RNA-binding (RRM/RBD/RNP motifs) family protein | chr2:19136769-19137858 REVERSE LENGTH=224
A3-AT2G47020-XLOC_013465-9798	0.08	0.04	0.04	no	0.14	0.03	0.11	yes	0.05	0.07	-0.02	no	AT2G47020	yes	yes	no	yes	no	Symbols: | Peptide chain release factor 1 | chr2:19320090-19322279 REVERSE LENGTH=413
A3-AT2G47250-XLOC_013480-11414	0.65	0.51	0.14	no	0.58	0.42	0.16	yes	0.6	0.5	0.1	no	AT2G47250	yes	no	no	no	no	Symbols: | RNA helicase family protein | chr2:19399923-19402981 REVERSE LENGTH=729
A3-AT2G47850-XLOC_010848-4712	0.69	0.75	-0.06	no	0.69	0.72	-0.03	no	0.69	0.83	-0.14	yes	AT2G47850	yes	no	no	no	no	Symbols: | Zinc finger C-x8-C-x5-C-x3-H type family protein | chr2:19595953-19598119 FORWARD LENGTH=468
RI-AT2G48100-XLOC_010862-415	0.26	0.26	0	no	0.23	0.35	-0.12	yes	0.26	0.24	0.02	no	AT2G48100	yes	no	no	yes	no	Symbols: | Exonuclease family protein | chr2:19671245-19672384 FORWARD LENGTH=242
RI-AT2G48110-XLOC_010862-15006	0.26	0.25	0.01	no	0.23	0.35	-0.12	yes	0.26	0.24	0.02	no	AT2G48110	yes	yes	no	yes	no	Symbols: REF4, MED33B | reduced epidermal fluorescence 4 | chr2:19673370-19679494 FORWARD LENGTH=1275
RI-AT3G01100-XLOC_016739-723	0.17	0.09	0.08	yes	0.1	0.09	0.01	no	0.14	0.07	0.07	no	AT3G01100	yes	yes	yes	yes	yes	Symbols: HYP1, ATHYP1 | hypothetical protein 1 | chr3:35810-38176 REVERSE LENGTH=596
SE-AT3G01150-XLOC_013534-10634	0.83	0.78	0.05	no	0.83	0.76	0.07	no	0.83	0.66	0.17	yes	AT3G01150	yes	yes	yes	yes	yes	Symbols: PTB | polypyrimidine tract-binding protein 1 | chr3:51732-54344 FORWARD LENGTH=370
A5-AT3G01310-XLOC_016753-14599	0.37	0.18	0.19	yes	0.33	0.25	0.08	no	0.3	0.18	0.12	no	AT3G01310	yes	yes	no	yes	no	Symbols: | Phosphoglycerate mutase-like family protein | chr3:94343-101603 REVERSE LENGTH=1050
A3-AT3G01380-XLOC_016768-11639	0.12	0.15	-0.03	no	0.07	0.1	-0.03	no	0.07	0.21	-0.14	yes	AT3G01380	yes	yes	yes	yes	yes	Symbols: | transferases;sulfuric ester hydrolases;catalytics;transferases | chr3:144288-149828 REVERSE LENGTH=993
A3-AT3G01480-XLOC_013550-14420	0.17	0.25	-0.08	yes	0.17	0.28	-0.11	yes	0.17	0.24	-0.07	yes	AT3G01480	yes	yes	no	yes	no	Symbols: CYP38, ATCYP38 | cyclophilin 38 | chr3:188569-190252 FORWARD LENGTH=355
RI-AT3G01540-XLOC_016780-15258	0.19	0.27	-0.08	yes	0.21	0.28	-0.07	yes	0.19	0.23	-0.04	no	AT3G01540	yes	yes	yes	yes	yes	Symbols: DRH1, ATDRH1 | DEAD box RNA helicase 1 | chr3:213077-216142 REVERSE LENGTH=619
RI-AT3G01540-XLOC_016780-15260	0.71	0.91	-0.2	yes	0.76	0.89	-0.13	yes	0.72	0.83	-0.11	yes	AT3G01540	yes	yes	yes	yes	yes	Symbols: DRH1, ATDRH1 | DEAD box RNA helicase 1 | chr3:213077-216142 REVERSE LENGTH=619
A3-AT3G01540-XLOC_016780-15264	0.78	0.72	0.06	no	0.78	0.7	0.08	yes	0.79	0.76	0.03	no	AT3G01540	yes	yes	yes	yes	yes	Symbols: DRH1, ATDRH1 | DEAD box RNA helicase 1 | chr3:213077-216142 REVERSE LENGTH=619
A3-AT3G01780-XLOC_013569-1033	0.99	0.96	0.03	no	0.99	0.94	0.05	yes	0.98	0.95	0.03	no	AT3G01780	yes	yes	no	yes	yes	Symbols: TPLATE | ARM repeat superfamily protein | chr3:279171-283399 FORWARD LENGTH=1176
A5-AT3G02300-XLOC_013595-8487	0.77	0.7	0.07	no	0.81	0.65	0.16	yes	0.81	0.7	0.11	no	AT3G02300	yes	yes	no	yes	no	Symbols: | Regulator of chromosome condensation (RCC1) family protein | chr3:461551-463929 FORWARD LENGTH=471
SE-AT3G03350-XLOC_013654-788	0.31	0.42	-0.11	no	0.17	0.55	-0.38	no	0.08	0.48	-0.4	yes	AT3G03350	yes	yes	no	yes	no	Symbols: | NAD(P)-binding Rossmann-fold superfamily protein | chr3:791273-794553 FORWARD LENGTH=359
A3-AT3G03350-XLOC_013654-784	0.31	0.09	0.22	no	0.32	0.1	0.22	no	0.38	0.06	0.32	yes	AT3G03350	yes	yes	no	yes	no	Symbols: | NAD(P)-binding Rossmann-fold superfamily protein | chr3:791273-794553 FORWARD LENGTH=359
A3-AT3G03350-XLOC_013654-782	0.31	0.08	0.23	no	0.3	0.07	0.23	no	0.38	0.05	0.33	yes	AT3G03350	yes	yes	no	yes	no	Symbols: | NAD(P)-binding Rossmann-fold superfamily protein | chr3:791273-794553 FORWARD LENGTH=359
RI-AT3G04450-XLOC_013707-1601	0.43	0.42	0.01	no	0.66	0.55	0.11	no	0.57	0.38	0.19	yes	AT3G04450	yes	yes	yes	yes	yes	Symbols: | Homeodomain-like superfamily protein | chr3:1184422-1186264 FORWARD LENGTH=402
A5-AT3G04450-XLOC_013707-1602	0.77	0.77	0	no	0.27	0.54	-0.27	no	0.62	0.84	-0.22	yes	AT3G04450	yes	yes	yes	yes	yes	Symbols: | Homeodomain-like superfamily protein | chr3:1184422-1186264 FORWARD LENGTH=402
A3-AT3G04500-XLOC_016933-5103	0.89	0.83	0.06	yes	0.92	0.85	0.07	no	0.9	0.81	0.09	yes	AT3G04500	yes	yes	yes	yes	yes	Symbols: | RNA-binding (RRM/RBD/RNP motifs) family protein | chr3:1212065-1213795 REVERSE LENGTH=245
RI-AT3G04605.1-XLOC_013716-1773	0.13	0.1	0.03	no	0.12	0.08	0.04	no	0.16	0.05	0.11	yes	AT3G04605.1	no	no	no	no	no	Symbols: | unknown
A3-AT3G04630-XLOC_013717-9501	0.65	0.55	0.1	no	0.66	0.55	0.11	yes	0.62	0.57	0.05	no	AT3G04630	yes	yes	no	yes	no	Symbols: WDL1 | WVD2-like 1 | chr3:1259231-1260652 FORWARD LENGTH=286
RI-AT3G05165-XLOC_016980-6457	0.46	0.44	0.02	no	0.44	0.34	0.1	no	0.72	0.41	0.31	yes	AT3G05165	yes	no	yes	no	yes	Symbols: | Major facilitator superfamily protein | chr3:1457598-1462737 REVERSE LENGTH=467
RI-AT3G05345-XLOC_016992-15241	0.31	0.47	-0.16	yes	0.41	0.52	-0.11	no	0.38	0.5	-0.12	no	AT3G05345	yes	yes	no	yes	no	Symbols: | Chaperone DnaJ-domain superfamily protein | chr3:1522449-1523847 REVERSE LENGTH=244
A3-AT3G06290-XLOC_017061-8469	0.73	0.67	0.06	no	0.66	0.41	0.25	yes	0.77	0.49	0.28	yes	AT3G06290	yes	yes	yes	yes	yes	Symbols: | SAC3/GANP/Nin1/mts3/eIF-3 p25 family | chr3:1899123-1907297 REVERSE LENGTH=1697
A3-AT3G07930-XLOC_013900-7657	0.27	0.15	0.12	no	0.16	0.1	0.06	no	0.29	0.08	0.21	yes	AT3G07930	yes	yes	no	yes	yes	Symbols: | DNA glycosylase superfamily protein | chr3:2526720-2528145 FORWARD LENGTH=358
RI-AT3G08840-XLOC_017179-6149	0.11	0.35	-0.24	yes	0.28	0.37	-0.09	no	0.2	0.28	-0.08	no	AT3G08840	yes	yes	yes	yes	yes	Symbols: | D-alanine--D-alanine ligase family | chr3:2680568-2686157 REVERSE LENGTH=845
RI-AT3G10440-XLOC_014012-15339	0.2	0.09	0.11	no	0.2	0.09	0.11	no	0.29	0.11	0.18	yes	AT3G10440	yes	yes	no	yes	yes	Symbols: | Shugoshin C terminus | chr3:3245376-3248987 FORWARD LENGTH=572
SE-AT3G11880-XLOC_014090-143	0.04	0.06	-0.02	no	0.11	0.02	0.09	no	0.11	0.03	0.08	yes	AT3G11880	yes	yes	no	yes	no	Symbols: | Protein of unknown function DUF2359, transmembrane | chr3:3751697-3753722 FORWARD LENGTH=443
RI-AT3G13030-XLOC_017429-3055	0.28	0.21	0.07	no	0.27	0.13	0.14	no	0.27	0.14	0.13	yes	AT3G13030	yes	no	yes	no	yes	Symbols: | hAT transposon superfamily protein | chr3:4169675-4171417 REVERSE LENGTH=544
RI-AT3G13300-XLOC_014157-11687	0.75	0.65	0.1	no	0.8	0.63	0.17	yes	0.78	0.64	0.14	yes	AT3G13300	yes	yes	yes	yes	yes	Symbols: VCS | Transducin/WD40 repeat-like superfamily protein | chr3:4304085-4309949 FORWARD LENGTH=1309
RI-AT3G15358-XLOC_014283-2031	0.82	0.87	-0.05	no	0.95	0.69	0.26	no	0.9	0.7	0.2	yes	AT3G15358	yes	no	no	yes	no	Symbols: | unknown protein; FUNCTIONS IN: molecular_function unknown; INVOLVED IN: biological_process unknown; LOCATED IN: endomembrane system; BEST Arabidopsis thaliana protein match is: unknown protein (TAIR:AT1G53035.1); Has 35333 Blast hits to 34131 proteins in 2444 species: Archae - 798; Bacteria - 22429; Metazoa - 974; Fungi - 991; Plants - 531; Viruses - 0; Other Eukaryotes - 9610 (source:…
SE-AT3G17590-XLOC_017693-12374	0.03	0.08	-0.05	no	0.04	0.18	-0.14	yes	0.03	0.11	-0.08	no	AT3G17590	yes	no	yes	no	yes	Symbols: BSH | transcription regulatory protein SNF5, putative (BSH) | chr3:6017313-6019591 REVERSE LENGTH=242
A3-AT3G18380-XLOC_017725-12562	0.31	0.53	-0.22	yes	0.36	0.5	-0.14	no	0.37	0.57	-0.2	yes	AT3G18380	yes	yes	yes	yes	yes	Symbols: | sequence-specific DNA binding transcription factors;sequence-specific DNA binding | chr3:6311002-6313181 REVERSE LENGTH=346
A5-AT3G19630-XLOC_017796-9416	0.96	0.97	-0.01	no	1	0.99	0.01	no	0.93	0.99	-0.06	yes	AT3G19630	yes	no	no	no	no	Symbols: | Radical SAM superfamily protein | chr3:6818676-6820674 REVERSE LENGTH=372
A3-AT3G19650-XLOC_014546-15533	0.1	0.22	-0.12	no	0.09	0.22	-0.13	yes	0.1	0.17	-0.07	no	AT3G19650	yes	no	no	yes	no	Symbols: | cyclin-related | chr3:6823543-6825174 FORWARD LENGTH=302
RI-AT3G19720-XLOC_017801-950	0.84	0.81	0.03	no	0.88	0.82	0.06	yes	0.87	0.79	0.08	no	AT3G19720	yes	no	yes	no	yes	Symbols: ARC5 | P-loop containing nucleoside triphosphate hydrolases superfamily protein | chr3:6850591-6855389 REVERSE LENGTH=777
A5-AT3G20810-XLOC_014611-15143	0.84	0.92	-0.08	no	0.78	0.9	-0.12	no	0.68	0.91	-0.23	yes	AT3G20810	yes	yes	no	yes	no	Symbols: JMJD5 | 2-oxoglutarate (2OG) and Fe(II)-dependent oxygenase superfamily protein | chr3:7275814-7278182 FORWARD LENGTH=398
MXE-AT3G24360-XLOC_018054-3261	0.3	0.15	0.15	no	0.35	0.14	0.21	yes	0.13	0.1	0.03	no	AT3G24360	no	no	no	no	no	Symbols: | ATP-dependent caseinolytic (Clp) protease/crotonase family protein | chr3:8839832-8842799 REVERSE LENGTH=414
A5-AT3G24760-XLOC_014869-6228	0.8	0.69	0.11	no	0.8	0.61	0.19	yes	0.84	0.69	0.15	no	AT3G24760	yes	no	no	no	yes	Symbols: | Galactose oxidase/kelch repeat superfamily protein | chr3:9040108-9041259 FORWARD LENGTH=383
RI-AT3G24982-XLOC_018089-2411	0.96	0.71	0.25	yes	0.94	0.88	0.06	no	0.97	0.8	0.17	no	AT3G24982	yes	yes	no	yes	no	Symbols: ATRLP40, RLP40 | receptor like protein 40 | chr3:9106157-9108937 REVERSE LENGTH=915
RI-AT3G26085-XLOC_014949-11533	0.3	0.29	0.01	no	0.32	0.3	0.02	no	0.21	0.33	-0.12	yes	AT3G26085	yes	yes	no	yes	no	Symbols: | CAAX amino terminal protease family protein | chr3:9530616-9532397 FORWARD LENGTH=313
RI-AT3G26690-XLOC_018189-4048	0.08	0.39	-0.31	yes	0.24	0.4	-0.16	no	0.18	0.5	-0.32	yes	AT3G26690	no	no	no	no	no	Symbols: ATNUDT13, ATNUDX13, NUDX13 | nudix hydrolase homolog 13 | chr3:9804418-9805398 REVERSE LENGTH=202
A5-AT3G26950-XLOC_018212-14451	0.98	0.99	-0.01	no	0.99	0.99	0	no	0.88	0.99	-0.11	yes	AT3G26950	yes	yes	no	yes	no	Symbols: | unknown protein; Has 27 Blast hits to 27 proteins in 8 species: Archae - 0; Bacteria - 0; Metazoa - 0; Fungi - 0; Plants - 27; Viruses - 0; Other Eukaryotes - 0 (source: NCBI BLink). | chr3:9941202-9943411 REVERSE LENGTH=548
RI-AT3G29390-XLOC_015148-3737	0.32	0.24	0.08	yes	0.29	0.21	0.08	no	0.29	0.21	0.08	no	AT3G29390	yes	yes	no	yes	no	Symbols: RIK | RS2-interacting KH protein | chr3:11289675-11294524 FORWARD LENGTH=578
RI-AT3G29390-XLOC_015148-3739	0.25	0.19	0.06	yes	0.25	0.2	0.05	no	0.25	0.2	0.05	no	AT3G29390	yes	yes	no	yes	no	Symbols: RIK | RS2-interacting KH protein | chr3:11289675-11294524 FORWARD LENGTH=578
A5-AT3G42806.1-XLOC_015556-2101	0.59	0.69	-0.1	no	0.55	0.67	-0.12	yes	0.58	0.63	-0.05	no	AT3G42806.1	no	no	no	no	no	Symbols: | unknown
A5-AT3G42806.1-XLOC_015556-2105	0.57	0.7	-0.13	no	0.54	0.67	-0.13	yes	0.57	0.63	-0.06	no	AT3G42806.1	no	no	no	no	no	Symbols: | unknown
RI-AT3G42806.1-XLOC_015556-2094	0.39	0.19	0.2	yes	0.36	0.2	0.16	no	0.39	0.2	0.19	no	AT3G42806.1	no	no	no	no	no	Symbols: | unknown
RI-AT3G43740-XLOC_015655-1080	0.15	0.1	0.05	no	0.16	0.07	0.09	yes	0.12	0.09	0.03	no	AT3G43740	yes	yes	no	yes	yes	Symbols: | Leucine-rich repeat (LRR) family protein | chr3:15644127-15645446 FORWARD LENGTH=248
RI-AT3G44960-XLOC_015739-7127	0.22	0.23	-0.01	no	0.23	0.26	-0.03	no	0.2	0.33	-0.13	yes	AT3G44960	no	no	no	no	no	Symbols: | unknown protein; Has 34 Blast hits to 34 proteins in 10 species: Archae - 0; Bacteria - 0; Metazoa - 3; Fungi - 0; Plants - 31; Viruses - 0; Other Eukaryotes - 0 (source: NCBI BLink). | chr3:16427795-16429151 FORWARD LENGTH=207
A5-AT3G45050-XLOC_015744-2899	0.61	0.68	-0.07	no	0.56	0.71	-0.15	yes	0.6	0.68	-0.08	no	AT3G45050	yes	no	yes	yes	yes	Symbols: | unknown protein; FUNCTIONS IN: molecular_function unknown; INVOLVED IN: biological_process unknown; LOCATED IN: chloroplast; EXPRESSED IN: 22 plant structures; EXPRESSED DURING: 13 growth stages; Has 28 Blast hits to 28 proteins in 12 species: Archae - 0; Bacteria - 2; Metazoa - 0; Fungi - 0; Plants - 26; Viruses - 0; Other Eukaryotes - 0 (source: NCBI BLink). | chr3:16476023-16477107 …
RI-AT3G45050-XLOC_015744-2897	0.59	0.48	0.11	yes	0.62	0.48	0.14	yes	0.6	0.5	0.1	no	AT3G45050	yes	no	yes	yes	yes	Symbols: | unknown protein; FUNCTIONS IN: molecular_function unknown; INVOLVED IN: biological_process unknown; LOCATED IN: chloroplast; EXPRESSED IN: 22 plant structures; EXPRESSED DURING: 13 growth stages; Has 28 Blast hits to 28 proteins in 12 species: Archae - 0; Bacteria - 2; Metazoa - 0; Fungi - 0; Plants - 26; Viruses - 0; Other Eukaryotes - 0 (source: NCBI BLink). | chr3:16476023-16477107 …
A5-AT3G45050-XLOC_015744-2900	0.61	0.69	-0.08	no	0.57	0.72	-0.15	yes	0.6	0.67	-0.07	no	AT3G45050	yes	no	yes	yes	yes	Symbols: | unknown protein; FUNCTIONS IN: molecular_function unknown; INVOLVED IN: biological_process unknown; LOCATED IN: chloroplast; EXPRESSED IN: 22 plant structures; EXPRESSED DURING: 13 growth stages; Has 28 Blast hits to 28 proteins in 12 species: Archae - 0; Bacteria - 2; Metazoa - 0; Fungi - 0; Plants - 26; Viruses - 0; Other Eukaryotes - 0 (source: NCBI BLink). | chr3:16476023-16477107 …
A5-AT3G46830-XLOC_019089-15756	0.85	0.93	-0.08	no	0.87	0.94	-0.07	no	0.85	0.97	-0.12	yes	AT3G46830	yes	yes	no	yes	no	Symbols: ATRAB11A, ATRABA2C, ATRAB-A2C, RAB-A2C, RABA2c | RAB GTPase homolog A2C | chr3:17246699-17248362 REVERSE LENGTH=217
RI-AT3G47350-XLOC_015871-9973	0.01	0.06	-0.05	no	0.01	0.03	-0.02	no	0.02	0.07	-0.05	yes	AT3G47350	yes	no	no	no	no	Symbols: ATHSD2, HSD2 | hydroxysteroid dehydrogenase 2 | chr3:17446848-17449703 FORWARD LENGTH=321
A3-AT3G47910-XLOC_019142-3349	0.2	0.29	-0.09	no	0.18	0.31	-0.13	yes	0.2	0.38	-0.18	no	AT3G47910	yes	yes	no	yes	no	Symbols: | Ubiquitin carboxyl-terminal hydrolase-related protein | chr3:17674737-17681444 REVERSE LENGTH=1607
RI-AT3G48050-XLOC_019150-11228	0.32	0.3	0.02	no	0.34	0.3	0.04	no	0.31	0.23	0.08	yes	AT3G48050	yes	yes	no	yes	no	Symbols: | BAH domain ;TFIIS helical bundle-like domain | chr3:17734270-17739412 REVERSE LENGTH=1613
RI-AT3G49160-XLOC_019209-1849	0.98	0.93	0.05	no	0.93	0.81	0.12	no	0.99	0.73	0.26	yes	AT3G49160	yes	yes	no	yes	no	Symbols: | pyruvate kinase family protein | chr3:18222132-18224415 REVERSE LENGTH=710
A5-AT3G49500-XLOC_019234-5585	0.67	0.43	0.24	yes	0.49	0.54	-0.05	no	0.5	0.53	-0.03	no	AT3G49500	yes	yes	no	yes	no	Symbols: RDR6, SGS2, SDE1 | RNA-dependent RNA polymerase 6 | chr3:18349193-18353205 REVERSE LENGTH=1196
A3-AT3G50240-XLOC_019284-9934	0.26	0.43	-0.17	yes	0.29	0.47	-0.18	yes	0.31	0.4	-0.09	yes	AT3G50240	yes	yes	yes	yes	yes	Symbols: KICP-02 | ATP binding microtubule motor family protein | chr3:18623380-18628784 REVERSE LENGTH=1051
SE-AT3G51075-XLOC_019338-2214	0.61	0.55	0.06	no	0.49	0.58	-0.09	no	0.38	0.65	-0.27	yes	AT3G51075	yes	yes	yes	yes	yes	Symbols: | unknown
A5-AT3G51250-XLOC_016093-15175	0.76	0.82	-0.06	no	0.71	0.82	-0.11	no	0.76	0.84	-0.08	yes	AT3G51250	yes	yes	no	yes	no	Symbols: | Senescence/dehydration-associated protein-related | chr3:19028227-19030442 FORWARD LENGTH=463
A5-AT3G52050-XLOC_016135-1046	0.82	0.65	0.17	yes	0.91	0.57	0.34	yes	0.85	0.71	0.14	no	AT3G52050	yes	no	no	yes	yes	Symbols: | 5'-3' exonuclease family protein | chr3:19305159-19308931 FORWARD LENGTH=365
RI-AT3G52120-XLOC_016140-6245	0.39	0.31	0.08	no	0.4	0.34	0.06	no	0.36	0.29	0.07	yes	AT3G52120	yes	yes	no	yes	no	Symbols: | SWAP (Suppressor-of-White-APricot)/surp domain-containing protein / D111/G-patch domain-containing protein | chr3:19329243-19331466 FORWARD LENGTH=414
A5-AT3G52560-XLOC_019420-5399	0.32	0.21	0.11	yes	0.34	0.22	0.12	yes	0.33	0.18	0.15	yes	AT3G52560	yes	yes	no	yes	no	Symbols: UEV1D-4 | ubiquitin E2 variant 1D-4 | chr3:19494678-19495954 REVERSE LENGTH=164
RI-AT3G53570-XLOC_019479-709	0.19	0.22	-0.03	no	0.26	0.34	-0.08	no	0.16	0.33	-0.17	yes	AT3G53570	yes	yes	no	yes	yes	Symbols: AFC1, AME2, FC1 | FUS3-complementing gene 1 | chr3:19861449-19864125 REVERSE LENGTH=467
RI-AT3G54350-XLOC_019519-16374	0.08	0.16	-0.08	no	0.09	0.13	-0.04	no	0.07	0.16	-0.09	yes	AT3G54350	yes	yes	no	yes	no	Symbols: emb1967 | Forkhead-associated (FHA) domain-containing protein | chr3:20122298-20126031 REVERSE LENGTH=702
RI-AT3G54500-XLOC_019530-7199	0.18	0.53	-0.35	yes	0.24	0.46	-0.22	yes	0.26	0.52	-0.26	yes	AT3G54500	yes	no	no	no	yes	Symbols: | FUNCTIONS IN: molecular_function unknown; INVOLVED IN: biological_process unknown; LOCATED IN: cellular_component unknown; EXPRESSED IN: 22 plant structures; EXPRESSED DURING: 13 growth stages; BEST Arabidopsis thaliana protein match is: dentin sialophosphoprotein-related (TAIR:AT5G64170.2). | chr3:20175792-20178737 REVERSE LENGTH=663
A3-AT3G54500-XLOC_019530-7203	0.04	0.09	-0.05	no	0.03	0.07	-0.04	no	0.04	0.12	-0.08	yes	AT3G54500	yes	no	no	no	yes	Symbols: | FUNCTIONS IN: molecular_function unknown; INVOLVED IN: biological_process unknown; LOCATED IN: cellular_component unknown; EXPRESSED IN: 22 plant structures; EXPRESSED DURING: 13 growth stages; BEST Arabidopsis thaliana protein match is: dentin sialophosphoprotein-related (TAIR:AT5G64170.2). | chr3:20175792-20178737 REVERSE LENGTH=663
A3-AT3G54620-XLOC_019536-3237	0.21	0.07	0.14	no	0.12	0.03	0.09	yes	0.09	0.07	0.02	no	AT3G54620	yes	yes	yes	yes	yes	Symbols: BZIP25 | basic leucine zipper 25 | chr3:20218085-20220341 REVERSE LENGTH=386
A3-AT3G55080-XLOC_019566-2336	0.12	0.34	-0.22	yes	0.27	0.24	0.03	no	0.11	0.25	-0.14	yes	AT3G55080	yes	yes	yes	yes	yes	Symbols: | SET domain-containing protein | chr3:20411476-20414595 REVERSE LENGTH=353
RI-AT3G55400-XLOC_019584-2854	0.1	0.05	0.05	no	0.12	0.06	0.06	yes	0.11	0.06	0.05	yes	AT3G55400	yes	yes	yes	yes	yes	Symbols: OVA1 | methionyl-tRNA synthetase / methionine--tRNA ligase / MetRS (cpMetRS) | chr3:20536263-20538999 REVERSE LENGTH=533
RI-AT3G55850-XLOC_019601-3372	0.18	0.4	-0.22	yes	0.2	0.32	-0.12	no	0.3	0.36	-0.06	no	AT3G55850	yes	yes	no	yes	no	Symbols: LAF3, LAF3 ISF1 | Amidohydrolase family | chr3:20721866-20725608 REVERSE LENGTH=583
RI-AT3G56860-XLOC_019658-9392	0.88	0.86	0.02	no	0.89	0.88	0.01	no	0.91	0.8	0.11	yes	AT3G56860	yes	yes	no	yes	no	Symbols: UBA2A | UBP1-associated protein 2A | chr3:21050708-21052144 REVERSE LENGTH=478
RI-AT3G56860-XLOC_019658-9394	0.87	0.85	0.02	no	0.88	0.87	0.01	no	0.9	0.8	0.1	yes	AT3G56860	yes	yes	no	yes	no	Symbols: UBA2A | UBP1-associated protein 2A | chr3:21050708-21052144 REVERSE LENGTH=478
A5-AT3G57050-XLOC_019669-10958	0.93	0.85	0.08	yes	0.93	0.86	0.07	no	0.93	0.86	0.07	yes	AT3G57050	yes	yes	yes	yes	yes	Symbols: CBL | cystathionine beta-lyase | chr3:21111939-21114521 REVERSE LENGTH=449
A5-AT3G57470-XLOC_019690-7038	0.43	0.63	-0.2	yes	0.51	0.61	-0.1	no	0.5	0.77	-0.27	yes	AT3G57470	yes	yes	no	yes	no	Symbols: | Insulinase (Peptidase family M16) family protein | chr3:21269428-21275400 REVERSE LENGTH=881
RI-AT3G59950-XLOC_019833-455	0.25	0.19	0.06	no	0.25	0.25	0	no	0.3	0.19	0.11	yes	AT3G59950	yes	yes	no	yes	yes	Symbols: | Peptidase family C54 protein | chr3:22145559-22146629 REVERSE LENGTH=267
A5-AT3G60250-XLOC_019852-7989	0.21	0.36	-0.15	no	0.27	0.39	-0.12	no	0.26	0.37	-0.11	yes	AT3G60250	yes	no	yes	no	yes	Symbols: CKB3 | casein kinase II beta chain 3 | chr3:22270714-22271962 REVERSE LENGTH=275
RI-AT3G60290-XLOC_016565-6446	0.17	0.13	0.04	no	0.23	0.18	0.05	no	0.24	0.14	0.1	yes	AT3G60290	yes	yes	yes	yes	yes	Symbols: | 2-oxoglutarate (2OG) and Fe(II)-dependent oxygenase superfamily protein | chr3:22282662-22284414 FORWARD LENGTH=357
A3-AT3G61010-XLOC_019892-12630	0.54	0.37	0.17	yes	0.65	0.48	0.17	no	0.52	0.37	0.15	yes	AT3G61010	yes	no	no	yes	yes	Symbols: | Ferritin/ribonucleotide reductase-like family protein | chr3:22571352-22574179 REVERSE LENGTH=460
RI-AT3G61600-XLOC_016645-10127	0.62	0.73	-0.11	no	0.65	0.81	-0.16	no	0.6	0.78	-0.18	yes	AT3G61600	yes	no	no	no	no	Symbols: ATPOB1, POB1 | POZ/BTB containin G-protein 1 | chr3:22795704-22798069 FORWARD LENGTH=561
SE-AT3G61860-XLOC_019948-14965	0.79	0.73	0.06	no	0.81	0.72	0.09	yes	0.79	0.72	0.07	no	AT3G61860	yes	no	no	no	yes	Symbols: ATRSP31, RSP31, At-RS31, RS31 | RNA-binding (RRM/RBD/RNP motifs) family protein | chr3:22900311-22902159 REVERSE LENGTH=264
A3-AT3G62310-XLOC_019977-550	0.24	0.1	0.14	yes	0.35	0.1	0.25	yes	0.24	0.1	0.14	no	AT3G62310	yes	no	no	no	yes	Symbols: | RNA helicase family protein | chr3:23057516-23060561 REVERSE LENGTH=726
RI-AT3G62330-XLOC_019979-3316	0.19	0.18	0.01	no	0.21	0.13	0.08	yes	0.22	0.17	0.05	no	AT3G62330	yes	yes	yes	yes	yes	Symbols: | Zinc knuckle (CCHC-type) family protein | chr3:23063329-23065419 REVERSE LENGTH=479
RI-AT3G62770-XLOC_020007-11243	0.06	0.03	0.03	no	0.11	0.04	0.07	yes	0.05	0.06	-0.01	no	AT3G62770	yes	no	no	no	no	Symbols: AtATG18a | Transducin/WD40 repeat-like superfamily protein | chr3:23219091-23221110 REVERSE LENGTH=396
A3-AT3G62840-XLOC_020011-11250	0.21	0.33	-0.12	no	0.26	0.32	-0.06	no	0.23	0.33	-0.1	yes	AT3G62840	yes	no	no	no	no	Symbols: | Small nuclear ribonucleoprotein family protein | chr3:23235727-23236615 REVERSE LENGTH=108
SE-AT3G63070-XLOC_016716-10052	0.9	0.92	-0.02	no	0.87	0.95	-0.08	no	0.86	0.93	-0.07	yes	AT3G63070	yes	yes	no	yes	no	Symbols: | Tudor/PWWP/MBT domain-containing protein | chr3:23302667-23309575 FORWARD LENGTH=1347
A3-AT3G63340-XLOC_020045-15736	0.49	0.77	-0.28	yes	0.45	0.77	-0.32	yes	0.53	0.75	-0.22	no	AT3G63340	yes	yes	no	yes	yes	Symbols: | Protein phosphatase 2C family protein | chr3:23392181-23397999 REVERSE LENGTH=1075
A5-AT3G63370-XLOC_016727-1465	0.21	0.5	-0.29	yes	0.3	0.46	-0.16	no	0.23	0.5	-0.27	yes	AT3G63370	yes	yes	no	yes	no	Symbols: OTP86 | Tetratricopeptide repeat (TPR)-like superfamily protein | chr3:23402080-23405180 FORWARD LENGTH=884
A5-AT3G63460-XLOC_020051-16222	0.78	0.9	-0.12	yes	0.81	0.89	-0.08	no	0.82	0.87	-0.05	no	AT3G63460	yes	yes	no	yes	no	Symbols: | transducin family protein / WD-40 repeat family protein | chr3:23431009-23437241 REVERSE LENGTH=1094
A5-AT4G00290-XLOC_022583-3483	0.99	0.93	0.06	no	0.96	0.91	0.05	no	0.99	0.92	0.07	yes	AT4G00290	yes	yes	no	yes	no	Symbols: | Mechanosensitive ion channel protein | chr4:123097-125300 REVERSE LENGTH=497
A3-AT4G00335-XLOC_020095-10335	0.13	0.07	0.06	no	0.19	0.07	0.12	yes	0.15	0.08	0.07	no	AT4G00335	yes	no	yes	yes	yes	Symbols: RHB1A | RING-H2 finger B1A | chr4:146866-147957 FORWARD LENGTH=189
A3-AT4G00440-XLOC_020102-16448	0.34	0.37	-0.03	no	0.46	0.31	0.15	no	0.57	0.38	0.19	yes	AT4G00440	yes	yes	no	yes	no	Symbols: | Protein of unknown function (DUF3741) | chr4:195176-198221 FORWARD LENGTH=832
A3-AT4G01710-XLOC_020171-3642	0.82	0.75	0.07	no	0.85	0.83	0.02	no	0.83	0.7	0.13	yes	AT4G01710	yes	no	no	no	yes	Symbols: CRK, ARPC5 | ARP2/3 complex 16 kDa subunit (p16-Arc) | chr4:735776-736450 FORWARD LENGTH=132
A3-AT4G01995-XLOC_020187-8807	0.37	0.22	0.15	no	0.45	0.24	0.21	no	0.48	0.27	0.21	yes	AT4G01995	yes	yes	yes	yes	yes	Symbols: | unknown protein; BEST Arabidopsis thaliana protein match is: unknown protein (TAIR:AT1G64680.1); Has 30201 Blast hits to 17322 proteins in 780 species: Archae - 12; Bacteria - 1396; Metazoa - 17338; Fungi - 3422; Plants - 5037; Viruses - 0; Other Eukaryotes - 2996 (source: NCBI BLink). | chr4:873075-874619 FORWARD LENGTH=258
RI-AT4G02430-XLOC_020219-14422	0.79	0.72	0.07	no	0.77	0.64	0.13	no	0.85	0.65	0.2	yes	AT4G02430	yes	no	no	no	no	Symbols: SR34b, At-SR34b | RNA-binding (RRM/RBD/RNP motifs) family protein | chr4:1069186-1070543 FORWARD LENGTH=178
RI-AT4G02430-XLOC_020219-14423	0.62	0.61	0.01	no	0.64	0.55	0.09	no	0.75	0.54	0.21	yes	AT4G02430	yes	no	no	no	no	Symbols: SR34b, At-SR34b | RNA-binding (RRM/RBD/RNP motifs) family protein | chr4:1069186-1070543 FORWARD LENGTH=178
RI-AT4G02540-XLOC_020225-12173	0.74	0.6	0.14	no	0.66	0.46	0.2	no	0.79	0.58	0.21	yes	AT4G02540	yes	no	no	no	no	Symbols: | Cysteine/Histidine-rich C1 domain family protein | chr4:1117202-1119146 FORWARD LENGTH=611
RI-AT4G02725-XLOC_020237-2778	0.34	0.29	0.05	no	0.31	0.32	-0.01	no	0.37	0.26	0.11	yes	AT4G02725	yes	no	no	no	no	Symbols: | unknown protein; FUNCTIONS IN: molecular_function unknown; INVOLVED IN: biological_process unknown; LOCATED IN: chloroplast, membrane; Has 107 Blast hits to 107 proteins in 55 species: Archae - 0; Bacteria - 69; Metazoa - 0; Fungi - 0; Plants - 34; Viruses - 0; Other Eukaryotes - 4 (source: NCBI BLink). | chr4:1206055-1207000 FORWARD LENGTH=139
A3-AT4G03110-XLOC_022762-490	0.21	0.3	-0.09	no	0.19	0.3	-0.11	yes	0.21	0.29	-0.08	yes	AT4G03110	yes	no	no	no	no	Symbols: AtRBP-DR1, RBP-DR1 | RNA-binding protein-defense related 1 | chr4:1376710-1379275 REVERSE LENGTH=439
A5-AT4G03935-XLOC_022830-11315	0.95	0.79	0.16	no	0.94	0.73	0.21	yes	0.93	0.79	0.14	no	AT4G03935	yes	yes	no	yes	no	Symbols: | unknown
RI-AT4G04200-XLOC_020354-8279	0.77	0.48	0.29	no	0.86	0.48	0.38	yes	0.87	0.39	0.48	yes	AT4G04200	yes	no	yes	yes	yes	Symbols: | Microsomal signal peptidase 25 kDa subunit (SPC25) | chr4:2027165-2028866 FORWARD LENGTH=190
RI-AT4G04200-XLOC_020354-8278	0.62	0.35	0.27	no	0.66	0.35	0.31	yes	0.67	0.29	0.38	yes	AT4G04200	yes	no	yes	yes	yes	Symbols: | Microsomal signal peptidase 25 kDa subunit (SPC25) | chr4:2027165-2028866 FORWARD LENGTH=190
RI-AT4G04200-XLOC_020354-8276	0.84	0.52	0.32	no	0.85	0.6	0.25	no	0.87	0.48	0.39	yes	AT4G04200	yes	no	yes	yes	yes	Symbols: | Microsomal signal peptidase 25 kDa subunit (SPC25) | chr4:2027165-2028866 FORWARD LENGTH=190
RI-AT4G04692-XLOC_022880-14329	0.94	0.9	0.04	no	0.94	0.88	0.06	yes	0.94	0.89	0.05	no	AT4G04692	no	no	no	no	no	Symbols: | unknown
SE-AT4G06701-XLOC_023065-1364	0.67	0.89	-0.22	yes	0.86	0.85	0.01	no	0.64	0.9	-0.26	yes	AT4G06701	yes	yes	yes	yes	yes	Symbols: | unknown
RI-AT4G07507.1-XLOC_020597-15456	0.75	0.5	0.25	yes	0.69	0.45	0.24	no	0.74	0.57	0.17	yes	AT4G07507.1	no	no	no	no	no	Symbols: | unknown
A3-AT4G07507.1-XLOC_020597-15461	0.92	0.91	0.01	no	0.95	0.92	0.03	no	0.96	0.81	0.15	yes	AT4G07507.1	no	no	no	no	no	Symbols: | unknown
RI-AT4G07507.1-XLOC_020597-15455	0.43	0.27	0.16	no	0.39	0.24	0.15	no	0.51	0.27	0.24	yes	AT4G07507.1	no	no	no	no	no	Symbols: | unknown
RI-AT4G08035-XLOC_020679-11249	0.07	0.03	0.04	no	0.08	0.03	0.05	yes	0.09	0.04	0.05	yes	AT4G08035	yes	yes	no	yes	no	Symbols: | unknown
A5-AT4G08470-XLOC_023219-13013	0.07	0.09	-0.02	no	0.11	0.08	0.03	no	0.15	0.08	0.07	yes	AT4G08470	yes	no	no	yes	no	Symbols: MAPKKK10, MEKK3 | MAPK/ERK kinase kinase 3 | chr4:5384030-5387038 REVERSE LENGTH=560
RI-AT4G08470-XLOC_023219-13010	0.12	0.14	-0.02	no	0.15	0.14	0.01	no	0.21	0.11	0.1	yes	AT4G08470	yes	no	no	yes	no	Symbols: MAPKKK10, MEKK3 | MAPK/ERK kinase kinase 3 | chr4:5384030-5387038 REVERSE LENGTH=560
A5-AT4G09760-XLOC_023303-14393	0.24	0.18	0.06	no	0.23	0.14	0.09	no	0.36	0.16	0.2	yes	AT4G09760	yes	yes	yes	yes	yes	Symbols: | Protein kinase superfamily protein | chr4:6148955-6151150 REVERSE LENGTH=346
RI-AT4G09760-XLOC_023303-14392	0.19	0.17	0.02	no	0.19	0.15	0.04	no	0.28	0.15	0.13	yes	AT4G09760	yes	yes	yes	yes	yes	Symbols: | Protein kinase superfamily protein | chr4:6148955-6151150 REVERSE LENGTH=346
A5-AT4G11830-XLOC_023418-3927	0.81	0.87	-0.06	no	0.77	0.91	-0.14	yes	0.82	0.87	-0.05	no	AT4G11830	yes	yes	no	yes	no	Symbols: PLDGAMMA2 | phospholipase D gamma 2 | chr4:7115985-7119683 REVERSE LENGTH=856
RI-AT4G11830-XLOC_023418-3925	0.7	0.59	0.11	no	0.77	0.53	0.24	no	0.75	0.56	0.19	yes	AT4G11830	yes	yes	no	yes	no	Symbols: PLDGAMMA2 | phospholipase D gamma 2 | chr4:7115985-7119683 REVERSE LENGTH=856
A5-AT4G11840-XLOC_023419-4834	0.84	0.83	0.01	no	0.8	0.82	-0.02	no	0.94	0.66	0.28	yes	AT4G11840	yes	yes	yes	yes	yes	Symbols: PLDGAMMA3 | phospholipase D gamma 3 | chr4:7122152-7125882 REVERSE LENGTH=866
A3-AT4G13640-XLOC_023547-6680	0.84	0.9	-0.06	yes	0.86	0.88	-0.02	no	0.85	0.87	-0.02	no	AT4G13640	yes	yes	no	yes	no	Symbols: UNE16 | Homeodomain-like superfamily protein | chr4:7936864-7938497 REVERSE LENGTH=295
A3-AT4G14920-XLOC_023641-5820	0.77	0.81	-0.04	no	0.67	0.91	-0.24	yes	0.78	0.83	-0.05	no	AT4G14920	yes	yes	no	yes	yes	Symbols: | Acyl-CoA N-acyltransferase with RING/FYVE/PHD-type zinc finger protein | chr4:8531157-8535842 REVERSE LENGTH=1138
A3-AT4G16360-XLOC_021238-11603	0.75	0.84	-0.09	no	0.78	0.85	-0.07	no	0.73	0.8	-0.07	yes	AT4G16360	yes	no	no	no	no	Symbols: | 5'-AMP-activated protein kinase beta-2 subunit protein | chr4:9245571-9246833 FORWARD LENGTH=261
RI-AT4G16860-XLOC_023755-3282	0.54	0.68	-0.14	yes	0.99	1	-0.01	no	0.52	0.64	-0.12	no	AT4G16860	yes	no	yes	no	yes	Symbols: RPP4 | Disease resistance protein (TIR-NBS-LRR class) family | chr4:9488584-9495700 REVERSE LENGTH=1147
RI-AT4G17310-XLOC_023778-10850	0.39	0.43	-0.04	no	0.37	0.48	-0.11	no	0.32	0.51	-0.19	yes	AT4G17310	yes	no	no	no	no	Symbols: | unknown protein; LOCATED IN: chloroplast; EXPRESSED IN: 9 plant structures; EXPRESSED DURING: LP.04 four leaves visible, 4 anthesis, petal differentiation and expansion stage; BEST Arabidopsis thaliana protein match is: unknown protein (TAIR:AT5G47455.3); Has 35333 Blast hits to 34131 proteins in 2444 species: Archae - 798; Bacteria - 22429; Metazoa - 974; Fungi - 991; Plants - 531; Vi…
RI-AT4G17310-XLOC_023778-10849	0.61	0.74	-0.13	no	0.64	0.88	-0.24	no	0.5	0.83	-0.33	yes	AT4G17310	yes	no	no	no	no	Symbols: | unknown protein; LOCATED IN: chloroplast; EXPRESSED IN: 9 plant structures; EXPRESSED DURING: LP.04 four leaves visible, 4 anthesis, petal differentiation and expansion stage; BEST Arabidopsis thaliana protein match is: unknown protein (TAIR:AT5G47455.3); Has 35333 Blast hits to 34131 proteins in 2444 species: Archae - 798; Bacteria - 22429; Metazoa - 974; Fungi - 991; Plants - 531; Vi…
RI-AT4G18120-XLOC_021328-684	0.81	0.67	0.14	yes	0.72	0.69	0.03	no	0.78	0.67	0.11	no	AT4G18120	yes	no	yes	no	yes	Symbols: AML3, ML3 | MEI2-like 3 | chr4:10038878-10041950 FORWARD LENGTH=730
A3-AT4G19112-XLOC_023892-13049	0.28	0.16	0.12	yes	0.25	0.17	0.08	no	0.25	0.16	0.09	yes	AT4G19112	yes	yes	yes	yes	yes	Symbols: CPuORF25 | conserved peptide upstream open reading frame 25 | chr4:10458368-10458493 REVERSE LENGTH=41
RI-AT4G19510-XLOC_021413-15034	0.78	0.82	-0.04	no	0.9	0.7	0.2	yes	0.85	0.8	0.05	no	AT4G19510	yes	yes	yes	yes	yes	Symbols: | Disease resistance protein (TIR-NBS-LRR class) | chr4:10633805-10637841 FORWARD LENGTH=1049
A3-AT4G22890-XLOC_021604-6766	0.47	0.64	-0.17	yes	0.5	0.62	-0.12	no	0.52	0.63	-0.11	yes	AT4G22890	yes	yes	no	yes	yes	Symbols: PGR5-LIKE A | PGR5-LIKE A | chr4:12007157-12009175 FORWARD LENGTH=322
A3-AT4G23710-XLOC_021640-5364	0.9	0.97	-0.07	yes	0.93	0.98	-0.05	no	0.89	0.98	-0.09	yes	AT4G23710	yes	no	no	yes	no	Symbols: VHA-G2, VAG2, VATG2 | vacuolar ATP synthase subunit G2 | chr4:12350577-12351354 FORWARD LENGTH=106
A5-AT4G24440-XLOC_021693-5134	0.22	0.13	0.09	no	0.26	0.15	0.11	no	0.23	0.12	0.11	yes	AT4G24440	yes	no	no	no	no	Symbols: | transcription initiation factor IIA gamma chain / TFIIA-gamma (TFIIA-S) | chr4:12633460-12634553 FORWARD LENGTH=106
RI-AT4G24500-XLOC_021697-3503	0.79	0.94	-0.15	yes	0.9	0.97	-0.07	no	0.89	0.92	-0.03	no	AT4G24500	yes	yes	no	yes	no	Symbols: | hydroxyproline-rich glycoprotein family protein | chr4:12658732-12660211 FORWARD LENGTH=319
A3-AT4G25080-XLOC_021728-14066	0.73	0.83	-0.1	no	0.76	0.84	-0.08	no	0.77	0.85	-0.08	yes	AT4G25080	yes	no	no	no	no	Symbols: CHLM | magnesium-protoporphyrin IX methyltransferase | chr4:12877015-12878128 FORWARD LENGTH=312
RI-AT4G25500-XLOC_021748-3782	0.13	0.24	-0.11	yes	0.11	0.24	-0.13	yes	0.15	0.23	-0.08	yes	AT4G25500	yes	yes	no	yes	no	Symbols: RSP35, RS40, At-RS40 | arginine/serine-rich splicing factor 35 | chr4:13025168-13027243 FORWARD LENGTH=350
SE-AT4G25500-XLOC_021748-3783	0.79	0.61	0.18	yes	0.82	0.61	0.21	yes	0.76	0.62	0.14	yes	AT4G25500	yes	yes	no	yes	no	Symbols: RSP35, RS40, At-RS40 | arginine/serine-rich splicing factor 35 | chr4:13025168-13027243 FORWARD LENGTH=350
RI-AT4G26510-XLOC_021811-2647	0.49	0.45	0.04	no	0.59	0.48	0.11	yes	0.51	0.44	0.07	no	AT4G26510	yes	yes	yes	yes	yes	Symbols: UKL4 | uridine kinase-like 4 | chr4:13384503-13387920 FORWARD LENGTH=469
RI-AT4G27040-XLOC_024335-9549	0.22	0.38	-0.16	no	0.37	0.32	0.05	no	0.2	0.35	-0.15	yes	AT4G27040	yes	yes	yes	yes	yes	Symbols: VPS22 | EAP30/Vps36 family protein | chr4:13573061-13574576 REVERSE LENGTH=250
RI-AT4G27960-XLOC_024388-2281	0.13	0.2	-0.07	yes	0.15	0.18	-0.03	no	0.13	0.19	-0.06	no	AT4G27960	yes	no	no	yes	no	Symbols: UBC9 | ubiquitin conjugating enzyme 9 | chr4:13916065-13917293 REVERSE LENGTH=178
RI-AT4G30900-XLOC_022052-6885	0.51	0.47	0.04	no	0.64	0.49	0.15	no	0.65	0.5	0.15	yes	AT4G30900	yes	yes	no	yes	yes	Symbols: | DNAse I-like superfamily protein | chr4:15040021-15042203 FORWARD LENGTH=316
RI-AT4G31050-XLOC_022061-6467	0.77	0.68	0.09	no	0.8	0.72	0.08	no	0.82	0.7	0.12	yes	AT4G31050	yes	no	no	yes	no	Symbols: | Biotin/lipoate A/B protein ligase family | chr4:15114345-15115443 FORWARD LENGTH=278
A3-AT4G31550-XLOC_024587-1736	0.7	0.8	-0.1	no	0.64	0.8	-0.16	yes	0.66	0.81	-0.15	no	AT4G31550	yes	yes	no	yes	no	Symbols: WRKY11, ATWRKY11 | WRKY DNA-binding protein 11 | chr4:15290065-15291458 REVERSE LENGTH=324
A3-AT4G32000-XLOC_024616-14615	0.44	0.72	-0.28	yes	0.57	0.49	0.08	no	0.65	0.67	-0.02	no	AT4G32000	yes	yes	no	yes	no	Symbols: | Protein kinase superfamily protein | chr4:15474083-15476655 REVERSE LENGTH=419
A5-AT4G32060-XLOC_022119-14836	0.6	0.7	-0.1	yes	0.67	0.73	-0.06	no	0.66	0.68	-0.02	no	AT4G32060	yes	no	no	no	no	Symbols: | calcium-binding EF hand family protein | chr4:15501134-15503302 FORWARD LENGTH=454
A3-AT4G32330-XLOC_022133-6081	0.89	0.77	0.12	yes	0.87	0.77	0.1	yes	0.87	0.77	0.1	no	AT4G32330	yes	no	no	no	no	Symbols: | TPX2 (targeting protein for Xklp2) protein family | chr4:15609801-15611867 FORWARD LENGTH=437
SE-AT4G33060-XLOC_022179-10472	0.86	0.81	0.05	no	0.87	0.76	0.11	yes	0.92	0.83	0.09	no	AT4G33060	yes	no	yes	yes	yes	Symbols: | Cyclophilin-like peptidyl-prolyl cis-trans isomerase family protein | chr4:15948535-15951954 FORWARD LENGTH=504
RI-AT4G33940-XLOC_022215-7839	0.21	0.09	0.12	yes	0.14	0.15	-0.01	no	0.19	0.14	0.05	no	AT4G33940	yes	no	no	no	no	Symbols: | RING/U-box superfamily protein | chr4:16266085-16267612 FORWARD LENGTH=262
A3-AT4G34100-XLOC_022228-9370	0.82	0.74	0.08	no	0.81	0.77	0.04	no	0.85	0.7	0.15	yes	AT4G34100	yes	no	yes	no	yes	Symbols: | RING/U-box superfamily protein | chr4:16330590-16334864 FORWARD LENGTH=1107
A3-AT4G34900-XLOC_024773-7701	0.36	0.58	-0.22	no	0.28	0.52	-0.24	no	0.3	0.56	-0.26	yes	AT4G34900	yes	yes	no	yes	no	Symbols: ATXDH2, XDH2 | xanthine dehydrogenase 2 | chr4:16625688-16631306 REVERSE LENGTH=1353
RI-AT4G34900-XLOC_024773-7698	0.46	0.55	-0.09	no	0.49	0.61	-0.12	no	0.41	0.6	-0.19	yes	AT4G34900	yes	yes	no	yes	no	Symbols: ATXDH2, XDH2 | xanthine dehydrogenase 2 | chr4:16625688-16631306 REVERSE LENGTH=1353
RI-AT4G35785-XLOC_024813-6594	0.92	0.86	0.06	no	0.95	0.93	0.02	no	0.96	0.87	0.09	yes	AT4G35785	yes	no	yes	no	yes	Symbols: | RNA-binding (RRM/RBD/RNP motifs) family protein | chr4:16953404-16955127 REVERSE LENGTH=244
A5-AT4G36648-XLOC_024863-15738	0.91	0.84	0.07	no	0.83	0.71	0.12	yes	0.85	0.82	0.03	no	AT4G36648	yes	no	yes	no	yes	Symbols: | unknown
A3-AT4G36690-XLOC_024867-12316	0.68	0.57	0.11	no	0.66	0.43	0.23	yes	0.69	0.55	0.14	no	AT4G36690	yes	yes	yes	yes	yes	Symbols: ATU2AF65A | U2 snRNP auxilliary factor, large subunit, splicing factor | chr4:17294139-17297609 REVERSE LENGTH=551
RI-AT4G36690-XLOC_024867-12315	0.28	0.39	-0.11	no	0.29	0.46	-0.17	yes	0.3	0.41	-0.11	no	AT4G36690	yes	yes	yes	yes	yes	Symbols: ATU2AF65A | U2 snRNP auxilliary factor, large subunit, splicing factor | chr4:17294139-17297609 REVERSE LENGTH=551
A3-AT4G37480-XLOC_022419-3402	0.17	0.05	0.12	yes	0.25	0.1	0.15	no	0.16	0.06	0.1	no	AT4G37480	yes	yes	no	yes	yes	Symbols: | Chaperone DnaJ-domain superfamily protein | chr4:17619261-17621596 FORWARD LENGTH=531
RI-AT4G37550-XLOC_022423-139	0.11	0.06	0.05	yes	0.13	0.09	0.04	no	0.09	0.05	0.04	no	AT4G37550	yes	no	no	yes	no	Symbols: | Acetamidase/Formamidase family protein | chr4:17643684-17645729 FORWARD LENGTH=432
A5-AT4G38090-XLOC_024945-4652	0.84	0.7	0.14	no	0.81	0.62	0.19	yes	0.82	0.7	0.12	no	AT4G38090	yes	no	no	no	no	Symbols: | Ribosomal protein S5 domain 2-like superfamily protein | chr4:17883757-17884702 REVERSE LENGTH=230
A3-AT4G38330-XLOC_022464-2301	0.57	0.33	0.24	no	0.45	0.36	0.09	no	0.61	0.38	0.23	yes	AT4G38330	yes	yes	no	yes	yes	Symbols: | Integral membrane protein hemolysin-III homolog | chr4:17952294-17952540 FORWARD LENGTH=47
A3-AT4G39100-XLOC_025002-10599	0.36	0.25	0.11	no	0.4	0.2	0.2	yes	0.34	0.27	0.07	no	AT4G39100	yes	yes	no	yes	no	Symbols: SHL1 | PHD finger family protein / bromo-adjacent homology (BAH) domain-containing protein | chr4:18218712-18220134 REVERSE LENGTH=169
A3-AT5G02100-XLOC_025140-11170	0.12	0.1	0.02	no	0.19	0.06	0.13	yes	0.12	0.07	0.05	no	AT5G02100	yes	yes	no	yes	no	Symbols: UNE18, ORP3A | Oxysterol-binding family protein | chr5:413639-416016 FORWARD LENGTH=453
SE-AT5G02810-XLOC_028815-7844	0.96	0.88	0.08	yes	0.93	0.85	0.08	yes	0.96	0.89	0.07	yes	AT5G02810	yes	yes	no	yes	no	Symbols: PRR7, APRR7 | pseudo-response regulator 7 | chr5:638283-641461 REVERSE LENGTH=727
SE-AT5G02810-XLOC_028815-7845	0.98	0.93	0.05	yes	0.96	0.92	0.04	no	0.98	0.94	0.04	no	AT5G02810	yes	yes	no	yes	no	Symbols: PRR7, APRR7 | pseudo-response regulator 7 | chr5:638283-641461 REVERSE LENGTH=727
RI-AT5G02810-XLOC_028815-7842	0.28	0.39	-0.11	no	0.26	0.34	-0.08	no	0.27	0.35	-0.08	yes	AT5G02810	yes	yes	no	yes	no	Symbols: PRR7, APRR7 | pseudo-response regulator 7 | chr5:638283-641461 REVERSE LENGTH=727
A3-AT5G03406-XLOC_025221-2988	0.65	0.44	0.21	no	0.61	0.38	0.23	yes	0.48	0.44	0.04	no	AT5G03406	yes	no	yes	no	yes	Symbols: | Class II aaRS and biotin synthetases superfamily protein | chr5:839966-841444 FORWARD LENGTH=263
A3-AT5G03500-XLOC_028848-7438	0.74	0.89	-0.15	yes	0.73	0.84	-0.11	no	0.74	0.85	-0.11	no	AT5G03500	yes	yes	no	yes	no	Symbols: | Mediator complex, subunit Med7 | chr5:876673-877660 REVERSE LENGTH=168
A3-AT5G04430-XLOC_028903-7964	0.76	0.7	0.06	no	0.79	0.74	0.05	no	0.77	0.7	0.07	yes	AT5G04430	yes	yes	no	yes	yes	Symbols: BTR1, BTR1S | binding to TOMV RNA 1L (long form) | chr5:1250602-1253523 REVERSE LENGTH=313
SE-AT5G06120-XLOC_025383-11386	0.17	0.28	-0.11	no	0.19	0.28	-0.09	no	0.16	0.28	-0.12	yes	AT5G06120	yes	yes	no	yes	yes	Symbols: | ARM repeat superfamily protein | chr5:1845309-1852601 FORWARD LENGTH=1052
A3-AT5G06980-XLOC_025423-4517	0.96	0.85	0.11	yes	0.92	0.77	0.15	no	0.96	0.85	0.11	no	AT5G06980	yes	yes	no	yes	no	Symbols: | unknown protein; FUNCTIONS IN: molecular_function unknown; INVOLVED IN: response to karrikin; LOCATED IN: cellular_component unknown; EXPRESSED IN: 21 plant structures; EXPRESSED DURING: 11 growth stages; BEST Arabidopsis thaliana protein match is: unknown protein (TAIR:AT3G12320.1). | chr5:2167799-2169110 FORWARD LENGTH=266
A3-AT5G06980-XLOC_025423-4516	0.79	0.58	0.21	no	0.73	0.53	0.2	no	0.81	0.53	0.28	yes	AT5G06980	yes	yes	no	yes	no	Symbols: | unknown protein; FUNCTIONS IN: molecular_function unknown; INVOLVED IN: response to karrikin; LOCATED IN: cellular_component unknown; EXPRESSED IN: 21 plant structures; EXPRESSED DURING: 11 growth stages; BEST Arabidopsis thaliana protein match is: unknown protein (TAIR:AT3G12320.1). | chr5:2167799-2169110 FORWARD LENGTH=266
RI-AT5G08430-XLOC_025505-8084	0.07	0.22	-0.15	yes	0.09	0.14	-0.05	no	0.1	0.15	-0.05	no	AT5G08430	yes	no	no	no	yes	Symbols: | SWIB/MDM2 domain;Plus-3;GYF | chr5:2716974-2720095 FORWARD LENGTH=553
A5-AT5G09230-XLOC_025530-11776	0.65	0.81	-0.16	yes	0.77	0.66	0.11	no	0.76	0.75	0.01	no	AT5G09230	yes	yes	no	yes	no	Symbols: SRT2 | sirtuin 2 | chr5:2871559-2873613 FORWARD LENGTH=376
SE-AT5G10200-XLOC_025577-4610	0.97	0.99	-0.02	no	0.91	0.98	-0.07	yes	0.94	0.97	-0.03	no	AT5G10200	yes	yes	no	yes	no	Symbols: | ARM-repeat/Tetratricopeptide repeat (TPR)-like protein | chr5:3202378-3204367 FORWARD LENGTH=631
A3-AT5G11610-XLOC_029276-676	0.87	0.88	-0.01	no	0.94	0.82	0.12	yes	0.89	0.83	0.06	no	AT5G11610	no	no	no	no	no	Symbols: | Exostosin family protein | chr5:3735736-3737952 REVERSE LENGTH=453
A3-AT5G13530-XLOC_025722-451	0.75	0.72	0.03	no	0.65	0.69	-0.04	no	0.64	0.79	-0.15	yes	AT5G13530	yes	yes	yes	yes	yes	Symbols: KEG | protein kinases;ubiquitin-protein ligases | chr5:4345618-4354369 FORWARD LENGTH=1624
A3-AT5G13730-XLOC_029373-3805	0.55	0.65	-0.1	no	0.58	0.67	-0.09	no	0.52	0.65	-0.13	yes	AT5G13730	yes	no	no	yes	no	Symbols: SIG4, SIGD | sigma factor 4 | chr5:4429132-4430744 REVERSE LENGTH=419
A3-AT5G14440-XLOC_029413-15799	0.33	0.48	-0.15	yes	0.37	0.51	-0.14	yes	0.36	0.5	-0.14	yes	AT5G14440	yes	yes	no	yes	no	Symbols: | Surfeit locus protein 2 (SURF2) | chr5:4656065-4657807 REVERSE LENGTH=291
A3-AT5G14550-XLOC_029421-11824	0.86	0.76	0.1	no	0.92	0.78	0.14	yes	0.91	0.83	0.08	no	AT5G14550	yes	no	yes	yes	yes	Symbols: | Core-2/I-branching beta-1,6-N-acetylglucosaminyltransferase family protein | chr5:4691633-4693732 REVERSE LENGTH=346
RI-AT5G16930-XLOC_025905-13569	0.92	0.99	-0.07	no	0.68	0.97	-0.29	yes	0.95	0.99	-0.04	no	AT5G16930	yes	yes	yes	yes	yes	Symbols: | AAA-type ATPase family protein | chr5:5568578-5571565 FORWARD LENGTH=644
A3-AT5G17570-XLOC_025935-9294	0.69	0.36	0.33	yes	0.67	0.72	-0.05	no	0.68	0.59	0.09	no	AT5G17570	yes	yes	no	yes	no	Symbols: | TatD related DNase | chr5:5792948-5794580 FORWARD LENGTH=325
SE-AT5G18230-XLOC_029623-13964	0.46	0.71	-0.25	yes	0.56	0.68	-0.12	no	0.52	0.71	-0.19	yes	AT5G18230	yes	yes	no	yes	no	Symbols: | transcription regulator NOT2/NOT3/NOT5 family protein | chr5:6021610-6027031 REVERSE LENGTH=845
RI-AT5G18550-XLOC_025980-15982	0.89	0.97	-0.08	no	0.89	0.97	-0.08	yes	0.92	0.97	-0.05	no	AT5G18550	yes	yes	no	yes	no	Symbols: | Zinc finger C-x8-C-x5-C-x3-H type family protein | chr5:6160515-6162729 FORWARD LENGTH=465
RI-AT5G18570-XLOC_029646-12699	0.86	0.99	-0.13	yes	0.99	0.98	0.01	no	0.99	0.99	0	no	AT5G18570	yes	yes	no	yes	no	Symbols: EMB269, ATOBGC, CPSAR1 | GTP1/OBG family protein | chr5:6171839-6174823 REVERSE LENGTH=681
A3-AT5G19210-XLOC_026021-13847	0.92	0.76	0.16	no	0.9	0.7	0.2	yes	0.88	0.75	0.13	no	AT5G19210	yes	no	yes	yes	yes	Symbols: | P-loop containing nucleoside triphosphate hydrolases superfamily protein | chr5:6462100-6463687 FORWARD LENGTH=315
A3-AT5G19460-XLOC_026037-15430	0.04	0.11	-0.07	no	0.04	0.15	-0.11	no	0.08	0.16	-0.08	yes	AT5G19460	yes	no	no	yes	no	Symbols: atnudt20, NUDT20 | nudix hydrolase homolog 20 | chr5:6563112-6565178 FORWARD LENGTH=374
SE-AT5G20450-XLOC_029741-6311	0.23	0.14	0.09	no	0.34	0.15	0.19	yes	0.19	0.17	0.02	no	AT5G20450	yes	no	no	yes	yes	Symbols: | FUNCTIONS IN: molecular_function unknown; INVOLVED IN: biological_process unknown; LOCATED IN: cellular_component unknown; EXPRESSED IN: 17 plant structures; EXPRESSED DURING: 9 growth stages; CONTAINS InterPro DOMAIN/s: Dilute (InterPro:IPR002710); BEST Arabidopsis thaliana protein match is: myosin, putative (TAIR:AT5G20470.1). | chr5:6910968-6912820 REVERSE LENGTH=312
RI-AT5G20635-XLOC_029752-11183	0.1	0.07	0.03	no	0.1	0.04	0.06	no	0.11	0.06	0.05	yes	AT5G20635	yes	yes	no	yes	yes	Symbols: | FUNCTIONS IN: molecular_function unknown; INVOLVED IN: biological_process unknown; LOCATED IN: keratin filament, chloroplast; CONTAINS InterPro DOMAIN/s: Keratin, high sulphur B2 protein (InterPro:IPR002494); Has 6153 Blast hits to 2882 proteins in 265 species: Archae - 6; Bacteria - 47; Metazoa - 4777; Fungi - 68; Plants - 187; Viruses - 30; Other Eukaryotes - 1038 (source: NCBI BLink…
A3-AT5G21222-XLOC_026123-13219	0.84	0.73	0.11	yes	0.81	0.83	-0.02	no	0.86	0.82	0.04	no	AT5G21222	yes	yes	no	yes	no	Symbols: | protein kinase family protein | chr5:7209422-7213700 FORWARD LENGTH=831
SE-AT5G22620-XLOC_029830-183	0.16	0.31	-0.15	yes	0.15	0.26	-0.11	yes	0.14	0.28	-0.14	yes	AT5G22620	yes	yes	yes	yes	yes	Symbols: | phosphoglycerate/bisphosphoglycerate mutase family protein | chr5:7517731-7520223 REVERSE LENGTH=460
A3-AT5G23610-XLOC_029888-253	0.78	0.85	-0.07	no	0.74	0.85	-0.11	yes	0.77	0.86	-0.09	yes	AT5G23610	yes	yes	no	yes	yes	Symbols: | INVOLVED IN: biological_process unknown; EXPRESSED IN: 24 plant structures; EXPRESSED DURING: 15 growth stages; BEST Arabidopsis thaliana protein match is: SWITCH1 (TAIR:AT5G51330.1); Has 173 Blast hits to 168 proteins in 34 species: Archae - 3; Bacteria - 10; Metazoa - 6; Fungi - 2; Plants - 115; Viruses - 0; Other Eukaryotes - 37 (source: NCBI BLink). | chr5:7957641-7959968 REVERSE L…
RI-AT5G24620-XLOC_026267-2992	0.9	0.84	0.06	no	0.88	0.75	0.13	yes	0.92	0.84	0.08	no	AT5G24620	yes	yes	yes	yes	yes	Symbols: | Pathogenesis-related thaumatin superfamily protein | chr5:8431187-8432289 FORWARD LENGTH=303
A5-AT5G24670-XLOC_026270-4085	0.05	0.11	-0.06	no	0.06	0.09	-0.03	no	0.04	0.13	-0.09	yes	AT5G24670	yes	yes	no	yes	no	Symbols: | Cytidine/deoxycytidylate deaminase family protein | chr5:8448880-8451046 FORWARD LENGTH=404
A3-AT5G25520-XLOC_026318-3004	0.2	0.23	-0.03	no	0.3	0.41	-0.11	yes	0.24	0.23	0.01	no	AT5G25520	yes	no	no	yes	yes	Symbols: | SPOC domain / Transcription elongation factor S-II protein | chr5:8885550-8889484 FORWARD LENGTH=997
RI-AT5G26160-XLOC_026346-23	0.62	0.8	-0.18	no	0.93	0.69	0.24	yes	0.86	0.73	0.13	no	AT5G26160	yes	yes	yes	yes	yes	Symbols: | unknown protein; BEST Arabidopsis thaliana protein match is: unknown protein (TAIR:AT5G20610.1); Has 197 Blast hits to 158 proteins in 44 species: Archae - 0; Bacteria - 14; Metazoa - 28; Fungi - 15; Plants - 117; Viruses - 2; Other Eukaryotes - 21 (source: NCBI BLink). | chr5:9143269-9146312 FORWARD LENGTH=976
A5-AT5G26160-XLOC_026346-24	0.23	0.17	0.06	no	0.03	0.22	-0.19	yes	0.07	0.23	-0.16	no	AT5G26160	yes	yes	yes	yes	yes	Symbols: | unknown protein; BEST Arabidopsis thaliana protein match is: unknown protein (TAIR:AT5G20610.1); Has 197 Blast hits to 158 proteins in 44 species: Archae - 0; Bacteria - 14; Metazoa - 28; Fungi - 15; Plants - 117; Viruses - 2; Other Eukaryotes - 21 (source: NCBI BLink). | chr5:9143269-9146312 FORWARD LENGTH=976
A3-AT5G26180-XLOC_026347-13169	0.33	0.69	-0.36	no	0.31	0.79	-0.48	yes	0.46	0.72	-0.26	yes	AT5G26180	yes	yes	yes	yes	yes	Symbols: | S-adenosyl-L-methionine-dependent methyltransferases superfamily protein | chr5:9149253-9152595 FORWARD LENGTH=567
A5-AT5G26680-XLOC_030059-2546	0.48	0.76	-0.28	yes	0.49	0.83	-0.34	no	0.46	0.61	-0.15	no	AT5G26680	yes	yes	yes	yes	yes	Symbols: | 5'-3' exonuclease family protein | chr5:9311882-9315458 REVERSE LENGTH=383
A3-AT5G26680-XLOC_030059-2552	0.78	0.93	-0.15	no	0.89	0.95	-0.06	no	0.84	0.97	-0.13	yes	AT5G26680	yes	yes	yes	yes	yes	Symbols: | 5'-3' exonuclease family protein | chr5:9311882-9315458 REVERSE LENGTH=383
A3-AT5G26742-XLOC_030057-6790	0.35	0.23	0.12	yes	0.35	0.21	0.14	yes	0.35	0.22	0.13	yes	AT5G26742	yes	yes	no	yes	no	Symbols: emb1138 | DEAD box RNA helicase (RH3) | chr5:9285540-9288618 REVERSE LENGTH=655
RI-AT5G26980-XLOC_030078-1036	0.96	0.75	0.21	yes	0.83	0.87	-0.04	no	0.94	0.92	0.02	no	AT5G26980	yes	no	no	no	no	Symbols: SYP41, ATSYP41, ATTLG2A | syntaxin of plants 41 | chr5:9488724-9490604 REVERSE LENGTH=322
A3-AT5G27730-XLOC_026448-14940	0.51	0.26	0.25	yes	0.44	0.27	0.17	no	0.48	0.34	0.14	yes	AT5G27730	yes	yes	no	yes	no	Symbols: | Protein of unknown function (DUF1624) | chr5:9820311-9822868 FORWARD LENGTH=472
A5-AT5G34790.1-XLOC_026774-9831	0.47	0.2	0.27	no	0.24	0.45	-0.21	yes	0.17	0.37	-0.2	no	AT5G34790.1	no	no	no	no	no	Symbols: | unknown
A5-AT5G34790.1-XLOC_026774-9829	0.46	0.18	0.28	no	0.24	0.45	-0.21	yes	0.18	0.34	-0.16	no	AT5G34790.1	no	no	no	no	no	Symbols: | unknown
RI-AT5G38590-XLOC_030730-7117	0.7	0.64	0.06	no	0.86	0.51	0.35	yes	0.82	0.59	0.23	no	AT5G38590	yes	no	no	no	no	Symbols: | F-box/RNI-like/FBD-like domains-containing protein | chr5:15452586-15453455 REVERSE LENGTH=289
RI-AT5G38600-XLOC_027071-11918	0.34	0.33	0.01	no	0.41	0.28	0.13	yes	0.38	0.33	0.05	no	AT5G38600	yes	yes	no	yes	no	Symbols: | Proline-rich spliceosome-associated (PSP) family protein / zinc knuckle (CCHC-type) family protein | chr5:15457386-15460466 FORWARD LENGTH=532
RI-AT5G41100-XLOC_027216-5384	0.25	0.21	0.04	no	0.3	0.2	0.1	no	0.34	0.16	0.18	yes	AT5G41100	yes	no	no	no	yes	Symbols: | FUNCTIONS IN: molecular_function unknown; INVOLVED IN: biological_process unknown; LOCATED IN: plasma membrane; EXPRESSED IN: 23 plant structures; EXPRESSED DURING: 13 growth stages; BEST Arabidopsis thaliana protein match is: hydroxyproline-rich glycoprotein family protein (TAIR:AT3G26910.2); Has 1497 Blast hits to 1191 proteins in 214 species: Archae - 4; Bacteria - 102; Metazoa - 48…
RI-AT5G41750-XLOC_027253-11039	0.43	0.54	-0.11	no	0.62	0.59	0.03	no	0.66	0.42	0.24	yes	AT5G41750	no	no	no	no	no	Symbols: | Disease resistance protein (TIR-NBS-LRR class) family | chr5:16694047-16697527 FORWARD LENGTH=1068
A3-AT5G42400-XLOC_030950-3685	0.05	0.18	-0.13	no	0.23	0.07	0.16	yes	0.13	0.15	-0.02	no	AT5G42400	yes	yes	no	yes	no	Symbols: ATXR7, SDG25 | SET domain protein 25 | chr5:16954469-16960671 REVERSE LENGTH=1423
RI-AT5G42400-XLOC_030950-3670	0.96	0.84	0.12	no	0.88	0.87	0.01	no	0.93	0.61	0.32	yes	AT5G42400	yes	yes	no	yes	no	Symbols: ATXR7, SDG25 | SET domain protein 25 | chr5:16954469-16960671 REVERSE LENGTH=1423
RI-AT5G42690-XLOC_030967-5284	0.09	0.01	0.08	yes	0.04	0.02	0.02	no	0.01	0.01	0	no	AT5G42690	yes	yes	no	yes	no	Symbols: | Protein of unknown function, DUF547 | chr5:17116630-17118960 REVERSE LENGTH=488
A5-AT5G42870-XLOC_030976-3037	0.51	0.7	-0.19	yes	0.67	0.72	-0.05	no	0.52	0.78	-0.26	no	AT5G42870	yes	yes	yes	yes	yes	Symbols: PAH2 | phosphatidic acid phosphohydrolase 2 | chr5:17185719-17189681 REVERSE LENGTH=925
A3-AT5G42900-XLOC_030978-15298	0.15	0.33	-0.18	yes	0.18	0.25	-0.07	no	0.17	0.27	-0.1	no	AT5G42900	yes	yes	yes	yes	yes	Symbols: | cold regulated gene 27 | chr5:17198366-17199712 REVERSE LENGTH=245
A3-AT5G43725-XLOC_027384-10663	0.54	0.5	0.04	no	0.68	0.74	-0.06	no	0.68	0.35	0.33	yes	AT5G43725	yes	yes	yes	yes	yes	Symbols: | unknown
A5-AT5G43990-XLOC_027396-2635	0.26	0.3	-0.04	no	0.16	0.29	-0.13	no	0.09	0.36	-0.27	yes	AT5G43990	yes	no	no	no	yes	Symbols: SUVR2 | SET-domain containing protein lysine methyltransferase family protein | chr5:17698523-17701733 FORWARD LENGTH=697
RI-AT5G44750-XLOC_027447-6971	0.79	0.94	-0.15	no	0.73	0.96	-0.23	yes	0.8	0.85	-0.05	no	AT5G44750	yes	yes	yes	yes	yes	Symbols: REV1, ATREV1 | DNA-directed DNA polymerases | chr5:18052669-18059581 FORWARD LENGTH=1105
A3-AT5G45510-XLOC_027492-1804	0.99	0.95	0.04	no	0.97	0.93	0.04	no	0.97	0.91	0.06	yes	AT5G45510	yes	yes	no	yes	no	Symbols: | Leucine-rich repeat (LRR) family protein | chr5:18444798-18448952 FORWARD LENGTH=1210
RI-AT5G46730-XLOC_027556-3893	0.26	0.48	-0.22	yes	0.43	0.45	-0.02	no	0.52	0.38	0.14	no	AT5G46730	no	no	no	no	no	Symbols: | glycine-rich protein | chr5:18964030-18964902 FORWARD LENGTH=246
A3-AT5G47690-XLOC_027611-2248	0.83	0.74	0.09	yes	0.84	0.75	0.09	no	0.86	0.76	0.1	no	AT5G47690	yes	yes	yes	yes	yes	Symbols: | binding | chr5:19317899-19327014 FORWARD LENGTH=1607
SE-AT5G48880-XLOC_031346-11113	0.27	0.11	0.16	yes	0.34	0.26	0.08	no	0.29	0.1	0.19	yes	AT5G48880	yes	yes	no	yes	no	Symbols: | peroxisomal 3-keto-acyl-CoA thiolase 2 | chr5:19814576-19817021 REVERSE LENGTH=457
A5-AT5G51970-XLOC_027844-4889	0.71	0.82	-0.11	no	0.63	0.78	-0.15	no	0.66	0.76	-0.1	yes	AT5G51970	yes	no	yes	no	yes	Symbols: | GroES-like zinc-binding alcohol dehydrogenase family protein | chr5:21111820-21113284 FORWARD LENGTH=364
SE-AT5G52040-XLOC_027846-6240	0.83	0.86	-0.03	no	0.81	0.87	-0.06	yes	0.83	0.86	-0.03	no	AT5G52040	yes	no	no	yes	no	Symbols: RS41, At-RS41 | RNA-binding (RRM/RBD/RNP motifs) family protein | chr5:21131881-21133318 FORWARD LENGTH=324
SE-AT5G52070-XLOC_027849-11771	0.32	0.79	-0.47	yes	0.26	0.68	-0.42	no	0.34	0.64	-0.3	no	AT5G52070	yes	yes	no	yes	yes	Symbols: | Agenet domain-containing protein | chr5:21162116-21164717 FORWARD LENGTH=271
RI-AT5G53010-XLOC_031567-5924	0.47	0.66	-0.19	no	0.41	0.7	-0.29	yes	0.48	0.61	-0.13	no	AT5G53010	yes	yes	no	yes	yes	Symbols: | calcium-transporting ATPase, putative | chr5:21488899-21496537 REVERSE LENGTH=1049
A3-AT5G53490-XLOC_031587-7206	0.21	0.28	-0.07	yes	0.22	0.28	-0.06	yes	0.2	0.28	-0.08	yes	AT5G53490	yes	yes	no	yes	no	Symbols: | Tetratricopeptide repeat (TPR)-like superfamily protein | chr5:21723488-21724621 REVERSE LENGTH=250
RI-AT5G54730-XLOC_031651-5805	0.49	0.6	-0.11	no	0.56	0.88	-0.32	yes	0.82	0.69	0.13	no	AT5G54730	yes	yes	yes	yes	yes	Symbols: ATATG18F, ATG18F, G18F | homolog of yeast autophagy 18 (ATG18) F | chr5:22233977-22236804 REVERSE LENGTH=763
SE-AT5G55100-XLOC_031670-4551	0.28	0.34	-0.06	no	0.33	0.34	-0.01	no	0.3	0.45	-0.15	yes	AT5G55100	yes	yes	no	yes	no	Symbols: | SWAP (Suppressor-of-White-APricot)/surp domain-containing protein | chr5:22361401-22364664 REVERSE LENGTH=844
RI-AT5G57565-XLOC_028181-3859	0.52	0.72	-0.2	no	0.52	0.81	-0.29	no	0.49	0.79	-0.3	yes	AT5G57565	yes	yes	no	yes	no	Symbols: | Protein kinase superfamily protein | chr5:23310872-23311494 FORWARD LENGTH=143
A3-AT5G57700-XLOC_028188-3072	0.13	0.16	-0.03	no	0.04	0.15	-0.11	yes	0.09	0.11	-0.02	no	AT5G57700	yes	yes	no	yes	no	Symbols: | BNR/Asp-box repeat family protein | chr5:23375170-23376943 FORWARD LENGTH=348
SE-AT5G58370-XLOC_028227-2056	0.13	0.49	-0.36	yes	0.1	0.41	-0.31	yes	0.19	0.62	-0.43	no	AT5G58370	yes	yes	no	yes	no	Symbols: | P-loop containing nucleoside triphosphate hydrolases superfamily protein | chr5:23593358-23595645 FORWARD LENGTH=465
RI-AT5G58470-XLOC_031849-2522	0.62	0.56	0.06	no	0.57	0.56	0.01	no	0.57	0.45	0.12	yes	AT5G58470	yes	no	no	no	no	Symbols: TAF15b | TBP-associated factor 15B | chr5:23638566-23640854 REVERSE LENGTH=422
SE-AT5G59610-XLOC_028288-5007	0.93	0.94	-0.01	no	0.97	0.92	0.05	yes	0.93	0.94	-0.01	no	AT5G59610	yes	no	no	no	yes	Symbols: | Chaperone DnaJ-domain superfamily protein | chr5:24013165-24014889 FORWARD LENGTH=256
A5-AT5G61530-XLOC_028389-3088	0.08	0.09	-0.01	no	0.13	0.02	0.11	yes	0.07	0.08	-0.01	no	AT5G61530	yes	yes	no	yes	no	Symbols: | small G protein family protein / RhoGAP family protein | chr5:24742405-24744586 FORWARD LENGTH=376
RI-AT5G62000-XLOC_028412-9993	0.11	0.07	0.04	no	0.13	0.09	0.04	no	0.14	0.09	0.05	yes	AT5G62000	yes	no	no	yes	no	Symbols: ARF2 | auxin response factor 2 | chr5:24910859-24914873 FORWARD LENGTH=853
RI-AT5G63370-XLOC_032110-11448	0.85	0.73	0.12	no	0.82	0.68	0.14	yes	0.84	0.72	0.12	no	AT5G63370	yes	yes	no	yes	no	Symbols: | Protein kinase superfamily protein | chr5:25384954-25386792 REVERSE LENGTH=612
SE-AT5G64170-XLOC_032156-12338	0.56	0.49	0.07	no	0.6	0.48	0.12	no	0.54	0.44	0.1	yes	AT5G64170	yes	yes	no	yes	no	Symbols: | dentin sialophosphoprotein-related | chr5:25672904-25675934 REVERSE LENGTH=616
RI-AT5G64360-XLOC_032165-4270	0.53	0.28	0.25	yes	0.42	0.28	0.14	no	0.41	0.25	0.16	no	AT5G64360	yes	no	no	no	yes	Symbols: | Chaperone DnaJ-domain superfamily protein | chr5:25737208-25738602 REVERSE LENGTH=464
A3-AT5G64940-XLOC_028573-1058	0.75	0.82	-0.07	no	0.74	0.84	-0.1	yes	0.76	0.82	-0.06	yes	AT5G64940	yes	yes	yes	yes	yes	Symbols: ATATH13, ATH13 | ABC2 homolog 13 | chr5:25949116-25953326 FORWARD LENGTH=761
SE-AT5G65060-XLOC_028580-6102	0.24	0.42	-0.18	yes	0.18	0.39	-0.21	no	0.18	0.44	-0.26	yes	AT5G65060	yes	no	yes	yes	yes	Symbols: MAF3, FCL3 | K-box region and MADS-box transcription factor family protein | chr5:25987527-25991065 FORWARD LENGTH=185
RI-AT5G66240-XLOC_028646-4325	0.63	0.6	0.03	no	0.66	0.65	0.01	no	0.69	0.59	0.1	yes	AT5G66240	yes	no	no	yes	no	Symbols: | Transducin/WD40 repeat-like superfamily protein | chr5:26466268-26468201 FORWARD LENGTH=326
A3-AT5G67540-XLOC_032355-14584	0.57	0.63	-0.06	no	0.61	0.69	-0.08	no	0.46	0.66	-0.2	yes	AT5G67540	yes	yes	yes	yes	yes	Symbols: | Arabinanase/levansucrase/invertase | chr5:26944253-26946058 REVERSE LENGTH=466
RI-X-XLOC_032652-16068	0.41	0.37	0.04	no	0.44	0.15	0.29	yes	0.43	0.27	0.16	yes	X	no	no	no	no	no	0

## Sheet: Sheet2
List of genes DiS in the WT and no longer DiS in both sdg8-2 and sdg26-1 that show an incresed H3K36me3 upon the T change, with relative annotation
gene	annotation
AT1G02960	Symbols: | unknown protein; LOCATED IN: cellular_component unknown; EXPRESSED IN: 23 plant structures; EXPRESSED DURING: 13 growth stages; BEST Arabidopsis thaliana protein match is: unknown protein (TAIR:AT1G02965.1); Has 35333 Blast hits to 34131 proteins in 2444 species: Archae - 798; Bacteria - 22429; Metazoa - 974; Fungi - 991; Plants - 531; Viruses - 0; Other Eukaryotes - 9610 (source: NCBI…
AT1G48360	Symbols: | zinc ion binding;nucleic acid binding;hydrolases, acting on acid anhydrides, in phosphorus-containing anhydrides | chr1:17868661-17871710 FORWARD LENGTH=513
AT1G49730	Symbols: | Protein kinase superfamily protein | chr1:18402618-18405548 REVERSE LENGTH=623
AT1G49730	Symbols: | Protein kinase superfamily protein | chr1:18402618-18405548 REVERSE LENGTH=623
AT1G60940	Symbols: SNRK2-10, SNRK2.10, SRK2B | SNF1-related protein kinase 2.10 | chr1:22439398-22441896 REVERSE LENGTH=361
AT1G61430	Symbols: | S-locus lectin protein kinase family protein | chr1:22664669-22667769 REVERSE LENGTH=806
AT1G61970	Symbols: | Mitochondrial transcription termination factor family protein | chr1:22904713-22905969 FORWARD LENGTH=418
AT1G69750	Symbols: COX19-2, ATCOX19-2 | cytochrome c oxidase 19-2 | chr1:26236352-26237316 FORWARD LENGTH=98
AT1G78865	Symbols: | unknown
AT1G79830	Symbols: GC5 | golgin candidate 5 | chr1:30028110-30033508 REVERSE LENGTH=956
AT1G80490	Symbols: TPR1 | TOPLESS-related 1 | chr1:30261094-30266446 REVERSE LENGTH=1120
AT2G23985	Symbols: | unknown protein; Has 35333 Blast hits to 34131 proteins in 2444 species: Archae - 798; Bacteria - 22429; Metazoa - 974; Fungi - 991; Plants - 531; Viruses - 0; Other Eukaryotes - 9610 (source: NCBI BLink). | chr2:10205658-10206283 FORWARD LENGTH=71
AT2G24270	Symbols: ALDH11A3 | aldehyde dehydrogenase 11A3 | chr2:10327109-10329601 REVERSE LENGTH=503
AT2G26350	Symbols: PEX10, ATPEX10 | peroxin 10 | chr2:11217767-11220415 REVERSE LENGTH=381
AT2G32700	Symbols: LUH | LEUNIG_homolog | chr2:13867235-13871844 FORWARD LENGTH=806
AT2G36960	Symbols: TKI1 | TSL-kinase interacting protein 1 | chr2:15523552-15527245 FORWARD LENGTH=744
AT2G38880	Symbols: NF-YB1 | nuclear factor Y, subunit B1 | chr2:16238685-16240316 FORWARD LENGTH=164
AT2G39760	Symbols: ATBPM3, BPM3 | BTB/POZ/MATH-domains containing protein | chr2:16583213-16584815 FORWARD LENGTH=343
AT3G01100	Symbols: HYP1, ATHYP1 | hypothetical protein 1 | chr3:35810-38176 REVERSE LENGTH=596
AT3G01310	Symbols: | Phosphoglycerate mutase-like family protein | chr3:94343-101603 REVERSE LENGTH=1050
AT3G05345	Symbols: | Chaperone DnaJ-domain superfamily protein | chr3:1522449-1523847 REVERSE LENGTH=244
AT3G08840	Symbols: | D-alanine--D-alanine ligase family | chr3:2680568-2686157 REVERSE LENGTH=845
AT3G24982	Symbols: ATRLP40, RLP40 | receptor like protein 40 | chr3:9106157-9108937 REVERSE LENGTH=915
AT3G29390	Symbols: RIK | RS2-interacting KH protein | chr3:11289675-11294524 FORWARD LENGTH=578
AT3G29390	Symbols: RIK | RS2-interacting KH protein | chr3:11289675-11294524 FORWARD LENGTH=578
AT3G49500	Symbols: RDR6, SGS2, SDE1 | RNA-dependent RNA polymerase 6 | chr3:18349193-18353205 REVERSE LENGTH=1196
AT3G55850	Symbols: LAF3, LAF3 ISF1 | Amidohydrolase family | chr3:20721866-20725608 REVERSE LENGTH=583
AT3G63460	Symbols: | transducin family protein / WD-40 repeat family protein | chr3:23431009-23437241 REVERSE LENGTH=1094
AT4G13640	Symbols: UNE16 | Homeodomain-like superfamily protein | chr4:7936864-7938497 REVERSE LENGTH=295
AT4G24500	Symbols: | hydroxyproline-rich glycoprotein family protein | chr4:12658732-12660211 FORWARD LENGTH=319
AT4G32000	Symbols: | Protein kinase superfamily protein | chr4:15474083-15476655 REVERSE LENGTH=419
AT4G37480	Symbols: | Chaperone DnaJ-domain superfamily protein | chr4:17619261-17621596 FORWARD LENGTH=531
AT5G02810	Symbols: PRR7, APRR7 | pseudo-response regulator 7 | chr5:638283-641461 REVERSE LENGTH=727
AT5G03500	Symbols: | Mediator complex, subunit Med7 | chr5:876673-877660 REVERSE LENGTH=168
AT5G06980	Symbols: | unknown protein; FUNCTIONS IN: molecular_function unknown; INVOLVED IN: response to karrikin; LOCATED IN: cellular_component unknown; EXPRESSED IN: 21 plant structures; EXPRESSED DURING: 11 growth stages; BEST Arabidopsis thaliana protein match is: unknown protein (TAIR:AT3G12320.1). | chr5:2167799-2169110 FORWARD LENGTH=266
AT5G09230	Symbols: SRT2 | sirtuin 2 | chr5:2871559-2873613 FORWARD LENGTH=376
AT5G17570	Symbols: | TatD related DNase | chr5:5792948-5794580 FORWARD LENGTH=325
AT5G18570	Symbols: EMB269, ATOBGC, CPSAR1 | GTP1/OBG family protein | chr5:6171839-6174823 REVERSE LENGTH=681
AT5G21222	Symbols: | protein kinase family protein | chr5:7209422-7213700 FORWARD LENGTH=831
AT5G26680	Symbols: | 5'-3' exonuclease family protein | chr5:9311882-9315458 REVERSE LENGTH=383
AT5G42690	Symbols: | Protein of unknown function, DUF547 | chr5:17116630-17118960 REVERSE LENGTH=488
AT5G42870	Symbols: PAH2 | phosphatidic acid phosphohydrolase 2 | chr5:17185719-17189681 REVERSE LENGTH=925
AT5G42900	Symbols: | cold regulated gene 27 | chr5:17198366-17199712 REVERSE LENGTH=245
AT5G47690	Symbols: | binding | chr5:19317899-19327014 FORWARD LENGTH=1607
AT5G52070	Symbols: | Agenet domain-containing protein | chr5:21162116-21164717 FORWARD LENGTH=271
