# Supplementary material for: Histone H3 lysine 36 methylation affects temperature-induced alternative splicing and flowering in plants
Source: Genome Biol. 2017 Jun 1;18:102. doi: 10.1186/s13059-017-1235-x (PMC5452352; doi:10.1186/s13059-017-1235-x)
Supplement: Supplementary file 6 — List of significant (see “Methods”) DiS events between WT and sdg8-2 and events between WT and sdg26-1 at 16 °C. (XLSX 17 kb) [file 13059_2017_1235_MOESM6_ESM.xlsx]

## Sheet: Sheet1
EVENT	PSI WT 16 °C	PSI sdg26-1 16 °C	Δ PSI	Gene	annotation
SE-AT1G10890-XLOC_000519-15524	0.73	0.67	0.06	AT1G10890	Symbols: | unknown protein; FUNCTIONS IN: molecular_function unknown; INVOLVED IN: biological_process unknown; LOCATED IN: chloroplast; EXPRESSED IN: petal, flower, leaf; EXPRESSED DURING: LP.04 four leaves visible, 4 anthesis, petal differentiation and expansion stage; BEST Arabidopsis thaliana protein match is: unknown protein (TAIR:AT5G13340.1); Has 11769 Blast hits to 8435 proteins in 698 spe…
A5-AT1G11360-XLOC_004714-4286	0.26	0.15	0.11	AT1G11360	Symbols: | Adenine nucleotide alpha hydrolases-like superfamily protein | chr1:3822171-3822899 REVERSE LENGTH=242
RI-AT1G60995-XLOC_007042-5544	0.95	0.6	0.35	AT1G60995	Symbols: | FUNCTIONS IN: molecular_function unknown; INVOLVED IN: biological_process unknown; LOCATED IN: cellular_component unknown; EXPRESSED IN: 20 plant structures; EXPRESSED DURING: 10 growth stages; CONTAINS InterPro DOMAIN/s: Membralin (InterPro:IPR019144); Has 172 Blast hits to 170 proteins in 70 species: Archae - 0; Bacteria - 0; Metazoa - 110; Fungi - 0; Plants - 38; Viruses - 0; Other …
RI-AT1G79830-XLOC_008079-13172	0.94	0.99	-0.05	AT1G79830	Symbols: GC5 | golgin candidate 5 | chr1:30028110-30033508 REVERSE LENGTH=956
A3-AT2G04080-XLOC_011044-15295	0.01	0.06	-0.05	AT2G04080	Symbols: | MATE efflux family protein | chr2:1357327-1359159 REVERSE LENGTH=476
A5-AT4G08470-XLOC_023219-13013	0.07	0.15	-0.08	AT4G08470	Symbols: MAPKKK10, MEKK3 | MAPK/ERK kinase kinase 3 | chr4:5384030-5387038 REVERSE LENGTH=560
RI-AT4G08470-XLOC_023219-13010	0.12	0.21	-0.09	AT4G08470	Symbols: MAPKKK10, MEKK3 | MAPK/ERK kinase kinase 3 | chr4:5384030-5387038 REVERSE LENGTH=560
RI-AT4G09760-XLOC_023303-14392	0.19	0.28	-0.09	AT4G09760	Symbols: | Protein kinase superfamily protein | chr4:6148955-6151150 REVERSE LENGTH=346
A3-AT4G10890-XLOC_020901-16256	0.12	0.02	0.1	AT4G10890	Symbols: | unknown protein; CONTAINS InterPro DOMAIN/s: Protein of unknown function DUF2439 (InterPro:IPR018838); BEST Arabidopsis thaliana protein match is: unknown protein (TAIR:AT1G43722.1); Has 30201 Blast hits to 17322 proteins in 780 species: Archae - 12; Bacteria - 1396; Metazoa - 17338; Fungi - 3422; Plants - 5037; Viruses - 0; Other Eukaryotes - 2996 (source: NCBI BLink). | chr4:6688833-…
A3-AT4G21530-XLOC_021528-14666	0.06	0.18	-0.12	AT4G21530	Symbols: | Transducin/WD40 repeat-like superfamily protein | chr4:11450743-11455862 FORWARD LENGTH=777
A3-AT4G32000-XLOC_024616-14615	0.44	0.65	-0.21	AT4G32000	Symbols: | Protein kinase superfamily protein | chr4:15474083-15476655 REVERSE LENGTH=419
RI-AT4G39260-XLOC_025014-2699	0.76	0.81	-0.05	AT4G39260	Symbols: CCR1, ATGRP8, GR-RBP8, GRP8 | cold, circadian rhythm, and RNA binding 1 | chr4:18274166-18274958 REVERSE LENGTH=105
RI-AT5G26160-XLOC_026346-23	0.62	0.86	-0.24	AT5G26160	Symbols: | unknown protein; BEST Arabidopsis thaliana protein match is: unknown protein (TAIR:AT5G20610.1); Has 197 Blast hits to 158 proteins in 44 species: Archae - 0; Bacteria - 14; Metazoa - 28; Fungi - 15; Plants - 117; Viruses - 2; Other Eukaryotes - 21 (source: NCBI BLink). | chr5:9143269-9146312 FORWARD LENGTH=976
RI-AT5G35210-XLOC_030483-5208	0.27	0.38	-0.11	AT5G35210	Symbols: | metalloendopeptidases;zinc ion binding;DNA binding | chr5:13476213-13482238 REVERSE LENGTH=1539
A3-AT5G40740-XLOC_030860-1023	0.85	0.97	-0.12	AT5G40740	Symbols: | unknown protein; Has 30201 Blast hits to 17322 proteins in 780 species: Archae - 12; Bacteria - 1396; Metazoa - 17338; Fungi - 3422; Plants - 5037; Viruses - 0; Other Eukaryotes - 2996 (source: NCBI BLink). | chr5:16302229-16306371 REVERSE LENGTH=741
RI-AT5G41750-XLOC_027253-11039	0.43	0.66	-0.23	AT5G41750	Symbols: | Disease resistance protein (TIR-NBS-LRR class) family | chr5:16694047-16697527 FORWARD LENGTH=1068
RI-AT5G42690-XLOC_030967-5284	0.09	0.01	0.08	AT5G42690	Symbols: | Protein of unknown function, DUF547 | chr5:17116630-17118960 REVERSE LENGTH=488
RI-AT5G45370-XLOC_027481-3562	0.74	0.93	-0.19	AT5G45370	Symbols: | nodulin MtN21 /EamA-like transporter family protein | chr5:18388411-18390282 FORWARD LENGTH=321

## Sheet: Sheet2
EVENT	PSI WT 16 °C	PSI sdg8-2 16 °C	Δ PSI	Gene	annotation
RI-AT1G01740-XLOC_004168-14013	0.15	0.48	-0.33	AT1G01740	Symbols: | Protein kinase protein with tetratricopeptide repeat domain | chr1:272111-274239 REVERSE LENGTH=483
A3-AT1G02840-XLOC_000101-13399	0.17	0.22	-0.05	AT1G02840	Symbols: SR1, ATSRP34, SRP34, SR34, At-SR34 | RNA-binding (RRM/RBD/RNP motifs) family protein | chr1:626918-629583 FORWARD LENGTH=303
A3-AT1G27450-XLOC_001420-2479	0.71	0.79	-0.08	AT1G27450	Symbols: APT1 | adenine phosphoribosyl transferase 1 | chr1:9532042-9533807 FORWARD LENGTH=284
SE-AT1G28395-XLOC_005602-4143	0.36	0.5	-0.14	AT1G28395	Symbols: | unknown protein; FUNCTIONS IN: molecular_function unknown; INVOLVED IN: biological_process unknown; LOCATED IN: chloroplast; EXPRESSED IN: 22 plant structures; EXPRESSED DURING: 13 growth stages; BEST Arabidopsis thaliana protein match is: unknown protein (TAIR:AT2G33847.1). | chr1:9969580-9971433 REVERSE LENGTH=91
RI-AT1G52150-XLOC_006609-7830	0.07	0.15	-0.08	AT1G52150	Symbols: ATHB-15, ATHB15, CNA, ICU4 | Homeobox-leucine zipper family protein / lipid-binding START domain-containing protein | chr1:19410118-19413961 REVERSE LENGTH=794
RI-AT1G53780-XLOC_006710-1872	0.8	0.93	-0.13	AT1G53780	Symbols: | peptidyl-prolyl cis-trans isomerases;hydrolases;nucleoside-triphosphatases;ATP binding;nucleotide binding;ATPases | chr1:20074212-20077713 REVERSE LENGTH=620
A3-AT1G58602-XLOC_002972-10330	0.11	0.16	-0.05	AT1G58602	Symbols: | LRR and NB-ARC domains-containing disease resistance protein | chr1:21760167-21763765 FORWARD LENGTH=1138
A3-AT1G66750-XLOC_003375-10738	0.87	0.97	-0.1	AT1G66750	Symbols: CDKD1;2, CAK4AT, AT;CDKD;2, CDKD;2, CAK4 | CDK-activating kinase 4 | chr1:24894775-24897015 FORWARD LENGTH=348
A3-AT1G76170-XLOC_007862-7643	0.31	0.1	0.21	AT1G76170	Symbols: | 2-thiocytidine tRNA biosynthesis protein, TtcA | chr1:28584179-28586225 REVERSE LENGTH=332
RI-AT1G78865-XLOC_008020-12344	0.61	0.91	-0.3	AT1G78865
RI-AT1G80060-XLOC_008090-13695	0.59	0.95	-0.36	AT1G80060	Symbols: | Ubiquitin-like superfamily protein | chr1:30116302-30117524 REVERSE LENGTH=243
A3-AT2G20180-XLOC_011934-7575	0.04	0.15	-0.11	AT2G20180	Symbols: PIL5 | phytochrome interacting factor 3-like 5 | chr2:8704276-8706538 REVERSE LENGTH=478
RI-AT2G24940-XLOC_009572-14995	0.16	0.05	0.11	AT2G24940	Symbols: AtMAPR2, MAPR2 | membrane-associated progesterone binding protein 2 | chr2:10609447-10609749 FORWARD LENGTH=100
A3-AT2G25730-XLOC_012270-10481	0.84	0.6	0.24	AT2G25730	Symbols: | unknown protein; LOCATED IN: cellular_component unknown; EXPRESSED IN: 23 plant structures; EXPRESSED DURING: 14 growth stages. | chr2:10956751-10972729 REVERSE LENGTH=2487
A3-AT2G40700-XLOC_010439-10608	0.71	0.92	-0.21	AT2G40700	Symbols: | P-loop containing nucleoside triphosphate hydrolases superfamily protein | chr2:16976783-16979392 FORWARD LENGTH=609
A3-AT2G46450-XLOC_010768-901	0.24	0.42	-0.18	AT2G46450	Symbols: CNGC12 | cyclic nucleotide-gated channel 12 | chr2:19065845-19068364 FORWARD LENGTH=626
RI-AT3G01540-XLOC_016780-15259	0.33	0.42	-0.09	AT3G01540	Symbols: DRH1, ATDRH1 | DEAD box RNA helicase 1 | chr3:213077-216142 REVERSE LENGTH=619
SE-AT3G20430-XLOC_014593-8424	0.8	0.9	-0.1	AT3G20430	Symbols: | CONTAINS InterPro DOMAIN/s: Phosphorylated adapter RNA export protein, RNA-binding domain (InterPro:IPR019385); Has 110 Blast hits to 110 proteins in 51 species: Archae - 0; Bacteria - 3; Metazoa - 56; Fungi - 0; Plants - 36; Viruses - 0; Other Eukaryotes - 15 (source: NCBI BLink). | chr3:7121480-7123074 FORWARD LENGTH=265
A3-AT3G27990-XLOC_018282-9912	0.19	0.05	0.14	AT3G27990
RI-AT3G50670-XLOC_019307-595	0.32	0.42	-0.1	AT3G50670	Symbols: U1-70K, U1SNRNP | U1 small nuclear ribonucleoprotein-70K | chr3:18828232-18829492 REVERSE LENGTH=204
A5-AT3G50670-XLOC_019307-596	0.34	0.45	-0.11	AT3G50670	Symbols: U1-70K, U1SNRNP | U1 small nuclear ribonucleoprotein-70K | chr3:18828232-18829492 REVERSE LENGTH=204
RI-AT3G63340-XLOC_020045-15732	0.09	0.26	-0.17	AT3G63340	Symbols: | Protein phosphatase 2C family protein | chr3:23392181-23397999 REVERSE LENGTH=1075
RI-AT4G06701-XLOC_023065-1359	0.89	0.98	-0.09	AT4G06701
A3-AT4G10070-XLOC_023322-1434	0.66	0.85	-0.19	AT4G10070	Symbols: | KH domain-containing protein | chr4:6295608-6299759 REVERSE LENGTH=725
RI-AT4G16860-XLOC_023755-3282	0.54	0.99	-0.45	AT4G16860	Symbols: RPP4 | Disease resistance protein (TIR-NBS-LRR class) family | chr4:9488584-9495700 REVERSE LENGTH=1147
RI-AT4G16860-XLOC_023755-3281	0.2	0.41	-0.21	AT4G16860	Symbols: RPP4 | Disease resistance protein (TIR-NBS-LRR class) family | chr4:9488584-9495700 REVERSE LENGTH=1147
RI-AT4G26510-XLOC_021811-2647	0.49	0.59	-0.1	AT4G26510	Symbols: UKL4 | uridine kinase-like 4 | chr4:13384503-13387920 FORWARD LENGTH=469
RI-AT4G27745-XLOC_021874-3643	0.29	0.52	-0.23	AT4G27745	Symbols: | Yippee family putative zinc-binding protein | chr4:13840530-13841279 FORWARD LENGTH=106
RI-AT5G01260-XLOC_025097-13333	0.08	0.17	-0.09	AT5G01260	Symbols: | Carbohydrate-binding-like fold | chr5:105367-106488 FORWARD LENGTH=306
A3-AT5G03560-XLOC_028852-7149	0.73	0.5	0.23	AT5G03560	Symbols: | Tetratricopeptide repeat (TPR)-like superfamily protein | chr5:901452-902719 REVERSE LENGTH=363
RI-AT5G04360-XLOC_025277-1117	0.78	0.65	0.13	AT5G04360	Symbols: ATPU1, ATLDA, PU1, LDA | limit dextrinase | chr5:1221566-1228399 FORWARD LENGTH=965
SE-AT5G09410-XLOC_025535-6710	0.12	0.27	-0.15	AT5G09410	Symbols: EICBP.B | ethylene induced calmodulin binding protein | chr5:2920893-2927291 FORWARD LENGTH=1066
A3-AT5G11580-XLOC_025646-1899	0.39	0.23	0.16	AT5G11580	Symbols: | Regulator of chromosome condensation (RCC1) family protein | chr5:3718913-3721125 FORWARD LENGTH=553
A5-AT5G13310-XLOC_025708-5874	0.79	0.59	0.2	AT5G13310	Symbols: | unknown protein; FUNCTIONS IN: molecular_function unknown; INVOLVED IN: biological_process unknown; LOCATED IN: chloroplast; EXPRESSED IN: 13 plant structures; EXPRESSED DURING: 7 growth stages; BEST Arabidopsis thaliana protein match is: unknown protein (TAIR:AT5G13970.1); Has 1807 Blast hits to 1807 proteins in 277 species: Archae - 0; Bacteria - 0; Metazoa - 736; Fungi - 347; Plants…
A5-AT5G13310-XLOC_025708-5875	0.78	0.58	0.2	AT5G13310	Symbols: | unknown protein; FUNCTIONS IN: molecular_function unknown; INVOLVED IN: biological_process unknown; LOCATED IN: chloroplast; EXPRESSED IN: 13 plant structures; EXPRESSED DURING: 7 growth stages; BEST Arabidopsis thaliana protein match is: unknown protein (TAIR:AT5G13970.1); Has 1807 Blast hits to 1807 proteins in 277 species: Archae - 0; Bacteria - 0; Metazoa - 736; Fungi - 347; Plants…
RI-AT5G18570-XLOC_029646-12699	0.86	0.99	-0.13	AT5G18570	Symbols: EMB269, ATOBGC, CPSAR1 | GTP1/OBG family protein | chr5:6171839-6174823 REVERSE LENGTH=681
A3-AT5G24340-XLOC_026255-11172	0.19	0.07	0.12	AT5G24340	Symbols: | 3'-5' exonuclease domain-containing protein | chr5:8297328-8300156 FORWARD LENGTH=505
RI-AT5G24980-XLOC_026283-12490	0.53	0.31	0.22	AT5G24980	Symbols: | unknown protein; FUNCTIONS IN: molecular_function unknown; INVOLVED IN: biological_process unknown; LOCATED IN: endomembrane system; BEST Arabidopsis thaliana protein match is: unknown protein (TAIR:AT5G10745.1); Has 32 Blast hits to 32 proteins in 10 species: Archae - 0; Bacteria - 0; Metazoa - 0; Fungi - 0; Plants - 32; Viruses - 0; Other Eukaryotes - 0 (source: NCBI BLink). | chr5:8…
SE-AT5G25520-XLOC_026318-3005	0.79	0.64	0.15	AT5G25520	Symbols: | SPOC domain / Transcription elongation factor S-II protein | chr5:8885550-8889484 FORWARD LENGTH=997
RI-AT5G26160-XLOC_026346-23	0.62	0.93	-0.31	AT5G26160	Symbols: | unknown protein; BEST Arabidopsis thaliana protein match is: unknown protein (TAIR:AT5G20610.1); Has 197 Blast hits to 158 proteins in 44 species: Archae - 0; Bacteria - 14; Metazoa - 28; Fungi - 15; Plants - 117; Viruses - 2; Other Eukaryotes - 21 (source: NCBI BLink). | chr5:9143269-9146312 FORWARD LENGTH=976
A3-AT5G42400-XLOC_030950-3685	0.05	0.23	-0.18	AT5G42400	Symbols: ATXR7, SDG25 | SET domain protein 25 | chr5:16954469-16960671 REVERSE LENGTH=1423
